# Supplementary material for: A high-resolution two-step evolution experiment in yeast reveals a shift from pleiotropic to modular adaptation
Source: PLoS Biol. 2024 Dec 5;22(12):e3002848. doi: 10.1371/journal.pbio.3002848 (PMC11620474; doi:10.1371/journal.pbio.3002848)
Supplement: S1 Data — (XLSX) [file pbio.3002848.s011.xlsx]

## Sheet: S1_Data
barcode	cloneID_new	class_new	ancestor	evolution_condition	source_publication	gene	effect	additional_muts	all_mutations_verbose	ploidy_new	ResPerHour	FerPerHour	StaPerHour	ResPerHour_error	FerPerHour_error	StaPerHour_error	FerPerHour_relative	ResPerHour_relative	StaPerHour_relative	Publication_Reference
TGATCAATCTACAAAAATATTTAATG_GAGTGAAACATGAATGGTATTCATCA	EVO2D_IRA1_MIS_rearray_Plate1-A1	high_fitness_diploids	IRA1_MIS	Evo2D	This_study				II:522697:G:A:IRA1:missense_variant:c.3932C>T:p.Ala1311Val:1/1~XI:278880:G:C:CYT2:upstream_gene_variant:c.-1017C>G:nan:1/1~XII:1047634:T:C:FMP27:missense_variant:c.3637T>C:p.Trp1213Arg:0/1~XV:87280:AT:A:MDH2:upstream_gene_variant:c.-4361delA:nan:1/1	diploid	0.0836572	0.0282193	-0.0101432	0.00326863	0.00212222	0.00221739	-0.00447892	0.0566901	-0.00774303	This study
CCGCCAATCCCGAACCCCGTTTCGCC_ACTCTAACGTGTAACTAATTTTGAGT	gpb2_evo1_plate9_H8	adaptive_haploid	GPB2	Evo2D	Aggeli2020	MKT1	NON_SYNONYMOUS_CODING	DOP1-NON_SYNONYMOUS_CODING; SMD2-NON_SYNONYMOUS_CODING; YDL180W-DOWNSTREAM; LAS21-UPSTREAM	I:40104:T:G:GPB2:STOP_GAINED:taT/taG:Y282*:1~VI:101127:T:A:LPD1:DOWNSTREAM:501:nan:1~VI:58065:C:A:TUB2:DOWNSTREAM:356:nan:1~XIV:467219:A:G:MKT1:NON_SYNONYMOUS_CODING:gAt/gGt:D30G:1~XV:75632:C:T:ALR1:SYNONYMOUS_CODING:gaC/gaT:D411:1	Haploid	0.1009776759207682	0.0333472	-0.00917868	0.00153943	0.0013164	0.00105405	0.00600798	0.0636589	-0.00294727	3
GACAGAAAAGCCAAATGGATTTACCG_ATGGGAACACGGAATGATCTTTTATT	EVO3D_TCG_rearray_Plate1-A4	high_fitness_diploids	CYR1	Evo3D	This_study					diploid	0.0972705	0.0287134	-0.00825543	0.0030256	0.00213069	0.00178355	0.00047243	0.0584816	0.000761321	This study
CCAACAAAACACAAATCTGTTGTGTA_TACTAAATAAGTAAGGGAATTCTGTT	EVO2D_IRA1_NON_rearray_Plate1-A1	adaptive_haploid	IRA1_NON	Evo2D	This_study	PAB1	missense_variant		II:522427:A:T:IRA1:stop_gained:c.4202T>A:p.Leu1401*:1/1~V:510499:G:C:PAB1:missense_variant:c.127G>C:p.Gly43Arg:1/1~VI:101127:T:A:LPD1:downstream_gene_variant:c.*501A>T:nan:1/1~XII:1029498:C:A:RPL6B:synonymous_variant:c.261C>A:p.Thr87Thr:1/1~XV:608680:G:T:SPP2:missense_variant:c.518C>A:p.Thr173Lys:1/1	haploid	0.0620178	0.0455266	-0.0315631	0.00537101	0.00234709	0.00701396	0.00264763	0.0326714	-0.00945566	This study
TATCGAAACCCAAAGAGATTTAATCG_ATGACAAACTTTAAATAATTTAATTG	EVO3D_IRA1_MIS_rearray_Plate1-C4	adaptive_haploid	IRA1_MIS	Evo3D	This_study	MKT1	missense_variant		II:522697:G:A:IRA1:missense_variant:c.3932C>T:p.Ala1311Val:1/1~XIV:467219:A:T:MKT1:missense_variant:c.89A>T:p.Asp30Val:1/1	haploid	0.0873078	0.0332408	-0.000739701	0.00426696	0.00218207	0.00277074	0.000542528	0.0603406	0.00166052	This study
TATCGAAACCCAAAGAGATTTAATCG_CGATCAAAGACTAACTTATTTTGTGG	EVO3D_IRA1_MIS_rearray_Plate1-A2	adaptive_haploid	IRA1_MIS	Evo3D	This_study	IRA1+MKT1+SPB1	stop_gained+missense_variant+missense_variant		II:441856:C:T:MMS4:synonymous_variant:c.342C>T:p.Asn114Asn:1/1~II:521600:C:A:IRA1:stop_gained:c.5029G>T:p.Glu1677*:1/1~II:522697:G:A:IRA1:missense_variant:c.3932C>T:p.Ala1311Val:1/1~III:32114:G:T:SPB1:missense_variant:c.666G>T:p.Leu222Phe:1/1~XIV:467219:A:C:MKT1:missense_variant:c.89A>C:p.Asp30Ala:1/1	haploid	0.0840589	0.0627499	-0.0223665	0.00446111	0.00189617	0.00279008	0.0300517	0.0570918	-0.0199662	This study
TATCGAAACCCAAAGAGATTTAATCG_TTGCCAAGCTGGAAAGCTTTTTATGA	EVO3D_IRA1_MIS_rearray_Plate1-B6	adaptive_haploid	IRA1_MIS	Evo3D	This_study	MKT1	missense_variant		I:9660:G:C:SEO1:upstream_gene_variant:c.-644C>G:nan:1/1~II:522697:G:A:IRA1:missense_variant:c.3932C>T:p.Ala1311Val:1/1~IX:41:C:CA:YIL177W-A:upstream_gene_variant:c.-805_-804insA:nan:0/1~X:745342:T:C:COS5:upstream_gene_variant:c.-1343A>G:nan:1/1~XIV:467219:A:G:MKT1:missense_variant:c.89A>G:p.Asp30Gly:1/1~XV:436911:A:G:ASE1:upstream_gene_variant:c.-566T>C:nan:1/1	haploid	0.0765454	0.0346651	-0.00216691	0.00526134	0.00250038	0.00313944	0.00196687	0.0495782	0.000233309	This study
ATCACAATAACTAAACTGATTCTTCA_CTCATAACATCAAAAAAAATTCAAAT	EVO3D_IRA1_NON_rearray_Plate2-C12	adaptive_haploid	IRA1_NON	Evo3D	This_study	KSP1+TAN1	frameshift_variantstop_gained+missense_variant		II:522427:A:T:IRA1:stop_gained:c.4202T>A:p.Leu1401*:1/1~VI:101127:T:A:LPD1:downstream_gene_variant:c.*501A>T:nan:1/1~VII:62635:G:T:TAN1:missense_variant:c.503G>T:p.Cys168Phe:0/1~VII:161471:G:C:ATG1:missense_variant:c.1407G>C:p.Leu469Phe:1/1~VIII:270229:GA:G:KSP1:frameshift_variant:c.1319delT:p.Phe440fs:0/1~VIII:271405:G:T:KSP1:stop_gained:c.144C>A:p.Tyr48*:1/1~XII:1029498:C:A:RPL6B:synonymous_var…	?	0.0883023	0.0556083	-0.0224686	0.00193617	0.00138647	0.00119149	0.0127294	0.058956	-0.000361136	This study
TATCGAAACCCAAAGAGATTTAATCG_GTTTAAACCATTAATTATATTAGATC	EVO3D_IRA1_MIS_rearray_Plate1-B7	adaptive_haploid	IRA1_MIS	Evo3D	This_study	MKT1	missense_variant		II:522697:G:A:IRA1:missense_variant:c.3932C>T:p.Ala1311Val:1/1~XIV:229806:C:T:SQS1:upstream_gene_variant:c.-2707G>A:nan:1/1~XIV:467219:A:T:MKT1:missense_variant:c.89A>T:p.Asp30Val:1/1	haploid	0.0798338	0.0336643	-0.00209654	0.00510227	0.00245641	0.00330329	0.000966079	0.0528667	0.000303674	This study
ATCACAATAACTAAACTGATTCTTCA_AACGCAAAACCGAAACGCGTTGCGTC	EVO3D_IRA1_NON_rearray_Plate1-G7	adaptive_haploid	IRA1_NON	Evo3D	This_study	KSP1	frameshift_variant		II:522427:A:T:IRA1:stop_gained:c.4202T>A:p.Leu1401*:1/1~VI:101127:T:A:LPD1:downstream_gene_variant:c.*501A>T:nan:1/1~VII:161471:G:C:ATG1:missense_variant:c.1407G>C:p.Leu469Phe:1/1~VIII:270229:GA:G:KSP1:frameshift_variant:c.1319delT:p.Phe440fs:1/1~XII:1029498:C:A:RPL6B:synonymous_variant:c.261C>A:p.Thr87Thr:1/1~XIV:204739:G:A:KEX2:missense_variant:c.2312G>A:p.Ser771Asn:1/1	haploid	0.062298	0.0387766	0.00398855	0.00439794	0.0022475	0.00291874	-0.00410237	0.0329516	0.026096	This study
TGATCAATCTACAAAAATATTTAATG_CCGGAAAGCTGAAATATATTTTTTAT	EVO2D_IRA1_MIS_rearray_Plate1-C5	high_fitness_diploids	IRA1_MIS	Evo2D	This_study	PAB1	missense_variant		II:522697:G:A:IRA1:missense_variant:c.3932C>T:p.Ala1311Val:1/1~V:510727:T:C:PAB1:missense_variant:c.355T>C:p.Ser119Pro:1/1~XV:87280:AT:A:MDH2:upstream_gene_variant:c.-4361delA:nan:1/1	diploid	0.0946121	0.0190549	-0.00222035	0.00428554	0.00270031	0.00274254	-0.0136434	0.0676449	0.000179862	This study
CCAACAAAACACAAATCTGTTGTGTA_AGAGCAAAGGTGAATGTAGTTTAATG	EVO2D_IRA1_NON_rearray_Plate2-A6	adaptive_haploid	IRA1_NON	Evo2D	This_study	MTH1	missense_variant		II:522427:A:T:IRA1:stop_gained:c.4202T>A:p.Leu1401*:1/1~IV:1015485:G:T:MTH1:missense_variant:c.218C>A:p.Ala73Asp:1/1~VI:101127:T:A:LPD1:downstream_gene_variant:c.*501A>T:nan:1/1~XII:1029498:C:A:RPL6B:synonymous_variant:c.261C>A:p.Thr87Thr:1/1~XV:608680:G:T:SPP2:missense_variant:c.518C>A:p.Thr173Lys:1/1	haploid	0.0748076	0.0418473	-0.0990917	0.00323852	0.00191501	0.0235251	-0.00103167	0.0454613	-0.0769843	This study
TATCGAAACCCAAAGAGATTTAATCG_AACTAAATCGGGAACACTGTTTAAAT	EVO3D_IRA1_MIS_rearray_Plate1-A1	adaptive_haploid	IRA1_MIS	Evo3D	This_study	MKT1	missense_variant		II:522697:G:A:IRA1:missense_variant:c.3932C>T:p.Ala1311Val:1/1~IV:589246:C:T:PAA1:missense_variant:c.157G>A:p.Glu53Lys:1/1~XI:40072:G:A:UBA1:missense_variant:c.910G>A:p.Val304Ile:1/1~XIV:467219:A:T:MKT1:missense_variant:c.89A>T:p.Asp30Val:1/1~XVI:675346:G:C:ARO7:missense_variant:c.286C>G:p.Pro96Ala:1/1	haploid	0.1034386962421058	0.0309838	-0.000557552	0.00355818	0.00220463	0.00211345	-0.00171444	0.0764716	0.00184266	This study
ATCACAATAACTAAACTGATTCTTCA_GAATTAATTAGAAAGGGGATTAAGCG	EVO3D_IRA1_NON_rearray_Plate1-B6	adaptive_haploid	IRA1_NON	Evo3D	This_study					haploid	0.0644993	0.028663	0.00113302	0.00386867	0.00223731	0.00253238	-0.014216	0.0351529	0.0232405	This study
AGAACAAAAACTAAACTCATTCATGG_AGTTAAATTGGGAAGGGTATTTTGAG	cyr1_evo1_plate10_H2	high_fitness_diploids	CYR1	Evo2D	Aggeli2020			DOP1-DOP1; SMD2-SMD2; YDL180W-YDL180W; LAS21-LAS21	X:427906:C:A:CYR1:NON_SYNONYMOUS_CODING:tCt/tAt:S917Y:1/1~XI:536733:A:C:DYN1:NON_SYNONYMOUS_CODING:gaT/gaG:D3731E:0/1~XVI:940751:T:G:ARR3:NON_SYNONYMOUS_CODING:aTt/aGt:I277S:1/1	Diploid	0.0720438	0.0396124	-0.010371	0.00177652	0.00135094	0.0011699	0.0113715	0.033255	-0.00135424	3
CATTGAATCACAAAATAGGTTAGATG_TGGACAATACCAAAGCTCCTTTGCCG	EVO2D_IRA1_MIS_rearray_Plate1-A12	high_fitness_diploids	IRA1_MIS	Evo2D	This_study	RTG2	missense_variant		II:522697:G:A:IRA1:missense_variant:c.3932C>T:p.Ala1311Val:1/1~II:713469:C:T:ENP1:synonymous_variant:c.987G>A:p.Gly329Gly:1/1~V:142941:CAAT:CAATAAT:MIT1:disruptive_inframe_insertion:c.1083_1085dupTAA:p.Asn362dup:0/1~VII:27333:C:A:RTG2:missense_variant:c.152G>T:p.Arg51Met:0/1	diploid	0.088092	0.0366751	-0.00643532	0.00264851	0.00166586	0.00163868	0.00397684	0.0611248	-0.0040351	This study
CCAACAAAAGGAAACGTATTTATTGA_TCGACAAATTGTAAGCATATTGTCAC	EVO3D_TCG_rearray_Plate1-A6	high_fitness_diploids	GPB2	Evo3D	This_study	PAB1+KSP1	missense_variant+frameshift_variant		I:40104:T:G:GPB2:stop_gained:c.846T>G:p.Tyr282*:1/1~V:510581:G:T:PAB1:missense_variant:c.209G>T:p.Cys70Phe:1/1~V:529297:G:T:RAD3:missense_variant:c.2216G>T:p.Trp739Leu:1/1~VI:101127:T:A:LPD1:downstream_gene_variant:c.*501A>T:nan:1/1~VIII:270433:CA:C:KSP1:frameshift_variant:c.1115delT:p.Leu372fs:0/1~XII:1029498:C:A:RPL6B:synonymous_variant:c.261C>A:p.Thr87Thr:0/1	diploid	0.1027945989737996	0.0168957	0.000946603	0.00240741	0.00192376	0.00136645	-0.0104435	0.0654758	0.00717802	This study
GACAGAAAAGCCAAATGGATTTACCG_CGACAAATCCCGAAGAACTTTTTTTA	cyr1_evo1_plate9_C1	adaptive_haploid	CYR1	Evo2D	Aggeli2020	MKT1	NON_SYNONYMOUS_CODING	DOP1-NON_SYNONYMOUS_CODING; SMD2-NON_SYNONYMOUS_CODING; YDL180W-DOWNSTREAM; LAS21-UPSTREAM	X:427906:C:A:CYR1:NON_SYNONYMOUS_CODING:tCt/tAt:S917Y:1~XIII:142078:G:C:ORC1:UPSTREAM:132:nan:1~XIII:810030:A:G:SCS7:NON_SYNONYMOUS_CODING:Ttc/Ctc:F250L:1~XIV:467219:A:G:MKT1:NON_SYNONYMOUS_CODING:gAt/gGt:D30G:1~XVI:940751:T:G:ARR3:NON_SYNONYMOUS_CODING:aTt/aGt:I277S:1	Haploid	0.1054204214593247	0.0274549	-0.00303642	0.00177247	0.00140625	0.0011655	-0.000786019	0.0666316	0.00598033	3
ATCACAATAACTAAACTGATTCTTCA_CGAGCTAAACGCGAACACAATTCACAT		adaptive_haploid	IRA1_NON	Evo3D	This_study					?	0.0578464	0.0425086	0.00528864	0.00718536	0.00322043	0.0054511	-0.000370328	0.0285001	0.0273961	This study
CCGCCAATCCCGAACCCCGTTTCGCC_GAGAAAAGTGACAAGAATTTTGGGAA	EVO3D_TCG_rearray_Plate1-H6	adaptive_haploid	GPB2	Evo3D	This_study	MKT1	missense_variant		I:40104:T:G:GPB2:stop_gained:c.846T>G:p.Tyr282*:1/1~VI:58065:C:A:ACT1:upstream_gene_variant:c.-3369G>T:nan:1/1~VI:101127:T:A:LPD1:downstream_gene_variant:c.*501A>T:nan:1/1~XIV:467219:A:G:MKT1:missense_variant:c.89A>G:p.Asp30Gly:1/1	haploid	0.1054610255675338	0.027635	-0.00536725	0.00363185	0.00221996	0.00214834	0.000295806	0.0681422	0.000864168	This study
CCAACAAAACACAAATCTGTTGTGTA_ACCATAAAATGTAATGCGTTTCAGTG	EVO2D_IRA1_NON_rearray_Plate2-B4	adaptive_haploid	IRA1_NON	Evo2D	This_study	MAE1+TFA1+PUF3	missense_variant+disruptive_inframe_deletion+frameshift_variant		II:522427:A:T:IRA1:stop_gained:c.4202T>A:p.Leu1401*:1/1~VI:101127:T:A:LPD1:downstream_gene_variant:c.*501A>T:nan:1/1~VII:844468:C:A:RBG2:synonymous_variant:c.615C>A:p.Ile205Ile:1/1~XI:384128:G:C:MAE1:missense_variant:c.598C>G:p.His200Asp:1/1~XI:387148:GTGA:G:TFA1:disruptive_inframe_deletion:c.1419_1421delTGA:p.Asp473del:0/1~XII:115380:T:C:DPS1:upstream_gene_variant:c.-3805A>G:nan:1/1~XII:123802:A…	haploid	0.0725848	0.0158578	-0.058091	0.00774208	0.00547938	0.0196442	-0.0270212	0.0432384	-0.0359835	This study
TATCGAAACCCAAAGAGATTTAATCG_TGCTGAATAGAAAAATGAGTTGTTGT	EVO3D_IRA1_MIS_rearray_Plate1-A3	adaptive_haploid	IRA1_MIS	Evo3D	This_study	MKT1	missense_variant		II:522697:G:A:IRA1:missense_variant:c.3932C>T:p.Ala1311Val:1/1~IV:759923:G:A:NUM1:missense_variant:c.4296G>A:p.Met1432Ile:1/1~X:56388:C:T:RCY1:upstream_gene_variant:c.-3237G>A:nan:1/1~X:494612:A:T:RAV1:missense_variant:c.1840T>A:p.Cys614Ser:1/1~XI:211431:T:A:SSH4:missense_variant:c.839T>A:p.Ile280Lys:1/1~XIII:466484:C:T:MUB1:missense_variant:c.185C>T:p.Ala62Val:1/1~XIV:467219:A:G:MKT1:missense_va…	haploid	0.0899736	0.0318877	0.00813159	0.00536748	0.00255933	0.0034205	-0.000810527	0.0630064	0.0105318	This study
TTAAAAATACAAAAAAAGATTTAAGG_GCTAGAAAGACGAATGCCCTTGCGTC	tor1_evo1_plate1_D1	high_fitness_diploids	TOR1	Evo2D	Aggeli2020	PBS2	NON_SYNONYMOUS_CODING	DOP1-NON_SYNONYMOUS_CODING; SMD2-NON_SYNONYMOUS_CODING; YDL180W-DOWNSTREAM; LAS21-UPSTREAM	VII:993129:C:A:YGR250C:NON_SYNONYMOUS_CODING:gaG/gaT:E131D:0/1~X:179445:C:A:PBS2:NON_SYNONYMOUS_CODING:cGt/cTt:R220L:1/1~X:564551:T:G:TOR1:NON_SYNONYMOUS_CODING:ttT/ttG:F1712L:1/1~XIV:103969:A:G:MRPL10:NON_SYNONYMOUS_CODING:tTc/tCc:F45S:1/1	Diploid	0.0753022	0.0340574	-0.00883989	0.00216	0.00149049	0.00135365	0.00820711	0.0534222	-0.00885915	3
TGATCAATCTACAAAAATATTTAATG_AGTTAAAGCATGAACCGATTTTTCCC	EVO2D_IRA1_MIS_rearray_Plate1-A7	high_fitness_diploids	IRA1_MIS	Evo2D	This_study	MKS1	frameshift_variant		II:522697:G:A:IRA1:missense_variant:c.3932C>T:p.Ala1311Val:1/1~XIII:414264:A:C:RCO1:missense_variant:c.283A>C:p.Lys95Gln:0/1~XIII:537660:A:C:RRB1:upstream_gene_variant:c.-2962T>G:nan:0/1~XIV:483780:TA:T:MKS1:frameshift_variant:c.232delA:p.Arg78fs:0/1~XV:87280:AT:A:MDH2:upstream_gene_variant:c.-4361delA:nan:1/1~XVI:476727:G:T:ISM1:missense_variant:c.2275C>A:p.Gln759Lys:0/1	diploid	0.0847821	0.0378096	-0.00787003	0.0034823	0.00189239	0.00228076	0.00511139	0.057815	-0.00546981	This study
CATTGAATCACAAAATAGGTTAGATG_GCGTGAAAGCCCAACAGGTTTAGGGA	EVO2D_IRA1_MIS_rearray_Plate1-F5	high_fitness_diploids	IRA1_MIS	Evo2D	This_study	CIT1	upstream_gene_variant		II:522697:G:A:IRA1:missense_variant:c.3932C>T:p.Ala1311Val:1/1~IX:346886:T:G:EPS1:missense_variant:c.1195T>G:p.Phe399Val:0/1~XIV:631356:ACACAAAAGTATTTTTGGTCTAGCGGGGGTCATACTTTTCATTTCCGGGCGGCTGCGGCGGAAAAAAACGTGACGCCTTTTAG:A:CIT1:upstream_gene_variant:c.-377_-296delCTAAAAGGCGTCACGTTTTTTTCCGCCGCAGCCGCCCGGAAATGAAAAGTATGACCCCCGCTAGACCAAAAATACTTTTGTG:nan:0/1	diploid	0.0877783	0.0274304	-0.0109657	0.0025514	0.00175032	0.00160804	-0.00526784	0.0608112	-0.00856552	This study
CCGCCAATCCCGAACCCCGTTTCGCC_ATGTTAACAAGAAAGACCTTTCTAAG	EVO3D_TCG_rearray_Plate1-C7	adaptive_haploid	GPB2	Evo3D	This_study	ATE1+EEB1	missense_variant+stop_gained		I:40104:T:G:GPB2:stop_gained:c.846T>G:p.Tyr282*:0/1~VI:58065:C:A:ACT1:upstream_gene_variant:c.-3369G>T:nan:0/1~VI:101127:T:A:LPD1:downstream_gene_variant:c.*501A>T:nan:1/1~VII:460212:T:A:ATE1:missense_variant:c.359T>A:p.Phe120Tyr:1/1~XVI:368751:C:A:EEB1:stop_gained:c.691G>T:p.Glu231*:1/1	haploid	0.0558909	0.0559425	-0.0163997	0.00405705	0.00181237	0.00283921	0.0286032	0.0185721	-0.0101682	This study
TGATCAATCTACAAAAATATTTAATG_AACTGAAGACTAAATATGATTTCGGT	EVO2D_IRA1_MIS_rearray_Plate1-D10	high_fitness_diploids	IRA1_MIS	Evo2D	This_study	RTG2	missense_variant		I:127658:C:A:NTG1:missense_variant:c.445G>T:p.Gly149Trp:0/1~II:522697:G:A:IRA1:missense_variant:c.3932C>T:p.Ala1311Val:1/1~VII:26596:A:C:RTG2:missense_variant:c.889T>G:p.Phe297Val:0/1~XV:87280:AT:A:MDH2:upstream_gene_variant:c.-4361delA:nan:1/1	diploid	0.0991338	0.029686	-0.00453976	0.0034133	0.00207598	0.00219988	-0.00301221	0.0721666	-0.00213954	This study
GACAGAAAAGCCAAATGGATTTACCG_GACCTAAGGTCCAAGCTGGTTCAGTC	cyr1_evo1_plate6_B4	adaptive_haploid	CYR1	Evo2D	Aggeli2020	GSH1	NON_SYNONYMOUS_CODING	DOP1-NON_SYNONYMOUS_CODING; SMD2-NON_SYNONYMOUS_CODING; YDL180W-DOWNSTREAM; LAS21-UPSTREAM	X:236200:A:T:GSH1:NON_SYNONYMOUS_CODING:Tac/Aac:Y53N:1~X:427906:C:A:CYR1:NON_SYNONYMOUS_CODING:tCt/tAt:S917Y:1~XVI:940751:T:G:ARR3:NON_SYNONYMOUS_CODING:aTt/aGt:I277S:1	Haploid	0.0406636	0.0476351	-0.0104331	0.00318033	0.00161147	0.00237637	0.0193942	0.0018748	-0.00141634	3
GACAGAAAAGCCAAATGGATTTACCG_GTACAAACCTCTAAAGTTATTAATGG	EVO3D_TCG_rearray_Plate1-A10	high_fitness_diploids	CYR1	Evo3D	This_study	ALD5	upstream_gene_variant		II:610499:A:T:MED8:upstream_gene_variant:c.-746T>A:nan:1/1~V:303524:AT:ATT:ALD5:upstream_gene_variant:c.-505_-504insT:nan:0/1~X:427906:C:A:CYR1:missense_variant:c.2750C>A:p.Ser917Tyr:0/1~XII:196744:T:A:UBR2:upstream_gene_variant:c.-3463A>T:nan:0/1~XVI:940751:T:G:ARR3:missense_variant:c.830T>G:p.Ile277Ser:0/1	diploid	0.1095960985509332	0.00822271	0.00187956	0.00281447	0.00240977	0.00150476	-0.0200182	0.0708073	0.0108963	This study
TATCGAAACCCAAAGAGATTTAATCG_GTAGTAATTTATAAGGGTTTTCTGCA	EVO3D_IRA1_MIS_rearray_Plate1-B8	adaptive_haploid	IRA1_MIS	Evo3D	This_study	TFA1+MKT1	disruptive_inframe_deletion+missense_variant		II:522697:G:A:IRA1:missense_variant:c.3932C>T:p.Ala1311Val:1/1~XI:387148:GTGA:G:TFA1:disruptive_inframe_deletion:c.1419_1421delTGA:p.Asp473del:0/1~XIV:467219:A:G:MKT1:missense_variant:c.89A>G:p.Asp30Gly:1/1	haploid	0.0766917	0.0338953	0.00608043	0.00632976	0.0029043	0.00384199	0.00119707	0.0497245	0.00848065	This study
TTAAAAATACAAAAAAAGATTTAAGG_ACACGAATACCTAACTGTGTTCAGAT	tor1_evo1_plate3_D11	high_fitness_diploids	TOR1	Evo2D	Aggeli2020	SSK2	FRAME_SHIFT	DOP1-NON_SYNONYMOUS_CODING; SMD2-NON_SYNONYMOUS_CODING; YDL180W-DOWNSTREAM; LAS21-UPSTREAM	X:564551:T:G:TOR1:NON_SYNONYMOUS_CODING:ttT/ttG:F1712L:1/1~XI:642124:A:T:SIR1:NON_SYNONYMOUS_CODING:Acc/Tcc:T529S:0/1~XI:642127:T:G:SIR1:NON_SYNONYMOUS_CODING:Tta/Gta:L530V:0/1~XIV:103969:A:G:MRPL10:NON_SYNONYMOUS_CODING:tTc/tCc:F45S:1/1~XIV:682328:A:AT:SSK2:FRAME_SHIFT:aaa/aaaA:K1035K?:1/1	Diploid	0.0817313	0.0316659	-0.0142804	0.00206969	0.00149341	0.00132228	0.0058156	0.0598513	-0.0142996	3
GACAGAAAAGCCAAATGGATTTACCG_AGTTAAAGCCCGAAAGCGGTTAGCTT	cyr1_evo1_plate9_B2	adaptive_haploid	CYR1	Evo2D	Aggeli2020			NotSequenced		Haploid	0.0766127	0.0183305	0.000218296	0.00397672	0.00289475	0.00227898	-0.00991048	0.0378239	0.00923505	3
CCGCCAATCCCGAACCCCGTTTCGCC_GAGTCAATTGTAAACACAATTAGATC	gpb2_evo2_plate2_C2	pure_diploids	GPB2	Evo2D	Aggeli2020			NotSequenced		Diploid	0.0441633	0.0396927	-0.00606235	0.0038062	0.00182172	0.00249819	0.0123535	0.00684448	0.000169062	3
CCGCCAATCCCGAACCCCGTTTCGCC_ACACTAAAAAGAAAGTGTATTCATTT	gpb2_evo2_plate1_E10	pure_diploids	GPB2	Evo2D	Aggeli2020			NotSequenced		Diploid	0.0496864	0.0356033	-0.00717836	0.00398459	0.00197167	0.00252649	0.00826409	0.0123676	-0.000946943	3
ATCACAATAACTAAACTGATTCTTCA_AGGTCAATGGTGAAGGGTTTTGCGGG	EVO3D_IRA1_NON_rearray_Plate1-A6	adaptive_haploid	IRA1_NON	Evo3D	This_study					haploid	0.0610502	0.0371404	0.00355179	0.00687691	0.0033993	0.00474803	-0.0057385	0.0317039	0.0256592	This study
TATCGAAACCCAAAGAGATTTAATCG_GTGCGAATATTAAAAAGCATTGTTCT	EVO3D_IRA1_MIS_rearray_Plate1-A10	adaptive_haploid	IRA1_MIS	Evo3D	This_study	RTG2	missense_variant		II:522697:G:A:IRA1:missense_variant:c.3932C>T:p.Ala1311Val:1/1~VII:26766:C:G:RTG2:missense_variant:c.719G>C:p.Arg240Pro:1/1~VIII:182216:G:A:PUT2:synonymous_variant:c.240G>A:p.Pro80Pro:1/1~XI:111607:C:A:COY1:missense_variant:c.897G>T:p.Gln299His:1/1~XIV:137755:G:C:BSC4:missense_variant:c.57G>C:p.Lys19Asn:1/1	haploid	0.0729378	0.0202679	-0.0058203	0.0057064	0.0033003	0.00366878	-0.0124303	0.0459706	-0.00342008	This study
CCAACAAAACACAAATCTGTTGTGTA_GAGGCAAACAATAAGGTGTTTGGTTG	EVO2D_IRA1_NON_rearray_Plate1-D7	adaptive_haploid	IRA1_NON	Evo2D	This_study	PUF3	frameshift_variant		II:522427:A:T:IRA1:stop_gained:c.4202T>A:p.Leu1401*:1/1~VI:101127:T:A:LPD1:downstream_gene_variant:c.*501A>T:nan:1/1~X:464355:T:TTA:YJR011C:upstream_gene_variant:c.-4930_-4929insTA:nan:0/1~XII:123802:AG:AGG:PUF3:frameshift_variant:c.911dupC:p.Tyr305fs:1/1~XII:1029498:C:A:RPL6B:synonymous_variant:c.261C>A:p.Thr87Thr:1/1~XIV:218512:G:A:ELA1:synonymous_variant:c.151C>T:p.Leu51Leu:1/1~XV:327890:G:T:R…	haploid	0.0341085	0.0261417	-0.0347225	0.0130929	0.00747651	0.0275627	-0.0167372	0.00476214	-0.0126151	This study
ATCACAATAACTAAACTGATTCTTCA_AAAGTAAGTTAGAATGGGTTTCCTTT	EVO3D_IRA1_NON_rearray_Plate1-A1	adaptive_haploid	IRA1_NON	Evo3D	This_study	KSP1	missense_variant		II:522427:A:T:IRA1:stop_gained:c.4202T>A:p.Leu1401*:1/1~IV:664606:G:A:SPO71:missense_variant:c.305C>T:p.Thr102Ile:1/1~V:458603:A:T:UBP5:missense_variant:c.1621T>A:p.Ser541Thr:1/1~VI:101127:T:A:LPD1:downstream_gene_variant:c.*501A>T:nan:1/1~VII:161471:G:C:ATG1:missense_variant:c.1407G>C:p.Leu469Phe:1/1~VIII:270750:A:G:KSP1:missense_variant:c.799T>C:p.Cys267Arg:1/1~XII:1029498:C:A:RPL6B:synonymous_…	haploid	0.0693244	0.0318765	-0.00823218	0.00737694	0.00370989	0.00582476	-0.0110024	0.0399781	0.0138753	This study
TGATCAATCTACAAAAATATTTAATG_CCGGGAAGAAAGAAACGGATTACTAG	EVO2D_IRA1_MIS_rearray_Plate1-B1	high_fitness_diploids	IRA1_MIS	Evo2D	This_study	KGD1	missense_variant		II:522697:G:A:IRA1:missense_variant:c.3932C>T:p.Ala1311Val:1/1~IX:123785:C:T:KGD1:missense_variant:c.1097C>T:p.Ala366Val:0/1~IX:375791:G:GATGCGACTGCAA:DSN1:disruptive_inframe_insertion:c.396_407dupAAATGCGACTGC:p.Ala136_Asn137insAsnAlaThrAla:0/1~X:454031:C:A:TDH2:missense_variant:c.651G>T:p.Lys217Asn:0/1~X:574789:C:A:HOC1:missense_variant:c.809C>A:p.Ala270Glu:0/1~X:647506:T:C:ILM1:upstream_gene_va…	diploid	0.0882576	0.0220236	-0.00942172	0.00451181	0.00273308	0.00341252	-0.0106747	0.0612904	-0.0070215	This study
CATTGAATCACAAAATAGGTTAGATG_CAAGGAAATACGAACTTACTTATGAC	EVO2D_IRA1_MIS_rearray_Plate1-B8	high_fitness_diploids	IRA1_MIS	Evo2D	This_study	CIT1	missense_variant		II:522697:G:A:IRA1:missense_variant:c.3932C>T:p.Ala1311Val:1/1~XIV:630227:C:A:CIT1:missense_variant:c.835G>T:p.Gly279Cys:1/1	diploid	0.0924011	0.0277606	-0.00981226	0.00270108	0.00181505	0.00181356	-0.00493763	0.0654339	-0.00741204	This study
CCGCCAATCCCGAACCCCGTTTCGCC_AACGTAACTGCAAAGGCCTTTCGAGA	gpb2_evo1_plate10_G9	pure_diploids	GPB2	Evo2D	Aggeli2020			NotSequenced		Diploid	0.0478857	0.0386714	-0.00516411	0.00533348	0.00237273	0.00322422	0.0113322	0.0105669	0.0010673	3
CCGCCAATCCCGAACCCCGTTTCGCC_CTTGCAATCGAGAATATGATTGGAC	gpb2_evo1_plate4_H3	high_fitness_diploids	GPB2	Evo2D	Aggeli2020	BMH1+GPB1	NON_SYNONYMOUS_CODING+NON_SYNONYMOUS_CODING	DOP1-NON_SYNONYMOUS_CODING; SMD2-NON_SYNONYMOUS_CODING; YDL180W-DOWNSTREAM; LAS21-UPSTREAM	I:40104:T:G:GPB2:STOP_GAINED:taT/taG:Y282*:1/1~IV:1362497:C:T:YHP1:UPSTREAM:316:nan:0/1~V:546163:G:C:BMH1:NON_SYNONYMOUS_CODING:Gaa/Caa:E185Q:1/1~VI:101127:T:A:LPD1:DOWNSTREAM:501:nan:1/1~VI:58065:C:A:TUB2:DOWNSTREAM:356:nan:1/1~XIII:357099:A:G:YMR045C:DOWNSTREAM:260:nan:0/1~XV:1032756:G:A:GPB1:NON_SYNONYMOUS_CODING:aCa/aTa:T476I:0/1	Diploid	0.0565821	0.0412907	-0.0224638	0.00307124	0.00179779	0.00240365	0.0139515	0.0192633	-0.0162323	3
TATCGAAACCCAAAGAGATTTAATCG_CACGGAATTAAAAAGTGGATTATAGG	EVO3D_IRA1_MIS_rearray_Plate1-B12	adaptive_haploid	IRA1_MIS	Evo3D	This_study	MKT1	missense_variant		II:522697:G:A:IRA1:missense_variant:c.3932C>T:p.Ala1311Val:1/1~XIV:467219:A:G:MKT1:missense_variant:c.89A>G:p.Asp30Gly:1/1	haploid	0.0880232	0.0326538	0.0084122	0.00596902	0.00290839	0.00397005	-4.4485e-05	0.061056	0.0108124	This study
ATCAGAAGTTCGAATCAAATTACGAA_TTACCAAGCGAAACATCGTTAATGC	tor1_evo1_plate7_D10	high_fitness_diploids	TOR1	Evo2D	Aggeli2020	SSK2	FRAME_SHIFT	DOP1-NON_SYNONYMOUS_CODING; SMD2-NON_SYNONYMOUS_CODING; YDL180W-DOWNSTREAM; LAS21-UPSTREAM	V:566039:C:A:YER187W:UPSTREAM:191:nan:1/1~VII:961959:T:G:MOS2:NON_SYNONYMOUS_CODING:Aat/Cat:N35H:1/1~VIII:362075:C:A:FUR1:UPSTREAM:40:nan:1/1~X:564551:T:G:TOR1:NON_SYNONYMOUS_CODING:ttT/ttG:F1712L:1/1~XIV:103969:A:G:MRPL10:NON_SYNONYMOUS_CODING:tTc/tCc:F45S:1/1~XIV:681087:AT:A:SSK2:FRAME_SHIFT:aat/:N1449:1/1	Diploid	0.0850503	0.0334691	-0.0132106	0.0023088	0.00157835	0.00140688	0.00761883	0.0631703	-0.0132299	3
GACAGAAAAGCCAAATGGATTTACCG_TATGAAACCGCGAACAACTTTGTGTA	EVO3D_TCG_rearray_Plate1-B8	adaptive_haploid	CYR1	Evo3D	This_study	PAB1	missense_variant		II:610499:A:T:MED8:upstream_gene_variant:c.-746T>A:nan:1/1~V:510974:A:C:PAB1:missense_variant:c.602A>C:p.His201Pro:1/1~X:427906:C:A:CYR1:missense_variant:c.2750C>A:p.Ser917Tyr:1/1~XII:196744:T:A:UBR2:upstream_gene_variant:c.-3463A>T:nan:1/1~XIII:167611:T:C:IMD4:upstream_gene_variant:c.-3435A>G:nan:1/1~XVI:940751:T:G:ARR3:missense_variant:c.830T>G:p.Ile277Ser:1/1	haploid	0.0780838	0.0200115	-0.000288916	0.00435772	0.00315726	0.00238347	-0.00822945	0.0392949	0.00872784	This study
CCGCCAATCCCGAACCCCGTTTCGCC_TGTCAAACCATCAACTCCCTTTGGAG	gpb2_evo2_plate1_H10	pure_diploids	GPB2	Evo2D	Aggeli2020			NotSequenced		Diploid	0.0482961	0.0451125	-0.00345317	0.00397286	0.00185496	0.00247933	0.0177732	0.0109774	0.00277825	3
CCGCCAATCCCGAACCCCGTTTCGCC_ATACAAAAGCAGAAGACTTTTAGAGT	gpb2_evo2_plate2_A3	pure_diploids	GPB2	Evo2D	Aggeli2020			NotSequenced		Diploid	0.0509702	0.0401648	-0.00138144	0.00485588	0.0021218	0.00310543	0.0128256	0.0136514	0.00484997	3
ATCAGAAGTTCGAATCAAATTACGAA_TAAATAATTGGTAAGGGCCTTAACAT		adaptive_haploid	TOR1	Evo2D	Aggeli2020			NotSequenced			0.0763975	0.029072	-0.00947627	0.00272567	0.00179477	0.00166856	0.00322173	0.0545175	-0.00949553	3
CCAACAAAACACAAATCTGTTGTGTA_ACGTGAAACAGTAAACCGCTTACATA	EVO2D_IRA1_NON_rearray_Plate1-B10	adaptive_haploid	IRA1_NON	Evo2D	This_study	PAB1+KSP1	missense_variant+missense_variant		II:522427:A:T:IRA1:stop_gained:c.4202T>A:p.Leu1401*:1/1~V:510499:G:C:PAB1:missense_variant:c.127G>C:p.Gly43Arg:1/1~VI:101127:T:A:LPD1:downstream_gene_variant:c.*501A>T:nan:1/1~VIII:271515:C:T:KSP1:missense_variant:c.34G>A:p.Gly12Ser:1/1~XII:1029498:C:A:RPL6B:synonymous_variant:c.261C>A:p.Thr87Thr:1/1~XV:608680:G:T:SPP2:missense_variant:c.518C>A:p.Thr173Lys:1/1	?	0.0580101	0.0457609	-0.060901	0.00484033	0.00228584	0.0120643	0.00288196	0.0286637	-0.0387935	This study
ATCACAATAACTAAACTGATTCTTCA_GAGAGAAAACCGAATGGTTTTGTCAC	EVO3D_IRA1_NON_rearray_Plate1-H11	adaptive_haploid	IRA1_NON	Evo3D	This_study					haploid	0.0605536	0.0406513	-0.00873319	0.0039272	0.0020448	0.00254312	-0.00222758	0.0312073	0.0133742	This study
TATCGAAACCCAAAGAGATTTAATCG_GCTGGAATAATGAAACACTTTGATGG	EVO3D_IRA1_MIS_rearray_Plate1-B9	adaptive_haploid	IRA1_MIS	Evo3D	This_study	MKT1	missense_variant		II:522697:G:A:IRA1:missense_variant:c.3932C>T:p.Ala1311Val:1/1~X:561336:A:T:TOR1:missense_variant:c.1921A>T:p.Ile641Phe:1/1~XIV:467219:A:C:MKT1:missense_variant:c.89A>C:p.Asp30Ala:1/1~XVI:113739:G:T:FAS2:missense_variant:c.5088G>T:p.Lys1696Asn:1/1	haploid	0.0791035	0.0358397	0.006485	0.00479405	0.00226522	0.0029844	0.00314142	0.0521364	0.00888522	This study
TTAAAAATACAAAAAAAGATTTAAGG_ATGTGAACTGGCAAGTAACTTGACGT	tor1_evo1_plate8_E11	high_fitness_diploids	TOR1	Evo2D	Aggeli2020	PBS2	NON_SYNONYMOUS_CODING	DOP1-NON_SYNONYMOUS_CODING; SMD2-NON_SYNONYMOUS_CODING; YDL180W-DOWNSTREAM; LAS21-UPSTREAM	IV:121376:T:C:UFD2:NON_SYNONYMOUS_CODING:Atc/Gtc:I73V:0/1~VIII:94974:T:G:STE20:DOWNSTREAM:144:nan:1/1~X:179445:C:A:PBS2:NON_SYNONYMOUS_CODING:cGt/cTt:R220L:1/1~X:564551:T:G:TOR1:NON_SYNONYMOUS_CODING:ttT/ttG:F1712L:1/1~XIV:103969:A:G:MRPL10:NON_SYNONYMOUS_CODING:tTc/tCc:F45S:1/1	Diploid	0.0798648	0.0329692	-0.00772981	0.00251305	0.00161119	0.00159752	0.00711889	0.0579848	-0.00774906	3
CCGCCAATCCCGAACCCCGTTTCGCC_CTTTTAATCGTTAACCCTATTGCATT	gpb2_evo1_plate7_A3	pure_diploids	GPB2	Evo2D	Aggeli2020			DOP1-DOP1; SMD2-SMD2; YDL180W-YDL180W; LAS21-LAS21	I:40104:T:G:GPB2:STOP_GAINED:taT/taG:Y282*:1/1~VI:101127:T:A:LPD1:DOWNSTREAM:501:nan:1/1~VI:58065:C:A:TUB2:DOWNSTREAM:356:nan:1/1	Diploid	0.0486619	0.0375048	-0.00492853	0.00445833	0.00206094	0.00287	0.0101656	0.0113431	0.00130288	3
CCGCCAATCCCGAACCCCGTTTCGCC_CTTTTAACGAATAACCCGATTTGACG	gpb2_evo2_plate5_B1	pure_diploids	GPB2	Evo2D	Aggeli2020			NotSequenced		Diploid	0.0491572	0.0394055	-0.0039586	0.0043401	0.00203959	0.00265103	0.0120663	0.0118384	0.00227281	3
CCGCCAATCCCGAACCCCGTTTCGCC_TGTACAATTAGTAAATCCCTTTTTGC	gpb2_evo2_plate2_F2	pure_diploids	GPB2	Evo2D	Aggeli2020			NotSequenced		Diploid	0.0468576	0.0396709	-0.00372124	0.0045447	0.00207507	0.00275406	0.0123317	0.00953885	0.00251018	3
GACAGAAAAGCCAAATGGATTTACCG_GAAGAAACAGCGAACAGGCTTTTTTA	cyr1_evo1_plate3_B1	high_fitness_diploids	CYR1	Evo2D	Aggeli2020			DOP1-NON_SYNONYMOUS_CODING; SMD2-NON_SYNONYMOUS_CODING; YDL180W-DOWNSTREAM; LAS21-UPSTREAM	VII:647252:C:A:MRP13:NON_SYNONYMOUS_CODING:ttG/ttT:L297F:0/1~X:427906:C:A:CYR1:NON_SYNONYMOUS_CODING:tCt/tAt:S917Y:1/1~XII:844184:T:C:ADE13:UPSTREAM:98:nan:0/1~XV:302387:A:C:HRD1:NON_SYNONYMOUS_CODING:Tca/Gca:S217A:0/1~XV:516101:T:G:RAS1:SYNONYMOUS_CODING:tcT/tcG:S286:1/1~XVI:940751:T:G:ARR3:NON_SYNONYMOUS_CODING:aTt/aGt:I277S:1/1	Diploid	0.067647	0.0394232	-0.00841817	0.00278271	0.0016165	0.00183742	0.0111823	0.0288582	0.000598587	3
AGAACAAAAACTAAACTCATTCATGG_CGGAGAAGTGGCAAGAAGATTGTGAC	cyr1_evo1_plate10_F3	high_fitness_diploids	CYR1	Evo2D	Aggeli2020			NotSequenced		Diploid	0.0725768	0.0393015	-0.00927283	0.00289996	0.00165198	0.00196763	0.0110605	0.033788	-0.000256074	3
CCGCCAATCCCGAACCCCGTTTCGCC_GATTTAATGGGGAACTCAGTTGTACC	gpb2_evo2_plate4_C4	pure_diploids	GPB2	Evo2D	Aggeli2020			NotSequenced		Diploid	0.0501532	0.042053	-0.00396684	0.00554207	0.00229576	0.00382215	0.0147138	0.0128345	0.00226458	3
CCGCCAATCCCGAACCCCGTTTCGCC_TCAGTAAAGTCAAACTGCATTGTTTT	gpb2_evo2_plate6_D4	pure_diploids	GPB2	Evo2D	Aggeli2020			NotSequenced		Diploid	0.0486265	0.0377055	-0.00316439	0.00460013	0.00210717	0.00280225	0.0103662	0.0113077	0.00306703	3
CCGCCAATCCCGAACCCCGTTTCGCC_TGCACAATATAAAATTCGATTTGTCG	EVO3D_TCG_rearray_Plate1-E6	high_fitness_diploids	GPB2	Evo3D	This_study	RTG2	missense_variant		I:40104:T:G:GPB2:stop_gained:c.846T>G:p.Tyr282*:1/1~VI:58065:C:A:ACT1:upstream_gene_variant:c.-3369G>T:nan:1/1~VI:101127:T:A:LPD1:downstream_gene_variant:c.*501A>T:nan:1/1~VII:26586:G:A:RTG2:missense_variant:c.899C>T:p.Ser300Phe:0/1~XIII:128827:C:A:TCB3:missense_variant:c.541G>T:p.Ala181Ser:0/1~XIII:752222:G:C:YHM2:missense_variant:c.262G>C:p.Gly88Arg:0/1~XV:435366:C:T:ASE1:missense_variant:c.980…	diploid	0.0967093	0.0298392	-0.00820032	0.00279028	0.00187271	0.0016352	0.00249998	0.0593905	-0.00196891	This study
ATCACAATAACTAAACTGATTCTTCA_GCTGCAACACTGAAGCATTTTCTCGG	EVO3D_IRA1_NON_rearray_Plate1-A2	adaptive_haploid	IRA1_NON	Evo3D	This_study					haploid	0.0610708	0.032318	0.00478788	0.00919639	0.00440828	0.00679896	-0.0105609	0.0317244	0.0268953	This study
AGAACAAAAACTAAACTCATTCATGG_CAGCCAACCTGGAAGGGGCTTCGGGG	cyr1_evo1_plate1_C12	pure_diploids	CYR1	Evo2D	Aggeli2020			NotSequenced		Diploid	0.0461657	0.0403824	-0.00907631	0.00479091	0.00210085	0.00344046	0.0121415	0.00737681	-5.95542e-05	3
TGATCAATCTACAAAAATATTTAATG_TCCGCAAGACGGAATTTGGTTTGTTG	EVO2D_IRA1_MIS_rearray_Plate1-C9	adaptive_haploid	IRA1_MIS	Evo2D	This_study	PAB1	missense_variant		II:522697:G:A:IRA1:missense_variant:c.3932C>T:p.Ala1311Val:1/1~V:510670:A:G:PAB1:missense_variant:c.298A>G:p.Asn100Asp:1/1~VIII:167568:T:G:YHR028W-A:missense_variant:c.217T>G:p.Ser73Ala:1|1~VIII:167569:C:G:YHR028W-A:missense_variant:c.218C>G:p.Ser73Cys:1|1~VIII:167570:C:A:YHR028W-A:synonymous_variant:c.219C>A:p.Ser73Ser:1|1~XIV:171429:GT:G:GIS2:upstream_gene_variant:c.-3640delA:nan:1/1~XV:87280:A…	haploid	0.0788122	0.0183519	0.00253475	0.00466361	0.00309448	0.00263785	-0.0143463	0.051845	0.00493496	This study
CCGCCAATCCCGAACCCCGTTTCGCC_GCTATAACCATGAATCCTGTTTTGTT	EVO1D_TCG_rearray_Plate2-F12	pure_diploids	GPB2	Evo1D	This_study					diploid	0.0452759	0.0398854	-0.00403664	0.005639	0.00235134	0.0038527	0.0125462	0.00795707	0.00219478	This study
CCGCCAATCCCGAACCCCGTTTCGCC_CATCTAACGTGTAAGTGTTTTGACTA	EVO1D_TCG_rearray_Plate5-H5	pure_diploids	GPB2	Evo1D	This_study					diploid	0.0479244	0.0384163	-0.00257229	0.00417064	0.0019549	0.00274102	0.0110771	0.0106056	0.00365913	This study
CCGCCAATCCCGAACCCCGTTTCGCC_TTAGTAAAGATAAACCAAATTTTCGT	gpb2_evo2_plate4_E5	pure_diploids	GPB2	Evo2D	Aggeli2020			NotSequenced		Diploid	0.0523729	0.0344495	-0.0063223	0.00496556	0.00226576	0.00314332	0.00711023	0.0150541	-9.08807e-05	3
CCGCCAATCCCGAACCCCGTTTCGCC_GTGTGAATTTCGAATGTGTTTACCTA	gpb2_evo1_plate1_G8	pure_diploids	GPB2	Evo2D	Aggeli2020			NotSequenced		Diploid	0.0453733	0.0376457	-0.00652085	0.00529804	0.00228679	0.00364338	0.0103064	0.00805449	-0.000289437	3
CCAACAAAACACAAATCTGTTGTGTA_CCGTAAAGTATGAACGCAATTATCAC	EVO2D_IRA1_NON_rearray_Plate1-D1	adaptive_haploid	IRA1_NON	Evo2D	This_study				II:522427:A:T:IRA1:stop_gained:c.4202T>A:p.Leu1401*:1/1~VI:101127:T:A:LPD1:downstream_gene_variant:c.*501A>T:nan:1/1~XII:1029498:C:A:RPL6B:synonymous_variant:c.261C>A:p.Thr87Thr:1/1~XIV:218512:G:A:ELA1:synonymous_variant:c.151C>T:p.Leu51Leu:1/1~XV:608680:G:T:SPP2:missense_variant:c.518C>A:p.Thr173Lys:1/1	haploid	0.062244	0.0337585	0.000804807	0.00709602	0.00359208	0.00498025	-0.00912044	0.0328976	0.0229122	This study
CCAACAAAACACAAATCTGTTGTGTA_ACTCTAACTGTAAATAGAATTCGTTA	EVO2D_IRA1_NON_rearray_Plate1-B5	adaptive_haploid	IRA1_NON	Evo2D	This_study	KSP1+GSH1	missense_variant+missense_variant		II:522427:A:T:IRA1:stop_gained:c.4202T>A:p.Leu1401*:1/1~VI:101127:T:A:LPD1:downstream_gene_variant:c.*501A>T:nan:1/1~VII:823535:G:A:tV(AAC)G2:synonymous_variant:c.54G>A:p.Gln18Gln:1/1~VIII:270914:T:C:KSP1:missense_variant:c.635A>G:p.Asn212Ser:1/1~X:235994:G:T:GSH1:missense_variant:c.363C>A:p.Asn121Lys:1/1~XII:1029498:C:A:RPL6B:synonymous_variant:c.261C>A:p.Thr87Thr:1/1~XV:608680:G:T:SPP2:missense…	haploid	0.0631438	0.0534198	0.00205227	0.00524034	0.00223146	0.00369874	0.0105409	0.0337974	0.0241597	This study
CATTGAATCACAAAATAGGTTAGATG_GTGACAATTTCCAAGGTTATTAGAAA	EVO2D_IRA1_MIS_rearray_Plate1-F2	high_fitness_diploids	IRA1_MIS	Evo2D	This_study	CIT1	upstream_gene_variant		II:522697:G:A:IRA1:missense_variant:c.3932C>T:p.Ala1311Val:1/1~XIV:631356:ACACAAAAGTATTTTTGGTCTAGCGGGGGTCATACTTTTCATTTCCGGGCGGCTGCGGCGGAAAAAAACGTGACGCCTTTTAG:A:CIT1:upstream_gene_variant:c.-377_-296delCTAAAAGGCGTCACGTTTTTTTCCGCCGCAGCCGCCCGGAAATGAAAAGTATGACCCCCGCTAGACCAAAAATACTTTTGTG:nan:0|1	diploid	0.0908343	0.0286468	-0.0116486	0.00271873	0.00177346	0.00175597	-0.00405149	0.0638672	-0.00924834	This study
CCGCCAATCCCGAACCCCGTTTCGCC_TGTATAATAATAAAAACGGTTACTAG	gpb2_evo1_plate7_B12	pure_diploids	GPB2	Evo2D	Aggeli2020			NotSequenced		Diploid	0.0534102	0.037535	-0.00360094	0.00473904	0.00207508	0.00318952	0.0101958	0.0160914	0.00263047	3
CCAACAAAACACAAATCTGTTGTGTA_ACAATAACCGGTAACGTGTTTTTCTA	EVO2D_IRA1_NON_rearray_Plate1-B9	adaptive_haploid	IRA1_NON	Evo2D	This_study	PAB1	missense_variant		II:522427:A:T:IRA1:stop_gained:c.4202T>A:p.Leu1401*:1/1~V:510499:G:C:PAB1:missense_variant:c.127G>C:p.Gly43Arg:1/1~VI:101127:T:A:LPD1:downstream_gene_variant:c.*501A>T:nan:0/1~XII:1029498:C:A:RPL6B:synonymous_variant:c.261C>A:p.Thr87Thr:1/1~XV:608680:G:T:SPP2:missense_variant:c.518C>A:p.Thr173Lys:1/1	haploid	0.0472576	0.0476339	-0.091047	0.00542355	0.00234899	0.0291254	0.00475494	0.0179113	-0.0689396	This study
CCGCCAATCCCGAACCCCGTTTCGCC_ACTTTAAGACGGAAGAAATTTGTTTT	gpb2_evo2_plate4_A5	pure_diploids	GPB2	Evo2D	Aggeli2020			NotSequenced		Diploid	0.0501254	0.0357885	-0.00770412	0.00495023	0.00226049	0.00317414	0.0084493	0.0128066	-0.0014727	3
TTAAAAATACAAAAAAAGATTTAAGG_CATGGAACTTGTAATAAGGTTGCGGT		adaptive_haploid	TOR1	Evo2D	Aggeli2020			NotSequenced			0.0754694	0.0330662	-0.0108204	0.00298905	0.00176929	0.00198557	0.00721592	0.0535895	-0.0108396	3
CATTGAATCACAAAATAGGTTAGATG_GAGACAAGCCTTAATTGGGTTCTACG	EVO2D_IRA1_MIS_rearray_Plate1-C2	adaptive_haploid	IRA1_MIS	Evo2D	This_study	ARO80	missense_variant		II:504411:G:A:YBR134W:missense_variant:c.169G>A:p.Gly57Arg:1/1~II:522697:G:A:IRA1:missense_variant:c.3932C>T:p.Ala1311Val:1/1~IV:753261:C:G:SWI5:upstream_gene_variant:c.-2519G>C:nan:1/1~IV:1314288:C:A:ARO80:missense_variant:c.2249C>A:p.Ala750Glu:1/1~V:177308:C:A:YER010C:upstream_gene_variant:c.-3970G>T:nan:1/1~XII:368443:A:G:MDN1:upstream_gene_variant:c.-4705T>C:nan:1/1~XIV:628723:C:A:PET8:upstre…	haploid	0.0435406	0.060121	-0.00640526	0.00452459	0.00183836	0.00317611	0.0274228	0.0165735	-0.00400504	This study
CCGCCAATCCCGAACCCCGTTTCGCC_GTGTTAAGTTGCAAGCTTTTTCTTAC	gpb2_evo1_plate9_G11	pure_diploids	GPB2	Evo2D	Aggeli2020			NotSequenced		Diploid	0.0508814	0.0437456	-0.00418118	0.00503261	0.00211721	0.00343832	0.0164063	0.0135626	0.00205024	3
CCGCCAATCCCGAACCCCGTTTCGCC_AGTTTAATCAATAATATAATTTGACA	gpb2_evo2_plate2_F1	pure_diploids	GPB2	Evo2D	Aggeli2020			NotSequenced		Diploid	0.0503224	0.0382194	-0.00274481	0.00507271	0.002219	0.00341369	0.0108802	0.0130036	0.00348661	3
CCGCCAATCCCGAACCCCGTTTCGCC_CATAAAAAGGTTAAGCAAATTCGTTT	gpb2_evo2_plate8_B6	pure_diploids	GPB2	Evo2D	Aggeli2020			NotSequenced		Diploid	0.0509995	0.0364619	-0.00307597	0.00508826	0.00225354	0.00322679	0.00912272	0.0136807	0.00315545	3
ATCACAATAACTAAACTGATTCTTCA_GTCCTAATTGGGAATTGCCTTTTACT	EVO3D_IRA1_NON_rearray_Plate1-C8	adaptive_haploid	IRA1_NON	Evo3D	This_study	KSP1	missense_variant		II:522427:A:T:IRA1:stop_gained:c.4202T>A:p.Leu1401*:1/1~VI:101127:T:A:LPD1:downstream_gene_variant:c.*501A>T:nan:1/1~VII:161471:G:C:ATG1:missense_variant:c.1407G>C:p.Leu469Phe:0/1~VIII:270801:C:T:KSP1:missense_variant:c.748G>A:p.Glu250Lys:0/1~XII:1029498:C:A:RPL6B:synonymous_variant:c.261C>A:p.Thr87Thr:1/1~XIV:204739:G:A:KEX2:missense_variant:c.2312G>A:p.Ser771Asn:1/1	haploid	0.04865	0.0374433	0.00795107	0.0093599	0.00463527	0.00662287	-0.00543559	0.0193037	0.0300585	This study
TTAAAAATACAAAAAAAGATTTAAGG_ACTTGAACGATTAAAATCGTTCTGTT		adaptive_haploid	TOR1	Evo2D	Aggeli2020			NotSequenced			0.0782104	0.033482	-0.00971962	0.00293036	0.00177203	0.0019326	0.00763173	0.0563305	-0.00973888	3
CCGCCAATCCCGAACCCCGTTTCGCC_TATTTAATGGCGAAATGGTTTGGCAG	gpb2_evo2_plate1_A7	pure_diploids	GPB2	Evo2D	Aggeli2020			NotSequenced		Diploid	0.0492152	0.0368784	-0.00665435	0.0062945	0.0025581	0.00468665	0.00953922	0.0118964	-0.000422935	3
CCGCCAATCCCGAACCCCGTTTCGCC_TCTGCAAGGCTCAATAGGGTTGGTTT	gpb2_evo1_plate1_G2	adaptive_haploid	GPB2	Evo2D	Aggeli2020			NotSequenced	I:40104:T:G:GPB2:STOP_GAINED:taT/taG:Y282*:1~VI:101127:T:A:LPD1:DOWNSTREAM:501:nan:1	Haploid	0.0670241	0.0402742	-0.00412548	0.00363938	0.00189801	0.00237609	0.012935	0.0297053	0.00210593	3
ATCAGAAGTTCGAATCAAATTACGAA_CAAAAAATTCATAATCAAGTTTGCAC	tor1_evo1_plate5_D3	pure_diploids	TOR1	Evo2D	Aggeli2020			NotSequenced		Diploid	0.0482804	0.0317667	0.00104989	0.0049413	0.00219492	0.00355603	0.00591648	0.0264004	0.00103063	3
CCGCCAATCCCGAACCCCGTTTCGCC_GAAATAACATAGCAAATGGATTTACTA	gpb2_evo2_plate5_F3	pure_diploids	GPB2	Evo2D	Aggeli2020			NotSequenced		Diploid	0.0501837	0.0401779	-0.0029675	0.00457924	0.00205486	0.00300227	0.0128387	0.0128649	0.00326391	3
CCGCCAATCCCGAACCCCGTTTCGCC_TCCAAAAGATTTAATTTCGTTAGACG	gpb2_evo1_plate10_D9	pure_diploids	GPB2	Evo2D	Aggeli2020			DOP1-DOP1; SMD2-SMD2; YDL180W-YDL180W; LAS21-LAS21	I:40104:T:G:GPB2:STOP_GAINED:taT/taG:Y282*:1~V:478585:A:C:BEM2:NON_SYNONYMOUS_CODING:Tat/Gat:Y1422D:1~VI:101127:T:A:LPD1:DOWNSTREAM:501:nan:1~VI:58065:C:A:TUB2:DOWNSTREAM:356:nan:1	Haploid	0.0506648	0.038629	-0.00529846	0.0052584	0.00234173	0.00337062	0.0112897	0.013346	0.000932951	3
CCGCCAATCCCGAACCCCGTTTCGCC_TTGTGAATTGTAAAAAATGTTTTTCT	gpb2_evo2_plate6_E2	pure_diploids	GPB2	Evo2D	Aggeli2020			NotSequenced		Diploid	0.0495265	0.0349631	-0.0031875	0.00533431	0.00241731	0.0034271	0.00762386	0.0122077	0.00304392	3
CCGCCAATCCCGAACCCCGTTTCGCC_TCCCTAACATGCAATACTATTTACAC	gpb2_evo2_plate5_E12	pure_diploids	GPB2	Evo2D	Aggeli2020			NotSequenced		Diploid	0.0486163	0.0421975	-0.00247419	0.00504664	0.00217964	0.00312587	0.0148583	0.0112975	0.00375722	3
CCGCCAATCCCGAACCCCGTTTCGCC_GTATTAAATGCCAACGAGATTAGGTA	EVO1D_TCG_rearray_Plate6-E3	pure_diploids	GPB2	Evo1D	This_study					diploid	0.0446249	0.0381558	-0.00274181	0.00560365	0.00237579	0.00365547	0.0108166	0.00730614	0.00348961	This study
CCAACAAAACACAAATCTGTTGTGTA_ATCAAAATATACAATAAGGTTATATT	EVO2D_IRA1_NON_rearray_Plate2-B2	adaptive_haploid	IRA1_NON	Evo2D	This_study	PUF3	frameshift_variant		II:522427:A:T:IRA1:stop_gained:c.4202T>A:p.Leu1401*:1/1~VI:101127:T:A:LPD1:downstream_gene_variant:c.*501A>T:nan:1/1~XII:123802:AG:AGG:PUF3:frameshift_variant:c.911dupC:p.Tyr305fs:1/1~XII:1029498:C:A:RPL6B:synonymous_variant:c.261C>A:p.Thr87Thr:1/1~XV:608680:G:T:SPP2:missense_variant:c.518C>A:p.Thr173Lys:1/1	haploid	0.0569153	0.0244154	-0.0601357	0.0104799	0.00513708	0.032968	-0.0184635	0.0275689	-0.0380283	This study
CCGCCAATCCCGAACCCCGTTTCGCC_CTCAAAACTAGCAAGGCCATTCTTGC	gpb2_evo2_plate9_E11	pure_diploids	GPB2	Evo2D	Aggeli2020			NotSequenced		Diploid	0.042389	0.0425439	-0.000447272	0.00569302	0.00232029	0.00330071	0.0152047	0.00507016	0.00578414	3
CCGCCAATCCCGAACCCCGTTTCGCC_CTATCAAACCGTAATAGCCTTACCCC	gpb2_evo2_plate6_A11	pure_diploids	GPB2	Evo2D	Aggeli2020			NotSequenced		Diploid	0.0529424	0.0400805	-0.00226121	0.00514323	0.00222664	0.00329681	0.0127412	0.0156236	0.0039702	3
ATCACAATAACTAAACTGATTCTTCA_TCCACAATACTGAAACCTTTTGCCCA	EVO3D_IRA1_NON_rearray_Plate1-D12	adaptive_haploid	IRA1_NON	Evo3D	This_study					haploid	0.0531275	0.0358514	0.00865259	0.00808733	0.00369728	0.00540979	-0.00702752	0.0237811	0.03076	This study
CCGCCAATCCCGAACCCCGTTTCGCC_ACTCCAAATCACAAGTATTTAACGA	EVO1D_TCG_rearray_Plate4-F5	pure_diploids	GPB2	Evo1D	This_study					diploid	0.0536258	0.0395893	-0.00350128	0.00548764	0.00232847	0.00343272	0.01225	0.016307	0.00273014	This study
CCGCCAATCCCGAACCCCGTTTCGCC_ATCCCAAGACAGAAGCTATTTTTGTG	gpb2_evo2_plate1_D9	neutral_haploids	GPB2	Evo2D	Aggeli2020			NotSequenced		Haploid	0.0340368	0.0294182	-0.00590001	0.00728539	0.0033579	0.0051318	0.00207902	-0.00328197	0.000331403	3
CCGCCAATCCCGAACCCCGTTTCGCC_AACATAAATTGTAACTGTGTTAACAA	gpb2_evo1_plate3_A11	pure_diploids	GPB2	Evo2D	Aggeli2020			NotSequenced		Diploid	0.0406326	0.0392668	-0.000899875	0.00546424	0.00239108	0.00347483	0.0119275	0.00331381	0.00533154	3
CCGCCAATCCCGAACCCCGTTTCGCC_TGTTAAAGGTATAATGGATTTATTAT	gpb2_evo2_plate4_C6	pure_diploids	GPB2	Evo2D	Aggeli2020			NotSequenced		Diploid	0.0490664	0.038278	-0.00535949	0.00664706	0.00271603	0.0043253	0.0109387	0.0117476	0.000871924	3
CCGCCAATCCCGAACCCCGTTTCGCC_CTAACAATCATTAACCCTATTGAATG	gpb2_evo2_plate1_D7	pure_diploids	GPB2	Evo2D	Aggeli2020			NotSequenced		Diploid	0.0530871	0.0397429	5.068601137647733e-05	0.00521803	0.00223531	0.00326405	0.0124037	0.0157683	0.0062821	3
CCGCCAATCCCGAACCCCGTTTCGCC_TTGGGAACGGGTAAACAGTTTTTTAG	gpb2_evo2_plate8_E3	pure_diploids	GPB2	Evo2D	Aggeli2020			NotSequenced		Diploid	0.0416524	0.0401005	-0.000950497	0.00625418	0.00254548	0.00444381	0.0127613	0.00433365	0.00528092	3
ATCAGAAGTTCGAATCAAATTACGAA_CGCCGAAGCGAGAACCAGCTTCAGAA	tor1_evo1_plate8_A5	pure_diploids	TOR1	Evo2D	Aggeli2020			NotSequenced		Haploid	0.0408083	0.0353297	0.00144908	0.00630533	0.00263114	0.00450467	0.00947939	0.0189283	0.00142982	3
CCGCCAATCCCGAACCCCGTTTCGCC_TGATGAATTTTGAATCCCTTTTCGGA	EVO1D_TCG_rearray_Plate3-E9	pure_diploids	GPB2	Evo1D	This_study					diploid	0.0535357	0.03642	-0.000260698	0.00644146	0.00273705	0.00429321	0.00908082	0.0162169	0.00597072	This study
CCGCCAATCCCGAACCCCGTTTCGCC_GACACAATGGATAACTGGCTTGCACT	gpb2_evo1_plate4_A12	pure_diploids	GPB2	Evo2D	Aggeli2020			DOP1-DOP1; SMD2-SMD2; YDL180W-YDL180W; LAS21-LAS21	I:40104:T:G:GPB2:STOP_GAINED:taT/taG:Y282*:1~VI:101127:T:A:LPD1:DOWNSTREAM:501:nan:1~VI:58065:C:A:TUB2:DOWNSTREAM:356:nan:1	Haploid	0.0525645	0.0405325	-0.00483599	0.00514964	0.00220698	0.00347588	0.0131933	0.0152458	0.00139543	3
ATCAGAAGTTCGAATCAAATTACGAA_GCGCTAAGCGGGAAGCCGGTTGTCGG		pure_diploids	TOR1	Evo2D	Aggeli2020			NotSequenced			0.0462678	0.0343844	0.00558725	0.00625918	0.00257296	0.00453642	0.00853409	0.0243879	0.00556799	3
CCGCCAATCCCGAACCCCGTTTCGCC_TCCTGAACAATTAACTACCTTTACAC	gpb2_evo1_plate4_G2	pure_diploids	GPB2	Evo2D	Aggeli2020			NotSequenced		Diploid	0.0517533	0.0403956	0.000155401	0.00525277	0.00222592	0.00314814	0.0130563	0.0144345	0.00638682	3
CCGCCAATCCCGAACCCCGTTTCGCC_ACAAGAATACTAAACACGTTTTCCAT	gpb2_evo2_plate7_C11	pure_diploids	GPB2	Evo2D	Aggeli2020			NotSequenced		Diploid	0.0533715	0.0395126	-0.00335111	0.00524249	0.00227288	0.00346211	0.0121734	0.0160527	0.0028803	3
ATCAGAAGTTCGAATCAAATTACGAA_TGGCAAAGAGGTAACGTCGTTGGGGT	tor1_evo1_plate3_D1	pure_diploids	TOR1	Evo2D	Aggeli2020			NotSequenced		Diploid	0.0404366	0.0358697	0.000661101	0.00643899	0.00257171	0.00474245	0.0100194	0.0185567	0.000641845	3
CCGCCAATCCCGAACCCCGTTTCGCC_TTACGAAGTACAAACGCGATTATGAA	gpb2_evo2_plate3_F6	pure_diploids	GPB2	Evo2D	Aggeli2020			NotSequenced		Diploid	0.0529591	0.0421955	-0.00364266	0.00540786	0.002269	0.00329894	0.0148562	0.0156403	0.00258876	3
CCGCCAATCCCGAACCCCGTTTCGCC_GCCAGAAAATTTAATCCGCTTCCGAA	gpb2_evo2_plate3_E1	pure_diploids	GPB2	Evo2D	Aggeli2020			NotSequenced		Diploid	0.049797	0.0390761	-0.00147923	0.00682427	0.00275987	0.00471304	0.0117368	0.0124782	0.00475219	3
CCGCCAATCCCGAACCCCGTTTCGCC_CGTACAAGTGTCAAGGGATTTAGCTA	gpb2_evo2_plate5_C1	pure_diploids	GPB2	Evo2D	Aggeli2020			NotSequenced		Diploid	0.0498702	0.040769	-0.0040665	0.00585372	0.00239624	0.00392457	0.0134298	0.0125514	0.00216491	3
CCGCCAATCCCGAACCCCGTTTCGCC_CAAAAAATTCGCAACATGCTTCTGAC	gpb2_evo2_plate3_E6	pure_diploids	GPB2	Evo2D	Aggeli2020			NotSequenced		Diploid	0.0505375	0.037499	-0.00427849	0.00530054	0.00233181	0.00329722	0.0101598	0.0132187	0.00195293	3
CCGCCAATCCCGAACCCCGTTTCGCC_TTCATAAGACCGAAGTCCATTAGGAA	gpb2_evo2_plate8_B7	adaptive_haploid	GPB2	Evo2D	Aggeli2020			NotSequenced		Haploid	0.0546254	0.0271101	-0.0101471	0.00561805	0.00282623	0.0038762	-0.000229154	0.0173066	-0.0039157	3
CCGCCAATCCCGAACCCCGTTTCGCC_ATTTCAATCGGAAACACGGTTTTGAC	gpb2_evo2_plate3_B9	pure_diploids	GPB2	Evo2D	Aggeli2020			NotSequenced		Diploid	0.0472104	0.0430599	-0.00339042	0.00516909	0.00221706	0.00319248	0.0157207	0.00989157	0.002841	3
CCGCCAATCCCGAACCCCGTTTCGCC_CAAATAATAGGAAAACCCCTTTGTTT	gpb2_evo1_plate2_C1	pure_diploids	GPB2	Evo2D	Aggeli2020			NotSequenced		Diploid	0.0558777	0.0334738	-0.00211431	0.00549362	0.00246703	0.00378759	0.00613458	0.0185589	0.00411711	3
ATCACAATAACTAAACTGATTCTTCA_ACGTCAAACTTTAATCACTTTTGCTT	EVO3D_IRA1_NON_rearray_Plate1-B11	adaptive_haploid	IRA1_NON	Evo3D	This_study					haploid	0.0595599	0.0358117	0.00304694	0.00784178	0.00373289	0.00597791	-0.0070672	0.0302136	0.0251544	This study
ATCACAATAACTAAACTGATTCTTCA_TCGGGAAACCGCAACATCCTTTGCTA	EVO3D_IRA1_NON_rearray_Plate1-H10	adaptive_haploid	IRA1_NON	Evo3D	This_study					?	0.0569617	0.0349724	-0.000634778	0.00806041	0.00395943	0.00597545	-0.0079065	0.0276153	0.0214727	This study
CCGCCAATCCCGAACCCCGTTTCGCC_ATTCTAAATGGTAAGGTTCTTTCACG	gpb2_evo2_plate3_H3	pure_diploids	GPB2	Evo2D	Aggeli2020			NotSequenced		Diploid	0.0458006	0.0413077	-0.00329955	0.00574628	0.00236106	0.00349472	0.0139684	0.00848185	0.00293186	3
GACAGAAAAGCCAAATGGATTTACCG_CTCATAACATAGAAGATGCTTCGCAG	EVO3D_TCG_rearray_Plate1-H7	adaptive_haploid	CYR1	Evo3D	This_study	MKT1	missense_variant		II:610499:A:T:MED8:upstream_gene_variant:c.-746T>A:nan:1/1~III:39458:A:G:PBN1:upstream_gene_variant:c.-4065T>C:nan:1/1~X:427906:C:A:CYR1:missense_variant:c.2750C>A:p.Ser917Tyr:1/1~XII:196744:T:A:UBR2:upstream_gene_variant:c.-3463A>T:nan:1/1~XIV:467219:A:G:MKT1:missense_variant:c.89A>G:p.Asp30Gly:1/1~XVI:940751:T:G:ARR3:missense_variant:c.830T>G:p.Ile277Ser:1/1	haploid	0.1051087664594842	0.0289524	0.00507799	0.0035215	0.00221127	0.00201167	0.000711482	0.0663199	0.0140947	This study
CCAACAAAAGGAAACGTATTTATTGA_TGGAGAAACCATAATAGCGTTTCGAA	gpb2_evo2_plate6_H8	high_fitness_diploids	GPB2	Evo2D	Aggeli2020			NotSequenced		Diploid	0.0858576	0.031619	-0.0268726	0.00274156	0.00186367	0.00196646	0.00427975	0.0485388	-0.0206412	3
CGCTAAAGACATAATGTGGTTTGTTG_TCACTAAGAAGGAAGTCCATTATTAC	130822-2-A3	adaptive_haploid	WT	Evo2D	Venkataram2015	IRA1		NotSequenced		Haploid	0.0324826	0.0389509	-0.0121026	0.00714982	0.0030992	0.00608648	0.0389509	0.0324826	-0.0121026	1
CATAAAAAGACTAATCTTATTAATGC_TGATGAACGCGGAAGGTTTTTAACAG	EVO1D_IRAs_rearray_Plate3-C11	pure_diploids	IRA1_MIS	Evo1D	This_study					?	0.0408667	0.0438369	0.00306453	0.00707185	0.00266236	0.00513826	0.0111386	0.0138996	0.00546474	This study
CCGCCAATCCCGAACCCCGTTTCGCC_GTCACAATCGTTAATTCTGTTAGGTT	gpb2_evo1_plate8_B4	pure_diploids	GPB2	Evo2D	Aggeli2020			NotSequenced		Diploid	0.0447562	0.0439277	-0.00653037	0.00587504	0.00234754	0.00378091	0.0165884	0.00743743	-0.00029895	3
CCGCCAATCCCGAACCCCGTTTCGCC_CGTGAAAATTGTAAAATGGTTACTGT	gpb2_evo2_plate10_B7	pure_diploids	GPB2	Evo2D	Aggeli2020			NotSequenced		Diploid	0.0508899	0.0399181	-0.00122744	0.00553297	0.00234219	0.00356829	0.0125789	0.0135711	0.00500397	3
CCGCCAATCCCGAACCCCGTTTCGCC_TACATAAACAGAAAATCCGTTTCATA	gpb2_evo2_plate9_B11	pure_diploids	GPB2	Evo2D	Aggeli2020			NotSequenced		Diploid	0.0469007	0.0381146	0.000466798	0.0059508	0.00249326	0.00372699	0.0107754	0.00958189	0.00669821	3
CCGCCAATCCCGAACCCCGTTTCGCC_CAACTAACCTCCAAATTTGTTATACT	gpb2_evo1_plate7_F1	pure_diploids	GPB2	Evo2D	Aggeli2020			NotSequenced		Diploid	0.0525204	0.0405101	-0.00125298	0.00552827	0.00232383	0.00359915	0.0131709	0.0152016	0.00497843	3
CCGCCAATCCCGAACCCCGTTTCGCC_CGCCAAAACTTAAAATGTATTTGTCG	gpb2_evo2_plate8_H11	pure_diploids	GPB2	Evo2D	Aggeli2020			NotSequenced		Diploid	0.0468156	0.0410803	-0.00397269	0.00592528	0.00246534	0.00374578	0.0137411	0.00949682	0.00225873	3
CCGCCAATCCCGAACCCCGTTTCGCC_ATGAAAACCCGAAAGTTACTTTTCTT	EVO1D_TCG_rearray_Plate3-B6	pure_diploids	GPB2	Evo1D	This_study					diploid	0.0470975	0.0368292	-0.00401978	0.0066813	0.00274686	0.00414989	0.00948997	0.00977866	0.00221164	This study
CCGCCAATCCCGAACCCCGTTTCGCC_AAATAAACAATCAAGGTTCTTGCCTG	gpb2_evo2_plate3_E10	pure_diploids	GPB2	Evo2D	Aggeli2020			NotSequenced		Diploid	0.054232	0.0395702	-0.0041223	0.00566198	0.00236701	0.00360548	0.012231	0.0169132	0.00210912	3
CGCTAAAGACATAATGTGGTTTGTTG_GACAAAATAATGAAGTAAATTCGTGG	E2-88-3-A8	high_fitness_diploids	WT	Evo2D	Venkataram2015	Diploid		NotSequenced		Diploid	0.0472955	0.0139407	-0.00174531	0.00765599	0.00409893	0.00578651	0.0139407	0.0472955	-0.00174531	1
GACAGAAAAGCCAAATGGATTTACCG_ACACGAAACTCCAAAGAATTTCTCCC	cyr1_evo1_plate10_B10	high_fitness_diploids	CYR1	Evo2D	Aggeli2020			DOP1-DOP1; SMD2-SMD2; YDL180W-YDL180W; LAS21-LAS21	IX:127027:T:G:AYR1:NON_SYNONYMOUS_CODING:cTt/cGt:L275R:0/1~X:427906:C:A:CYR1:NON_SYNONYMOUS_CODING:tCt/tAt:S917Y:1/1~XI:313779:C:CTGAGAAATATGTGAATGTTGAGATAATTGTTGGGATTCCATTGTTGATAAAGGCTATAATATT.:NUP100:DOWNSTREAM:702:nan:0/1~XII:784278:G:.ACCTAATATTATAGCCTTTATCAACAATGGAATCCCAACAATTATCTCAACATTCACCCATTTCTCAG:NMA1:UPSTREAM:635:nan:0/1~XII:784282:G:GTGTTGGAATAAAAATCAACTATCATCTACTAACTAGTATTTACGTTACTAG…	Diploid	0.0729196	0.0159696	0.00263414	0.00427765	0.00284523	0.00218577	-0.0122713	0.0341307	0.0116509	3
CTAGAAATCTCAAAAACTTTTGGCTG_ATCTAAATCCAAAAACCTTTTGTATG	cyr1_evo1_plate6_C6	high_fitness_diploids	CYR1	Evo2D	Aggeli2020			NotSequenced		Diploid	0.063432	0.0349318	-0.00702023	0.00376675	0.00197768	0.00237811	0.00669089	0.0246432	0.00199652	3
TTAAAAATACAAAAAAAGATTTAAGG_ATCCCAACAAGGAATTGTATTTTGAT	tor1_evo1_plate10_B8	high_fitness_diploids	TOR1	Evo2D	Aggeli2020	PBS2	NON_SYNONYMOUS_CODING	DOP1-NON_SYNONYMOUS_CODING; SMD2-NON_SYNONYMOUS_CODING; YDL180W-DOWNSTREAM; LAS21-UPSTREAM	X:179445:C:A:PBS2:NON_SYNONYMOUS_CODING:cGt/cTt:R220L:1/1~X:564551:T:G:TOR1:NON_SYNONYMOUS_CODING:ttT/ttG:F1712L:1/1~XIV:103969:A:G:MRPL10:NON_SYNONYMOUS_CODING:tTc/tCc:F45S:1/1~XIV:151373:A:T:POL2:NON_SYNONYMOUS_CODING:aaA/aaT:K1054N:0/1	Diploid	0.0734731	0.0359789	-0.00941352	0.00336845	0.00189164	0.0022073	0.0101286	0.0515932	-0.00943277	3
ATCACAATAACTAAACTGATTCTTCA_CACACAAGACACAATATCGTTGTCAG	EVO3D_IRA1_NON_rearray_Plate1-D8	adaptive_haploid	IRA1_NON	Evo3D	This_study					haploid	0.0589924	0.0306295	0.00872226	0.00693321	0.00351119	0.004823	-0.0122495	0.0296461	0.0308297	This study
CCGCCAATCCCGAACCCCGTTTCGCC_GCTCCAAATCGGAATAGAGTTTGACA	gpb2_evo2_plate8_H10	pure_diploids	GPB2	Evo2D	Aggeli2020			NotSequenced		Diploid	0.0471179	0.0415071	-0.00505264	0.00618615	0.00254541	0.00415406	0.0141679	0.00979906	0.00117877	3
CCGCCAATCCCGAACCCCGTTTCGCC_CAGGGAAACACAAATGTGTTTGGGCG	gpb2_evo2_plate2_B1	pure_diploids	GPB2	Evo2D	Aggeli2020			NotSequenced		Diploid	0.0509945	0.04009	-0.00459518	0.00630822	0.0025223	0.00451845	0.0127507	0.0136757	0.00163624	3
CCGCCAATCCCGAACCCCGTTTCGCC_CTTGCAAACTTCAACCCATTTGTCTA	gpb2_evo1_plate3_B5	pure_diploids	GPB2	Evo2D	Aggeli2020			NotSequenced		Diploid	0.0442848	0.0431665	-0.00133544	0.00569377	0.00235078	0.00354214	0.0158273	0.00696599	0.00489597	3
CCGCCAATCCCGAACCCCGTTTCGCC_CGTTTAACATGAAATACAGTTTTGAC	gpb2_evo2_plate6_H2	pure_diploids	GPB2	Evo2D	Aggeli2020			NotSequenced		Diploid	0.0459488	0.0423505	-0.00309319	0.0057917	0.00244023	0.00349634	0.0150113	0.00862999	0.00313823	3
TTAAAAATACAAAAAAAGATTTAAGG_ATATAAACCGTAAAACTCGTTGTAGT	EVO3D_TCG_rearray_Plate1-C3	high_fitness_diploids	TOR1	Evo3D	This_study				IV:919195:C:G:SIR4:stop_gained:c.1625C>G:p.Ser542*:1/1~X:393675:TTA:TTATA:VPS53:upstream_gene_variant:c.-2825_-2824insTA:nan:0/1~X:464355:T:TTA:YJR011C:upstream_gene_variant:c.-4930_-4929insTA:nan:0/1~X:564551:T:G:TOR1:missense_variant:c.5136T>G:p.Phe1712Leu:1/1~XIII:579919:A:G:DNF3:missense_variant:c.4003T>C:p.Cys1335Arg:1/1~XIV:103969:A:G:MRPL10:missense_variant:c.134T>C:p.Phe45Ser:1/1	diploid	0.0769449	0.0288819	0.00459575	0.00318346	0.00189488	0.00213634	0.00303167	0.0550649	0.00457649	This study
AGAACAAAAACTAAACTCATTCATGG_GTCCGAACGTTTAACATGATTTGTGG	EVO1D_TCG_rearray_Plate2-C3	pure_diploids	CYR1	Evo1D	This_study					diploid	0.0553941	0.0386334	-0.00572496	0.00439646	0.00203616	0.002889	0.0103924	0.0166052	0.00329179	This study
CCGCCAATCCCGAACCCCGTTTCGCC_TGAATAAACATTAATGGTTTTGAATC	gpb2_evo1_plate4_H5	pure_diploids	GPB2	Evo2D	Aggeli2020			NotSequenced		Diploid	0.0561513	0.0383399	-0.00259117	0.00546666	0.0023669	0.00351802	0.0110007	0.0188325	0.00364024	3
ATCACAATAACTAAACTGATTCTTCA_GTAGAAACAGGCAACGCCTTTTGATC	EVO3D_IRA1_NON_rearray_Plate1-C11	adaptive_haploid	IRA1_NON	Evo3D	This_study					haploid	0.051908	0.0389583	-0.00171981	0.00924405	0.00423721	0.00621523	-0.00392062	0.0225617	0.0203876	This study
CCGCCAATCCCGAACCCCGTTTCGCC_TGATTAAATCACAAGTGCGTTGGTAA	gpb2_evo2_plate6_E9	pure_diploids	GPB2	Evo2D	Aggeli2020			NotSequenced		Diploid	0.0540971	0.0403586	-0.00748459	0.00536706	0.00232234	0.00362407	0.0130194	0.0167783	-0.00125318	3
CCAACAAAAGGAAACGTATTTATTGA_CACGGAACCAGCAAGGGGGTTGCGGG	gpb2_evo2_plate3_B4	pure_diploids	GPB2	Evo2D	Aggeli2020			NotSequenced		Diploid	0.0458561	0.0416216	-0.00498638	0.0060334	0.00242629	0.00397451	0.0142824	0.00853727	0.00124503	3
CCGCCAATCCCGAACCCCGTTTCGCC_AGGCTAACCGACAAGACTGTTAACTT	EVO1D_TCG_rearray_Plate2-A6	pure_diploids	GPB2	Evo1D	This_study					diploid	0.052186	0.0404259	-0.00197746	0.00678448	0.00265523	0.00470417	0.0130866	0.0148672	0.00425396	This study
ATCACAATAACTAAACTGATTCTTCA_CTTATAACTCCAAACAGTTTTCATAC	EVO3D_IRA1_NON_rearray_Plate1-C7	adaptive_haploid	IRA1_NON	Evo3D	This_study					haploid	0.0514003	0.0327875	0.00282696	0.00944319	0.00470037	0.0064831	-0.0100914	0.0220539	0.0249344	This study
CCAACAAAACACAAATCTGTTGTGTA_TCAATAACAATCAAGGTGGTTGTGTG	EVO2D_IRA1_NON_rearray_Plate1-B6	adaptive_haploid	IRA1_NON	Evo2D	This_study	PAB1	missense_variant		II:522427:A:T:IRA1:stop_gained:c.4202T>A:p.Leu1401*:1/1~V:510499:G:C:PAB1:missense_variant:c.127G>C:p.Gly43Arg:1/1~VI:101127:T:A:LPD1:downstream_gene_variant:c.*501A>T:nan:1/1~XII:1029498:C:A:RPL6B:synonymous_variant:c.261C>A:p.Thr87Thr:1/1~XV:608680:G:T:SPP2:missense_variant:c.518C>A:p.Thr173Lys:1/1	haploid	0.0531949	0.0465483	-0.0722429	0.00571058	0.00241637	0.0253951	0.00366938	0.0238486	-0.0501355	This study
CGCTAAAGACATAATGTGGTTTGTTG_CCGTCAAATCGTAACGTGCTTAAAGG	E2-88-10-G5	high_fitness_diploids	WT	Evo2D	Venkataram2015	Diploid		NotSequenced		Diploid	0.0408772	0.0134377	-0.00144703	0.00733588	0.00372535	0.00507359	0.0134377	0.0408772	-0.00144703	1
ATCACAATAACTAAACTGATTCTTCA_GCATAAATTCTAAAGCAAGTTTCGAT	EVO3D_IRA1_NON_rearray_Plate1-D4	adaptive_haploid	IRA1_NON	Evo3D	This_study					haploid	0.0558378	0.0312875	0.0099183	0.00885376	0.00420306	0.00689433	-0.0115914	0.0264915	0.0320257	This study
CCGCCAATCCCGAACCCCGTTTCGCC_TATGTAAGTACCAAGCGTCTTTTAGA	gpb2_evo2_plate5_C5	neutral_haploids	GPB2	Evo2D	Aggeli2020			NotSequenced		Haploid	0.0355378	0.0300422	-0.000676287	0.00786831	0.00382497	0.00565467	0.00270294	-0.00178104	0.00555513	3
CCGCCAATCCCGAACCCCGTTTCGCC_AGTCTAACTCGCAAAACTCTTTTTCA	gpb2_evo2_plate2_C10	pure_diploids	GPB2	Evo2D	Aggeli2020			NotSequenced		Diploid	0.0500074	0.0418113	-0.00549602	0.00583057	0.00245605	0.00377095	0.0144721	0.0126886	0.000735399	3
ATCAGAAGTTCGAATCAAATTACGAA_GCGGGAATGGTAAATCGATTTAGGGG	tor1_evo1_plate3_F8	pure_diploids	TOR1	Evo2D	Aggeli2020			NotSequenced		Diploid	0.0456655	0.0332631	0.00131565	0.00664564	0.00265615	0.00483744	0.00741281	0.0237855	0.00129639	3
CCGCCAATCCCGAACCCCGTTTCGCC_TCCGAAACTGTAAATGATATTAATTG	gpb2_evo1_plate5_D12	pure_diploids	GPB2	Evo2D	Aggeli2020			NotSequenced		Diploid	0.0507967	0.0396273	2.169506720885173e-05	0.00624243	0.00255059	0.00421369	0.012288	0.0134779	0.00625311	3
CCGCCAATCCCGAACCCCGTTTCGCC_ACCGTAACTTGGAATAGGGTTTCACA	gpb2_evo1_plate8_D9	pure_diploids	GPB2	Evo2D	Aggeli2020			NotSequenced		Diploid	0.0503799	0.0415556	-0.00436725	0.00540051	0.00232044	0.00338899	0.0142163	0.0130611	0.00186417	3
ATCACAATAACTAAACTGATTCTTCA_CAGGGAATCTCTAAGCTAGTTTGATC	EVO3D_IRA1_NON_rearray_Plate1-H2	adaptive_haploid	IRA1_NON	Evo3D	This_study					?	0.062166	0.0309243	0.00175898	0.00868197	0.00450653	0.00643811	-0.0119546	0.0328197	0.0238664	This study
ATCACAATAACTAAACTGATTCTTCA_GCGAAAAGCTACAATCTTCTTTCACC	EVO3D_IRA1_NON_rearray_Plate1-D6	adaptive_haploid	IRA1_NON	Evo3D	This_study					haploid	0.0638299	0.032547	0.00661531	0.00937026	0.00441155	0.00669432	-0.0103319	0.0344836	0.0287227	This study
ATCACAATAACTAAACTGATTCTTCA_CGAGAAAAAATCAAAGGCCTTGGCAC	EVO3D_IRA1_NON_rearray_Plate2-A5	adaptive_haploid	IRA1_NON	Evo3D	This_study	KSP1	missense_variant		II:522427:A:T:IRA1:stop_gained:c.4202T>A:p.Leu1401*:1/1~V:291947:T:G:YER066C-A:missense_variant:c.257A>C:p.Glu86Ala:1/1~VI:101127:T:A:LPD1:downstream_gene_variant:c.*501A>T:nan:1/1~VII:161471:G:C:ATG1:missense_variant:c.1407G>C:p.Leu469Phe:1/1~VIII:270738:C:T:KSP1:missense_variant:c.811G>A:p.Asp271Asn:1/1~XII:1029498:C:A:RPL6B:synonymous_variant:c.261C>A:p.Thr87Thr:1/1~XIV:204739:G:A:KEX2:missens…	haploid	0.0654925	0.0311283	0.00507478	0.00816604	0.00432988	0.00649904	-0.0117506	0.0361461	0.0271822	This study
ATCACAATAACTAAACTGATTCTTCA_GGAGCAACCCGGAACGGGATTGCGAG	EVO3D_IRA1_NON_rearray_Plate2-B5	adaptive_haploid	IRA1_NON	Evo3D	This_study					haploid	0.053192	0.0355276	0.00253449	0.00621366	0.00298105	0.0043423	-0.00735134	0.0238456	0.0246419	This study
CCAACAAAAGGAAACGTATTTATTGA_GTCGCAATTGCCAATGTACTTAGTCA	EVO1D_TCG_rearray_Plate2-G5	pure_diploids	GPB2	Evo1D	This_study					diploid	0.0518998	0.0415463	-0.00206268	0.00652371	0.00260154	0.00417653	0.0142071	0.014581	0.00416873	This study
CGCTAAAGACATAATGTGGTTTGTTG_CATCGAAACACTAAATATTTTAGCTC		adaptive_haploid	WT	Evo2D	Venkataram2015	IRA1		FKS1-synonymous_variant; GEP4-upstream_indel_variant		Haploid	0.0363422	0.0409898	-0.039496	0.00788988	0.00302806	0.0110231	0.0409898	0.0363422	-0.039496	1
CCGCCAATCCCGAACCCCGTTTCGCC_TTGACAACCTTTAACGGCATTGCGCA	EVO3D_TCG_rearray_Plate1-F5	pure_diploids	GPB2	Evo3D	This_study					diploid	0.0560242	0.0384108	-0.00584332	0.00476665	0.00223472	0.00298207	0.0110716	0.0187054	0.000388097	This study
CCGCCAATCCCGAACCCCGTTTCGCC_CGTAGAATGTGCAATATGTTTCGAAA	gpb2_evo2_plate6_E11	pure_diploids	GPB2	Evo2D	Aggeli2020			NotSequenced		Diploid	0.048024	0.0356362	-0.00339745	0.00628303	0.00271842	0.00397957	0.00829702	0.0107052	0.00283397	3
CGCTAAAGACATAATGTGGTTTGTTG_GTTCCAATGTTCAATTGTGTTACGGT	131011-2-G2	pure_diploids	WT	Evo2D	Venkataram2015	Diploid		NotSequenced		Diploid	0.025185	0.0207725	0.00242917	0.0120367	0.00559017	0.00958182	0.0207725	0.025185	0.00242917	1
CATAAAAAGACTAATCTTATTAATGC_GGTAGAAGGGTCAACGGGATTCCACG	EVO1D_IRAs_rearray_Plate4-A12	pure_diploids	IRA1_MIS	Evo1D	This_study					?	0.0357174	0.0476252	0.000328932	0.00776766	0.00277113	0.00602507	0.014927	0.0087503	0.00272915	This study
CATAAAAAGACTAATCTTATTAATGC_ACGCTAACCATTATTTTATTGGCAC	EVO1D_IRAs_rearray_Plate3-A3	pure_diploids	IRA1_MIS	Evo1D	This_study					?	0.0423743	0.0458811	-0.00198512	0.00671448	0.00250992	0.0049569	0.0131828	0.0154071	0.000415095	This study
CCGCCAATCCCGAACCCCGTTTCGCC_GGAATAAGTTGCAAAGGCGTTGGGCG	EVO1D_TCG_rearray_Plate2-E5	high_fitness_diploids	GPB2	Evo1D	This_study					diploid	0.0427616	0.0444548	-0.013453	0.00814748	0.00289246	0.00600969	0.0171156	0.00544282	-0.00722156	This study
GTATTAAAATTAAAAATAATTGCACA_GCCGTAAACGGAAACGAGCTTCGGGG	gpb2_evo1_plate10_C4	pure_diploids	GPB2	Evo2D	Aggeli2020			NotSequenced		Diploid	0.0513252	0.0339645	-0.00779853	0.00562313	0.0024212	0.00417547	0.00662525	0.0140064	-0.00156711	3
TTAAAAATACAAAAAAAGATTTAAGG_GAACTAACTAGGAAAAAGATTCGATA	tor1_evo1_plate7_A11	pure_diploids	TOR1	Evo2D	Aggeli2020			NotSequenced		Diploid	0.0473439	0.032599	0.00246688	0.00552211	0.00244021	0.00460911	0.00674868	0.0254639	0.00244763	3
ATCACAATAACTAAACTGATTCTTCA_TTGACAACTTATAATAGCGTTACTGT	EVO3D_IRA1_NON_rearray_Plate1-E12	adaptive_haploid	IRA1_NON	Evo3D	This_study					haploid	0.0574765	0.0369214	0.00136194	0.00740662	0.00350907	0.00544676	-0.00595755	0.0281301	0.0234694	This study
CGCTAAAGACATAATGTGGTTTGTTG_GCATTAACAGTAAAGAGCGTTGTGGC	E2-88-7-H2	pure_diploids	WT	Evo2D	Venkataram2015	Diploid		NotSequenced		Diploid	0.0164761	0.0231901	0.00242769	0.0127912	0.00549399	0.00941708	0.0231901	0.0164761	0.00242769	1
ATCACAATAACTAAACTGATTCTTCA_CCCCTAAGACGGAAGGGGTTTGGAAG	EVO3D_IRA1_NON_rearray_Plate1-A9	adaptive_haploid	IRA1_NON	Evo3D	This_study	ALD5+KSP1	upstream_gene_variant+missense_variant		II:522427:A:T:IRA1:stop_gained:c.4202T>A:p.Leu1401*:1/1~V:276518:G:T:FCY22:upstream_gene_variant:c.-54G>T:nan:1/1~V:303524:AT:A:ALD5:upstream_gene_variant:c.-505delT:nan:0/1~VI:101127:T:A:YFL021C-A:upstream_gene_variant:c.-4512A>T:nan:1/1~VII:161471:G:C:ATG1:missense_variant:c.1407G>C:p.Leu469Phe:1/1~VIII:270935:T:G:KSP1:missense_variant:c.614A>C:p.His205Pro:1/1~XI:258287:C:T:YPF1:upstream_gene_v…	haploid	0.056561	0.0358552	0.000905535	0.0107378	0.0048686	0.00746611	-0.00702368	0.0272147	0.023013	This study
CCAACAAAACACAAATCTGTTGTGTA_AACGCAAGAGGTAAGGGGATTGGGTG	EVO2D_IRA1_NON_rearray_Plate2-C6	adaptive_haploid	IRA1_NON	Evo2D	This_study	PUF3	stop_gained		II:522427:A:T:IRA1:stop_gained:c.4202T>A:p.Leu1401*:1/1~VI:101127:T:A:LPD1:downstream_gene_variant:c.*501A>T:nan:1/1~XI:74664:C:A:tN(GUU)K:stop_gained:c.41C>A:p.Ser14*:1/1~XII:123298:T:A:PUF3:stop_gained:c.1417A>T:p.Lys473*:1/1~XII:1029498:C:A:RPL6B:synonymous_variant:c.261C>A:p.Thr87Thr:1/1~XV:608680:G:T:SPP2:missense_variant:c.518C>A:p.Thr173Lys:1/1	haploid	0.0475619	0.0204251	-0.0422236	0.0108762	0.0055106	0.0235425	-0.0224539	0.0182156	-0.0201162	This study
ATCACAATAACTAAACTGATTCTTCA_AGTGAAAGGAGTAATTTTGTTCCGTG	EVO3D_IRA1_NON_rearray_Plate1-C6	adaptive_haploid	IRA1_NON	Evo3D	This_study					haploid	0.0527132	0.0380121	0.0100392	0.0094304	0.00413939	0.00641702	-0.00486679	0.0233668	0.0321467	This study
CCGCCAATCCCGAACCCCGTTTCGCC_CAACGAACAGGCAAGTGGATTAACGT	gpb2_evo1_plate8_E5	neutral_haploids	GPB2	Evo2D	Aggeli2020			NotSequenced		Haploid	0.037327	0.0301615	-0.00153404	0.00863644	0.00380255	0.00624693	0.00282233	8.25251702181451e-06	0.00469738	3
CCAACAAAAGGAAACGTATTTATTGA_GAGCGAAAGGAAAATGCGGTTGGTGT	gpb2_evo2_plate7_D8	pure_diploids	GPB2	Evo2D	Aggeli2020			NotSequenced		Diploid	0.0464967	0.0354752	-0.00573843	0.00574711	0.00242886	0.00410992	0.00813598	0.0091779	0.000492988	3
CATAAAAAGACTAATCTTATTAATGC_CCGTAAACAGCCAATTATGTTATATT	EVO1D_IRAs_rearray_Plate2-B12	pure_diploids	IRA1_MIS	Evo1D	This_study					?	0.0421108	0.0428874	-0.00150161	0.00680185	0.00253716	0.00509771	0.0101892	0.0151437	0.000898602	This study
ATCACAATAACTAAACTGATTCTTCA_ATGGTAACGCATAAGTATATTGCTTG	EVO3D_IRA1_NON_rearray_Plate1-G10	adaptive_haploid	IRA1_NON	Evo3D	This_study					haploid	0.0624391	0.0292513	0.00372865	0.0075597	0.00360397	0.00550885	-0.0136277	0.0330928	0.0258361	This study
CCGCCAATCCCGAACCCCGTTTCGCC_AAGAAAAACATTAAAAAATTTGTATC	gpb2_evo1_plate5_A6	pure_diploids	GPB2	Evo2D	Aggeli2020			NotSequenced		Diploid	0.0490917	0.0342073	-0.000758032	0.00653713	0.00272208	0.00461205	0.00686808	0.0117729	0.00547338	3
ATCACAATAACTAAACTGATTCTTCA_GAGGCAACTCGGAACCTGCTTAGGGG	EVO3D_IRA1_NON_rearray_Plate1-E6	adaptive_haploid	IRA1_NON	Evo3D	This_study					haploid	0.0551671	0.0375973	0.00362998	0.00614598	0.00303916	0.00412686	-0.00528166	0.0258208	0.0257374	This study
CCAACAAAAGGAAACGTATTTATTGA_GCCAGAAGGCATAACTCCTTTCACAT	EVO1D_TCG_rearray_Plate2-D2	pure_diploids	GPB2	Evo1D	This_study					diploid	0.0496954	0.0386045	-0.00377877	0.0056005	0.00248994	0.00359803	0.0112653	0.0123766	0.00245265	This study
CCGCCAATCCCGAACCCCGTTTCGCC_AGACGAATTTCGAACAGGATTTTCCT	gpb2_evo1_plate2_H2	pure_diploids	GPB2	Evo2D	Aggeli2020			NotSequenced		Diploid	0.0431632	0.0427455	-0.000627356	0.00601824	0.00245728	0.00385403	0.0154063	0.00584439	0.00560406	3
CCGCCAATCCCGAACCCCGTTTCGCC_ATTACAAGCGATAATAAACTTAAAAC	gpb2_evo1_plate2_H6	pure_diploids	GPB2	Evo2D	Aggeli2020			NotSequenced		Diploid	0.0471254	0.040631	-0.00392587	0.00638169	0.00263457	0.00388889	0.0132918	0.00980657	0.00230554	3
CCGCCAATCCCGAACCCCGTTTCGCC_AACGTAAACGGTAAGATTGTTTTTCA	gpb2_evo2_plate6_C5	pure_diploids	GPB2	Evo2D	Aggeli2020			NotSequenced		Diploid	0.0475784	0.0416206	-0.0051757	0.00655734	0.00259925	0.00430844	0.0142814	0.0102596	0.00105572	3
CCGCCAATCCCGAACCCCGTTTCGCC_ACGGTAACGTTTAAGTATCTTCCGGC	gpb2_evo1_plate8_F4	neutral_haploids	GPB2	Evo2D	Aggeli2020			NotSequenced		Haploid	0.0432782	0.0275694	-0.00624132	0.0076856	0.00334675	0.00555197	0.000230145	0.00595942	-9.90382e-06	3
ATCAGAAGTTCGAATCAAATTACGAA_ATGCGAAATAAAAATCGGGTTTGTCA	tor1_evo1_plate1_A8	pure_diploids	TOR1	Evo2D	Aggeli2020			NotSequenced		Diploid	0.0511085	0.0352142	0.00111158	0.00573268	0.00238626	0.00432018	0.00936395	0.0292285	0.00109232	3
CCGCCAATCCCGAACCCCGTTTCGCC_ACTAAAAATTACAAGTCAGTTCTGGC	gpb2_evo1_plate5_C1	pure_diploids	GPB2	Evo2D	Aggeli2020			NotSequenced		Diploid	0.0506059	0.0404756	-0.00565562	0.00578202	0.00242461	0.00373212	0.0131364	0.0132871	0.000575797	3
CGCTAAAGACATAATGTGGTTTGTTG_TAATCAATACATAATGCATTTAAGAC		adaptive_haploid	WT	Evo2D	Venkataram2015	NotSequenced		NotSequenced		NotSequenced	0.0364399	0.0428474	-0.0413533	0.00520634	0.00230627	0.0101163	0.0428474	0.0364399	-0.0413533	1
CCGCCAATCCCGAACCCCGTTTCGCC_TCCTAAAAAGGTAAAACAGTTGCTCT	gpb2_evo2_plate5_F9	pure_diploids	GPB2	Evo2D	Aggeli2020			NotSequenced		Diploid	0.0490167	0.0403416	-0.00184574	0.00574639	0.00249837	0.00371826	0.0130024	0.0116979	0.00438568	3
GACAGAAAAGCCAAATGGATTTACCG_TCTAGAACAGATAATGTAGTTGTCGT	cyr1_evo1_plate6_A5	adaptive_haploid	CYR1	Evo2D	Aggeli2020			DOP1-DOP1; SMD2-SMD2; YDL180W-YDL180W; LAS21-LAS21	X:427906:C:A:CYR1:NON_SYNONYMOUS_CODING:tCt/tAt:S917Y:1~XII:1055687:G:T:YLR456W:DOWNSTREAM:3:nan:1~XII:340371:T:G:ICT1:SYNONYMOUS_CODING:ggA/ggC:G186:1~XV:544507:T:G:RPO31:UPSTREAM:362:nan:1~XVI:940751:T:G:ARR3:NON_SYNONYMOUS_CODING:aTt/aGt:I277S:1	Haploid	0.0790082	0.0204423	0.00508056	0.00321309	0.00223706	0.00180457	-0.00779861	0.0402194	0.0140973	3
ATCAGAAGTTCGAATCAAATTACGAA_GTTGCAACTGCGAACAGTGTTGAGAA	tor1_evo1_plate6_E11	pure_diploids	TOR1	Evo2D	Aggeli2020			NotSequenced		Haploid	0.0396143	0.0379753	0.00403977	0.00734762	0.00287281	0.00564529	0.012125	0.0177343	0.00402051	3
GACAGAAAAGCCAAATGGATTTACCG_GACCCAAAAGACAACCCGTTTTAGTG	cyr1_evo1_plate9_B1	adaptive_haploid	CYR1	Evo2D	Aggeli2020			NotSequenced			0.0699733	0.0379838	-0.00500512	0.00421334	0.00210467	0.00256332	0.00974286	0.0311844	0.00401164	3
CCGCCAATCCCGAACCCCGTTTCGCC_ACCCGAAACCACAAAGAAATTTTCAA	gpb2_evo2_plate3_A8	pure_diploids	GPB2	Evo2D	Aggeli2020			NotSequenced		Diploid	0.0484228	0.0390579	-0.00110156	0.00843725	0.00331074	0.00555488	0.0117187	0.011104	0.00512986	3
CCAACAAAAGGAAACGTATTTATTGA_AAGACAACAAGCAAAAACATTCAAGT	gpb2_evo1_plate6_B5	pure_diploids	GPB2	Evo2D	Aggeli2020			NotSequenced		Diploid	0.0511921	0.0353291	-0.00101899	0.00547037	0.0024228	0.00365689	0.0079899	0.0138733	0.00521242	3
GAAATAAACCACAACGACATTCTAAT_GATTAAATCATGAACGATTTTTTAAC	EVO1D_IRAs_rearray_Plate1-E7	adaptive_haploid	IRA1_NON	Evo1D	This_study	PLB3	upstream_gene_variant		II:522427:A:T:IRA1:stop_gained:c.4202T>A:p.Leu1401*:1/1~IV:220027:C:T:PPH21:missense_variant:c.745G>A:p.Val249Met:0/1~VI:101127:T:A:LPD1:downstream_gene_variant:c.*501A>T:nan:1/1~VII:1023358:C:A:YGR266W:missense_variant:c.703C>A:p.Gln235Lys:1/1~XII:1029498:C:A:RPL6B:synonymous_variant:c.261C>A:p.Thr87Thr:1/1~XV:301306:G:A:PLB3:upstream_gene_variant:c.-4043G>A:nan:0/1	?	0.0396164	0.0568209	-0.0654804	0.00548787	0.00210264	0.0247299	0.013942	0.0102701	-0.043373	This study
CCGCCAATCCCGAACCCCGTTTCGCC_TAGGTAATATCCAAGTAATTTCTTAC	gpb2_evo2_plate5_A3	pure_diploids	GPB2	Evo2D	Aggeli2020			NotSequenced		Diploid	0.0503176	0.041233	-0.00133118	0.00589764	0.00243704	0.00385296	0.0138938	0.0129988	0.00490024	3
CCGCCAATCCCGAACCCCGTTTCGCC_AAATTAACAGACAAACTGGTTGAGGG	gpb2_evo1_plate1_F7	neutral_haploids	GPB2	Evo2D	Aggeli2020			NotSequenced		Haploid	0.0318737	0.0283124	-0.00318694	0.00866855	0.00403194	0.00650657	0.000973184	-0.00544509	0.00304447	3
CAGAAAAGCCATAACGCTATTTGAAA_TAGTTAATTCAAAACGGCGTTTCATG	cyr1_evo1_plate1_A1	high_fitness_diploids	CYR1	Evo2D	Aggeli2020	RTG2	NON_SYNONYMOUS_CODING	DOP1-NON_SYNONYMOUS_CODING; SMD2-NON_SYNONYMOUS_CODING; YDL180W-DOWNSTREAM; LAS21-UPSTREAM	II:632333:G:C:LDH1:NON_SYNONYMOUS_CODING:tCt/tGt:S350C:1/1~III:279093:C:G:MSH3:NON_SYNONYMOUS_CODING:aGc/aCc:S243T:1/1~V:118293:A:.CCTAATATTATAGCCTTTATCAACAATGGAATCCCAACAATTATCTCAACATTCACATATTTCTCAA:RPR1:UPSTREAM:258:nan:0/1~V:118297:A:ATGTTGGAATAGAAATCAACTATCATCTACTAACTAGTATTTACATTACTAGTATATTATCATATACGG.:RPR1:UPSTREAM:263:nan:0/1~VII:26395:G:T:RTG2:NON_SYNONYMOUS_CODING:Ctt/Att:L364I:0/1~X:42790…	Diploid	0.0868313	0.0270363	-0.0136647	0.00305517	0.00204752	0.00197579	-0.00120467	0.0480424	-0.00464799	3
CCGCCAATCCCGAACCCCGTTTCGCC_TTTGAAATAAAGAATGCAGTTTTGGG	gpb2_evo2_plate2_G12	pure_diploids	GPB2	Evo2D	Aggeli2020			NotSequenced		Diploid	0.0511083	0.0396195	-0.00387676	0.0066113	0.00274923	0.00424005	0.0122803	0.0137895	0.00235465	3
CCAACAAAAGGAAACGTATTTATTGA_ACTGCAATTTGAAACGGATTTTGCTT	gpb2_evo2_plate2_F4	pure_diploids	GPB2	Evo2D	Aggeli2020			NotSequenced		Diploid	0.0488743	0.0391654	-0.00113309	0.0048324	0.00216365	0.00316165	0.0118262	0.0115555	0.00509833	3
CCCCCAACCCCCAACCCCGTTCTCCT_CGGCCAAGGCGTAAGACGGTTCGGCT	GWS-P2-E9	adaptive_haploid	WT	Evo1_5D	Li2019	other		BUR6-UPSTREAM		Haploid	0.0238304	0.0154056	0.00434901	0.00977884	0.00510208	0.00703696	0.0154056	0.0238304	0.00434901	2
CATAAAAAGACTAATCTTATTAATGC_CCGCGAATCCAGAAGAAGGTTGAACT	EVO1D_IRAs_rearray_Plate3-C2	pure_diploids	IRA1_MIS	Evo1D	This_study					?	0.0387109	0.043453	-0.000294113	0.00653495	0.00252749	0.00498654	0.0107547	0.0117437	0.0021061	This study
CATAAAAAGACTAATCTTATTAATGC_CTGGCAACACGGAATAGAGTTCATGT	EVO1D_IRAs_rearray_Plate4-D12	pure_diploids	IRA1_MIS	Evo1D	This_study					?	0.0386037	0.0446683	0.00298611	0.00726428	0.0027045	0.0055524	0.0119701	0.0116365	0.00538632	This study
GACAGAAAAGCCAAATGGATTTACCG_ATGGTAACATGTAATCTAGTTGTATC	cyr1_evo1_plate10_G6	adaptive_haploid	CYR1	Evo2D	Aggeli2020			NotSequenced		Haploid	0.0662153	0.00935509	0.0029134	0.00588488	0.00459639	0.00316479	-0.0188859	0.0274265	0.0119302	3
CCGCCAATCCCGAACCCCGTTTCGCC_TCACAAAATTGTAATGTCTTTGATAT	gpb2_evo1_plate3_H9	pure_diploids	GPB2	Evo2D	Aggeli2020			NotSequenced		Diploid	0.0454452	0.0402484	-0.00588571	0.00655772	0.00260827	0.00418286	0.0129092	0.00812638	0.00034571	3
ATCAGAAGTTCGAATCAAATTACGAA_GGTCTAAGACCGAATGCTTTTTGTCG	tor1_evo1_plate9_E7	pure_diploids	TOR1	Evo2D	Aggeli2020			NotSequenced		Diploid	0.0461892	0.0349239	-0.00174474	0.00646912	0.00264941	0.00435812	0.00907366	0.0243092	-0.001764	3
CCGCCAATCCCGAACCCCGTTTCGCC_TTATAAAAAGGCAATAATATTGTAAA	gpb2_evo2_plate1_D1	pure_diploids	GPB2	Evo2D	Aggeli2020			NotSequenced		Diploid	0.0503439	0.0375932	-0.00103747	0.00626595	0.00263532	0.00407157	0.010254	0.0130251	0.00519394	3
CCGCCAATCCCGAACCCCGTTTCGCC_ATACTAAGGTACAACTAATTTCTGGC	gpb2_evo1_plate7_D12	neutral_haploids	GPB2	Evo2D	Aggeli2020			NotSequenced		Haploid	0.0394791	0.0267798	-0.00802909	0.00788005	0.00364556	0.00569223	-0.000559443	0.00216033	-0.00179768	3
CCGCCAATCCCGAACCCCGTTTCGCC_GTCAAAAGCAGTAATGCCGTTCAGCC	gpb2_evo2_plate1_E2	adaptive_haploid	GPB2	Evo2D	Aggeli2020			NotSequenced		Haploid	0.0429432	0.0373287	-0.00531762	0.0072774	0.00317594	0.00496584	0.00998951	0.0056244	0.000913797	3
CCGCCAATCCCGAACCCCGTTTCGCC_TTGCCAACCACGAAGTCAATTCTATG	gpb2_evo1_plate3_F12	neutral_haploids	GPB2	Evo2D	Aggeli2020			NotSequenced		Haploid	0.0369766	0.0314327	-0.00815376	0.00848666	0.00378767	0.00651066	0.00409346	-0.000342159	-0.00192234	3
ACTTAAAAAGCAAACATGATTATTCA_CCCAGAAGAGGGAAGGGGGTTGGGGG	cyr1_evo1_plate5_G6	pure_diploids	CYR1	Evo2D	Aggeli2020			NotSequenced		Diploid	0.0473267	0.0385285	-0.00122459	0.00597783	0.00252765	0.00405727	0.0102875	0.00853787	0.00779216	3
CCGCCAATCCCGAACCCCGTTTCGCC_AGATGAATCGTGAATACACTTTCCGG	EVO1D_TCG_rearray_Plate4-G12	pure_diploids	GPB2	Evo1D	This_study					diploid	0.052577	0.0414284	-0.00199955	0.00535544	0.00226775	0.00339755	0.0140892	0.0152582	0.00423187	This study
ATCACAATAACTAAACTGATTCTTCA_TCAACAACATGAAAACGCTTTGCTCA	EVO3D_IRA1_NON_rearray_Plate1-C9	adaptive_haploid	IRA1_NON	Evo3D	This_study					haploid	0.0542507	0.0322994	0.0113875	0.00885077	0.00440854	0.00605082	-0.0105795	0.0249043	0.0334949	This study
CCGCCAATCCCGAACCCCGTTTCGCC_CTGACAACTGGTAATGTGATTTGGAG	gpb2_evo1_plate8_H6	neutral_haploids	GPB2	Evo2D	Aggeli2020			NotSequenced		Haploid	0.0366937	0.029329	-0.00780656	0.00825733	0.00377292	0.00618383	0.00198977	-0.000625103	-0.00157514	3
CCGCCAATCCCGAACCCCGTTTCGCC_TTCGCAACTACGAAGAGTGTTGGACC	gpb2_evo2_plate3_H9	neutral_haploids	GPB2	Evo2D	Aggeli2020			NotSequenced		Haploid	0.0394819	0.0293233	-0.00776748	0.00818383	0.00365638	0.0054425	0.00198411	0.00216313	-0.00153606	3
ATCAGAAGTTCGAATCAAATTACGAA_AGGTAAACGGCCAAAGGGCTTGACAC	tor1_evo1_plate3_B2	pure_diploids	TOR1	Evo2D	Aggeli2020			NotSequenced		Diploid	0.0448396	0.0382782	0.00238518	0.00670713	0.00263395	0.00469381	0.0124279	0.0229597	0.00236592	3
CCGCCAATCCCGAACCCCGTTTCGCC_GTACTAACCGTTAATGTCGTTCGGCG	gpb2_evo2_plate8_G9	neutral_haploids	GPB2	Evo2D	Aggeli2020			NotSequenced		Haploid	0.0331015	0.0320107	-0.00372981	0.0103451	0.00422641	0.0074422	0.00467149	-0.00421731	0.00250161	3
CCGCCAATCCCGAACCCCGTTTCGCC_TGCAAAAACAGTAACTGCGTTATCAC	gpb2_evo1_plate7_A9	neutral_haploids	GPB2	Evo2D	Aggeli2020			NotSequenced		Haploid	0.0403846	0.0278986	-0.00448209	0.0080463	0.00374634	0.00575702	0.000559333	0.00306576	0.00174932	3
CCGCCAATCCCGAACCCCGTTTCGCC_TTTGCAATCTTTAACGATCTTGTAAT	gpb2_evo1_plate4_B2	neutral_haploids	GPB2	Evo2D	Aggeli2020			NotSequenced		Haploid	0.0379337	0.0322955	-0.0071479	0.00792784	0.00354621	0.00545702	0.0049563	0.000614871	-0.000916488	3
CCAACAAAAGGAAACGTATTTATTGA_ATCATAATAGTGAAGAATCTTGCATA	gpb2_evo2_plate2_C12	pure_diploids	GPB2	Evo2D	Aggeli2020			NotSequenced		Diploid	0.0501016	0.038988	-0.00067371	0.00472342	0.00208504	0.00315026	0.0116488	0.0127828	0.0055577	3
CCGCCAATCCCGAACCCCGTTTCGCC_GGGCCAAATTCCAATATGCTTAGGCG	EVO1D_TCG_rearray_Plate3-D2	pure_diploids	GPB2	Evo1D	This_study					diploid	0.0495823	0.0419373	-0.00315863	0.00891933	0.00319945	0.00682324	0.0145981	0.0122635	0.00307279	This study
ATCACAATAACTAAACTGATTCTTCA_GCACAAACTTTTAATCGGATTGAGAG	EVO3D_IRA1_NON_rearray_Plate1-A7	adaptive_haploid	IRA1_NON	Evo3D	This_study	KSP1	missense_variant		II:522427:A:T:IRA1:stop_gained:c.4202T>A:p.Leu1401*:1/1~VI:101127:T:A:LPD1:downstream_gene_variant:c.*501A>T:nan:1/1~VII:161471:G:C:ATG1:missense_variant:c.1407G>C:p.Leu469Phe:1/1~VIII:271415:G:T:KSP1:missense_variant:c.134C>A:p.Ala45Glu:1/1~X:37136:G:T:YJL211C:missense_variant:c.65C>A:p.Ala22Glu:1/1~XII:1029498:C:A:RPL6B:synonymous_variant:c.261C>A:p.Thr87Thr:1/1~XIV:204739:G:A:KEX2:missense_var…	haploid	0.0682736	0.0203993	-0.00135059	0.0137016	0.00907896	0.010067	-0.0224796	0.0389273	0.0207568	This study
CCGCCAATCCCGAACCCCGTTTCGCC_TGTACAAGCGACAATCTTATTGACCC	gpb2_evo1_plate8_F5	neutral_haploids	GPB2	Evo2D	Aggeli2020			NotSequenced		Haploid	0.0319376	0.028722	-0.00135349	0.00814741	0.00363143	0.00550016	0.00138282	-0.00538119	0.00487793	3
CCGCCAATCCCGAACCCCGTTTCGCC_ATACCAACAGTGAACTTGTTTCACTA	gpb2_evo1_plate7_E3	neutral_haploids	GPB2	Evo2D	Aggeli2020			NotSequenced		Haploid	0.0394596	0.0306856	-0.0068878	0.00771733	0.00359923	0.00567612	0.0033464	0.00214077	-0.000656386	3
CCGCCAATCCCGAACCCCGTTTCGCC_GCAACAACAGAGAACAAAGTTATCGA	EVO1D_TCG_rearray_Plate2-F9	pure_diploids	GPB2	Evo1D	This_study					diploid	0.0570655	0.0380922	-0.00826176	0.00755957	0.00291531	0.00522556	0.0107529	0.0197467	-0.00203035	This study
CGCTAAAGACATAATGTGGTTTGTTG_GGGTCAACGACTAAGTGTCTTCCCCA		adaptive_haploid	WT	Evo2D	Venkataram2015	GPB2				Haploid	0.0359271	0.0311581	-0.00763077	0.00788061	0.00367124	0.00601263	0.0311581	0.0359271	-0.00763077	1
CCGCCAATCCCGAACCCCGTTTCGCC_AACGGAATGGGCAAGGGCCTTGGGGG	EVO1D_TCG_rearray_Plate2-C5	pure_diploids	GPB2	Evo1D	This_study					diploid	0.0518754	0.0391889	-0.00465136	0.00870522	0.00310595	0.00710466	0.0118497	0.0145566	0.00158006	This study
CCGCCAATCCCGAACCCCGTTTCGCC_AACCAAATTGCGAATATTTTTACAAT	EVO1D_TCG_rearray_Plate2-E9	pure_diploids	GPB2	Evo1D	This_study					diploid	0.0538779	0.0380053	-0.00326073	0.00671525	0.00281426	0.00451926	0.010666	0.0165591	0.00297068	This study
CCGCCAATCCCGAACCCCGTTTCGCC_ATGGAAAATAGAAACAACATTATAAG	gpb2_evo1_plate1_D11	pure_diploids	GPB2	Evo2D	Aggeli2020			NotSequenced		Diploid	0.0527691	0.0397462	-0.000623198	0.00635561	0.00257014	0.00414181	0.012407	0.0154503	0.00560822	3
ACTTAAAAAGCAAACATGATTATTCA_GCGGGAAGAGGTAAAATGGTTCATGG	cyr1_evo1_plate3_G6	pure_diploids	CYR1	Evo2D	Aggeli2020			NotSequenced		Diploid	0.0511939	0.0386148	-0.0036401	0.00479477	0.00212596	0.00333712	0.0103738	0.012405	0.00537666	3
GACAGAAAAGCCAAATGGATTTACCG_CTCGCAATAGCAAATATGATTAACAA	EVO1D_TCG_rearray_Plate2-C6	pure_diploids	CYR1	Evo1D	This_study					diploid	0.0497215	0.0376104	-0.00854856	0.00692088	0.0028429	0.00491457	0.00936943	0.0109327	0.00046819	This study
CATAAAAAGACTAATCTTATTAATGC_TACTAAAGAATAAACACATTTGCTGA	EVO1D_IRAs_rearray_Plate2-C12	pure_diploids	IRA1_MIS	Evo1D	This_study					?	0.0411275	0.041812	-0.00215973	0.00698636	0.00263786	0.00524715	0.00911374	0.0141603	0.000240483	This study
CCGCCAATCCCGAACCCCGTTTCGCC_CGAATAAGTGGAAATCCTATTGCGAT	EVO1D_TCG_rearray_Plate2-H6	pure_diploids	GPB2	Evo1D	This_study					diploid	0.0488411	0.039238	-0.00423245	0.00653543	0.00271375	0.00443495	0.0118988	0.0115223	0.00199897	This study
CCGCCAATCCCGAACCCCGTTTCGCC_CGCCCAACTGGTAACGCGATTGGACG	gpb2_evo2_plate4_F3	neutral_haploids	GPB2	Evo2D	Aggeli2020			NotSequenced		Haploid	0.0343337	0.0323067	-0.00307557	0.0106834	0.00417216	0.00819274	0.00496746	-0.00298514	0.00315584	3
CCAACAAAAGGAAACGTATTTATTGA_GACTGAAGGACCAAGGCCCTTGGGCA	gpb2_evo1_plate3_E12	pure_diploids	GPB2	Evo2D	Aggeli2020			NotSequenced		Diploid	0.0470887	0.0402483	-0.00260684	0.00627808	0.00261157	0.004443	0.0129091	0.00976994	0.00362457	3
CCGCCAATCCCGAACCCCGTTTCGCC_ATCCAAATGCGCAAACGTTTTTCTGC	gpb2_evo1_plate4_C11	neutral_haploids	GPB2	Evo2D	Aggeli2020			NotSequenced		Haploid	0.0400377	0.0281013	-0.00594734	0.00768908	0.00363311	0.00552006	0.000762082	0.00271888	0.000284078	3
CCGCCAATCCCGAACCCCGTTTCGCC_CGCTGAAAATGTAAAGTAGTTCCGAG	EVO3D_TCG_rearray_Plate1-B12	pure_diploids	GPB2	Evo3D	This_study					diploid	0.0529356	0.0371961	-0.00616196	0.00376128	0.00189756	0.00248023	0.00985688	0.0156168	6.945359681253226e-05	This study
GACAGAAAAGCCAAATGGATTTACCG_TCTCAAATCGTTAATCGTATTGTTGT	EVO1D_TCG_rearray_Plate2-B3	pure_diploids	CYR1	Evo1D	This_study					diploid	0.0463065	0.039062	-0.00408846	0.00539118	0.0023389	0.00343591	0.0108211	0.00751761	0.0049283	This study
CCGCCAATCCCGAACCCCGTTTCGCC_ACGACAAGCCAGAACTCAGTTTAGGA	gpb2_evo2_plate9_B6	neutral_haploids	GPB2	Evo2D	Aggeli2020			NotSequenced		Haploid	0.0389653	0.0316024	-0.00729217	0.00945557	0.0040022	0.00670988	0.00426318	0.0016465	-0.00106076	3
CCAACAAAACACAAATCTGTTGTGTA_GGCTCAACGTGTAAGGGGGTTGGAGG	EVO2D_IRA1_NON_rearray_Plate2-B12	adaptive_haploid	IRA1_NON	Evo2D	This_study	KSP1	conservative_inframe_insertion		II:522427:A:T:IRA1:stop_gained:c.4202T>A:p.Leu1401*:1/1~IV:569027:G:T:tD(GUC)D:missense_variant:c.64G>T:p.Val22Phe:1|1~IV:569028:T:C:tD(GUC)D:missense_variant:c.65T>C:p.Val22Ala:1|1~VI:101127:T:A:LPD1:downstream_gene_variant:c.*501A>T:nan:1/1~VIII:270849:T:TATCTGTAGTAGCCAATCCCCA:KSP1:conservative_inframe_insertion:c.679_699dupTGGGGATTGGCTACTACAGAT:p.Asp233_Lys234insTrpGlyLeuAlaThrThrAsp:1/1~X:154…	haploid	0.0623015	0.0318039	-0.0166594	0.0104473	0.0047058	0.0111613	-0.0110751	0.0329551	0.00544801	This study
CATAAAAAGACTAATCTTATTAATGC_CGGTTAACCGCTAATACCATTTCATA	EVO1D_IRAs_rearray_Plate2-D11	pure_diploids	IRA1_MIS	Evo1D	This_study					?	0.0376078	0.0447061	-0.000156255	0.00638853	0.00244121	0.00453677	0.0120078	0.0106406	0.00224396	This study
CCGCCAATCCCGAACCCCGTTTCGCC_GTTCGAATCCGAAATGTTATTATTGC	gpb2_evo1_plate7_A5	neutral_haploids	GPB2	Evo2D	Aggeli2020			NotSequenced		Haploid	0.0435663	0.030381	-0.010164	0.00879857	0.00387806	0.00668931	0.0030418	0.00624755	-0.00393255	3
CCGCCAATCCCGAACCCCGTTTCGCC_TCCTAAATCCCTAAGTTAATTTCATT	EVO1D_TCG_rearray_Plate6-A1	pure_diploids	GPB2	Evo1D	This_study					diploid	0.0525965	0.0406596	-0.00485073	0.00528401	0.00225434	0.0033439	0.0133204	0.0152777	0.00138068	This study
AGAACAAAAACTAAACTCATTCATGG_GTCTAAATACATAACAACGTTCATCG	EVO1D_TCG_rearray_Plate6-B11	pure_diploids	CYR1	Evo1D	This_study					diploid	0.0524963	0.0384533	-0.00222188	0.00661496	0.00267669	0.00445772	0.0102123	0.0137074	0.00679487	This study
ATCAGAAGTTCGAATCAAATTACGAA_AGAAGAACGTCGAACAAAGTTTTTGT	tor1_evo1_plate1_E10	pure_diploids	TOR1	Evo2D	Aggeli2020			NotSequenced		Diploid	0.0512618	0.0331536	-0.000477871	0.00599363	0.00258037	0.00444182	0.00730334	0.0293819	-0.000497127	3
CCGCCAATCCCGAACCCCGTTTCGCC_ATAGTAACCTGAAAGGGCCTTCCCTG	gpb2_evo1_plate8_H4	neutral_haploids	GPB2	Evo2D	Aggeli2020			NotSequenced		Haploid	0.0334386	0.0299817	-0.0134185	0.00892102	0.00392868	0.00612697	0.00264244	-0.00388021	-0.00718705	3
CCGCCAATCCCGAACCCCGTTTCGCC_AACTTAATGTCCAACATCGTTAAACT	gpb2_evo1_plate7_B2	neutral_haploids	GPB2	Evo2D	Aggeli2020			NotSequenced		Haploid	0.0367857	0.0297714	-0.00399344	0.00812834	0.00366723	0.00571863	0.0024322	-0.000533066	0.00223797	3
CGCTAAAGACATAATGTGGTTTGTTG_CAGGCAAGAGTGAAGGGCCTTGGTGC		adaptive_haploid	WT	Evo2D	Venkataram2015	IRA1		PHR1-missense_variant; POP1-missense_variant		Haploid	0.0356315	0.0387381	-0.00825373	0.0085201	0.00323534	0.00826092	0.0387381	0.0356315	-0.00825373	1
CCGCCAATCCCGAACCCCGTTTCGCC_TACAGAATCTAGAATCAACTTATCCG	gpb2_evo1_plate7_E12	neutral_haploids	GPB2	Evo2D	Aggeli2020			DOP1-DOP1; SMD2-SMD2; YDL180W-YDL180W; LAS21-LAS21	I:40104:T:G:GPB2:STOP_GAINED:taT/taG:Y282*:1~VI:101127:T:A:LPD1:DOWNSTREAM:501:nan:1~VI:58065:C:A:TUB2:DOWNSTREAM:356:nan:1~VIII:402304:G:A:SPO16:STOP_GAINED:Cga/Tga:R127*:1	Haploid	0.0460003	0.0244774	-0.00577784	0.00851404	0.00396035	0.00595641	-0.00286179	0.00868155	0.00045358	3
CCGCCAATCCCGAACCCCGTTTCGCC_CATCAAACAATGAACGCTGTTACCCG	gpb2_evo2_plate4_D4	neutral_haploids	GPB2	Evo2D	Aggeli2020			NotSequenced		Haploid	0.0339963	0.0299278	-0.00384832	0.00874778	0.0038412	0.00590965	0.00258853	-0.00332248	0.00238309	3
CCGCCAATCCCGAACCCCGTTTCGCC_GTAAAAAGACCGAAAGACGTTTTCGT	gpb2_evo2_plate5_A10	pure_diploids	GPB2	Evo2D	Aggeli2020			NotSequenced		Diploid	0.0519774	0.0393651	0.00123566	0.00697414	0.0028626	0.00426823	0.0120259	0.0146586	0.00746708	3
CCGCCAATCCCGAACCCCGTTTCGCC_AAAGAAATATTGAATGCCTTTGAATA	gpb2_evo2_plate6_C4	pure_diploids	GPB2	Evo2D	Aggeli2020			NotSequenced		Diploid	0.0576848	0.0364831	-0.00120166	0.00627656	0.00264304	0.00416242	0.00914385	0.020366	0.00502976	3
CCGCCAATCCCGAACCCCGTTTCGCC_GTCGTAACCATAAATTGCGTTTTTAG	gpb2_evo1_plate6_H3	neutral_haploids	GPB2	Evo2D	Aggeli2020			NotSequenced		Haploid	0.033736	0.0326552	-0.000888346	0.00971	0.00414993	0.00655177	0.00531601	-0.00358282	0.00534307	3
GACAGAAAAGCCAAATGGATTTACCG_CGCGAAAATAGCTACACTGTTTCACG	cyr1_evo1_plate6_D3	high_fitness_diploids	CYR1	Evo2D	Aggeli2020			NotSequenced		Diploid	0.0699768	0.0398446	-0.00749977	0.00462112	0.00218917	0.00325328	0.0116037	0.0311879	0.00151698	3
CCGCCAATCCCGAACCCCGTTTCGCC_TGTCCAATAATAAACACAGTTCGATT	gpb2_evo1_plate7_C4	neutral_haploids	GPB2	Evo2D	Aggeli2020			NotSequenced		Haploid	0.0345804	0.0282773	-0.00435242	0.00854342	0.003954	0.00620901	0.000938107	-0.00273835	0.001879	3
CCGCCAATCCCGAACCCCGTTTCGCC_TTGAGAAGTCTAAATGTCATTTACTT	gpb2_evo1_plate4_B1	neutral_haploids	GPB2	Evo2D	Aggeli2020			NotSequenced		Haploid	0.0352999	0.0301215	-0.00830512	0.00919424	0.00401123	0.00638713	0.00278226	-0.00201886	-0.0020737	3
CCGCCAATCCCGAACCCCGTTTCGCC_TACCGAAGCAGGAATTTTGTTGGGAG	gpb2_evo1_plate4_C4	neutral_haploids	GPB2	Evo2D	Aggeli2020			NotSequenced		Haploid	0.0425855	0.0324428	-0.00886138	0.00870803	0.00389617	0.00635614	0.00510363	0.00526675	-0.00262997	3
CCAACAAAAGGAAACGTATTTATTGA_GTCCCAAGGAGGAACAGAGTTAGCAC	gpb2_evo1_plate4_B5	pure_diploids	GPB2	Evo2D	Aggeli2020			NotSequenced		Diploid	0.053174	0.0391115	-0.00475376	0.00562211	0.00242871	0.00375578	0.0117723	0.0158552	0.00147766	3
CCAACAAAAGGAAACGTATTTATTGA_TATCTAAAAATTAATCGACTTAATGC	gpb2_evo2_plate3_E5	pure_diploids	GPB2	Evo2D	Aggeli2020			NotSequenced		Diploid	0.0551158	0.0358031	-0.00574106	0.00514187	0.00228053	0.00346086	0.00846385	0.017797	0.00049035	3
CCGCCAATCCCGAACCCCGTTTCGCC_TTATCAATATGCAACGTTCTTTTATA	EVO1D_TCG_rearray_Plate4-E4	pure_diploids	GPB2	Evo1D	This_study					diploid	0.0576643	0.0397824	-0.00651979	0.0051237	0.00219831	0.00329139	0.0124432	0.0203455	-0.000288373	This study
CCGCCAATCCCGAACCCCGTTTCGCC_ATAATAACTGTTAAAAGCGTTATGCC	gpb2_evo1_plate4_C3	neutral_haploids	GPB2	Evo2D	Aggeli2020			NotSequenced		Haploid	0.033292	0.0285345	-0.00668016	0.00860616	0.00388109	0.00605098	0.00119529	-0.0040268	-0.000448741	3
CCAACAAAACACAAATCTGTTGTGTA_TGCCAAATATTTATCATTTTAATCA	EVO2D_IRA1_NON_rearray_Plate1-H6	adaptive_haploid	IRA1_NON	Evo2D	This_study	PUF3	frameshift_variant		II:522427:A:T:IRA1:stop_gained:c.4202T>A:p.Leu1401*:1/1~IV:519408:C:G:YDR034C-D:upstream_gene_variant:n.-52G>C:nan:0/1~VI:101127:T:A:LPD1:downstream_gene_variant:c.*501A>T:nan:1/1~XII:123802:AG:AGG:PUF3:frameshift_variant:c.911dupC:p.Tyr305fs:1/1~XII:1029498:C:A:RPL6B:synonymous_variant:c.261C>A:p.Thr87Thr:1/1~XV:608680:G:T:SPP2:missense_variant:c.518C>A:p.Thr173Lys:1/1	haploid	0.0396784	0.0182061	-0.0363573	0.0132015	0.00893365	0.0243406	-0.0246728	0.0103321	-0.0142498	This study
CCGCCAATCCCGAACCCCGTTTCGCC_TAAGTAATTTCGAACACCCTTGAGAC	gpb2_evo1_plate1_H6	neutral_haploids	GPB2	Evo2D	Aggeli2020			NotSequenced		Haploid	0.0380165	0.0283231	-0.00298347	0.00845072	0.00411042	0.00623856	0.000983873	0.000697696	0.00324795	3
CGCTAAAGACATAATGTGGTTTGTTG_AGGTAAAACTGCAAGCCATTTAGTAC		adaptive_haploid	WT	Evo2D	Venkataram2015	GPB2		DUS1-missense_variant		Haploid	0.0403914	0.0284708	-0.00948415	0.00784259	0.00379981	0.00600664	0.0284708	0.0403914	-0.00948415	1
GACAGAAAAGCCAAATGGATTTACCG_GCGCGAATCGAAAATGGGATTGGGCA	cyr1_evo1_plate10_B4	pure_diploids	CYR1	Evo2D	Aggeli2020			NotSequenced		Diploid	0.0487423	0.0398803	-0.00257111	0.00628802	0.00260219	0.00428566	0.0116393	0.00995347	0.00644564	3
ATCACAATAACTAAACTGATTCTTCA_GCAACAATCTCAAACGCCTTTAGTAT	EVO3D_IRA1_NON_rearray_Plate1-A12	adaptive_haploid	IRA1_NON	Evo3D	This_study					haploid	0.0547676	0.0334285	0.00101614	0.0104945	0.00487355	0.0075555	-0.00945041	0.0254212	0.0231236	This study
TGATCAATCTACAAAAATATTTAATG_CTGTGAACGACCAATTAATTTCTACT	EVO2D_IRA1_MIS_rearray_Plate1-H3	high_fitness_diploids	IRA1_MIS	Evo2D	This_study	CIT1	missense_variant		II:522697:G:A:IRA1:missense_variant:c.3932C>T:p.Ala1311Val:1/1~V:303524:AT:ATT:ALD5:upstream_gene_variant:c.-505_-504insT:nan:0/1~VII:976933:C:T:PFK1:upstream_gene_variant:c.-3199G>A:nan:1/1~XI:486504:G:T:DBP7:missense_variant:c.869C>A:p.Thr290Lys:0/1~XII:401118:T:G:DIP2:missense_variant:c.1462T>G:p.Leu488Val:0/1~XII:1041860:T:C:RIF2:missense_variant:c.1127A>G:p.Tyr376Cys:0/1~XIII:747630:C:A:DFG5…	diploid	0.090831	0.028268	-0.0134369	0.00294189	0.0018426	0.00205	-0.00443028	0.0638638	-0.0110367	This study
CCGCCAATCCCGAACCCCGTTTCGCC_TTGTTAAGATTTAAAACCTTTATAGT	gpb2_evo2_plate3_C11	pure_diploids	GPB2	Evo2D	Aggeli2020			NotSequenced		Diploid	0.0541308	0.036197	-0.00449142	0.00645132	0.0027333	0.00452539	0.00885782	0.016812	0.00174	3
CCGCCAATCCCGAACCCCGTTTCGCC_AAGATAAGAACTAATGTAGTTGACCC	gpb2_evo1_plate1_E3	pure_diploids	GPB2	Evo2D	Aggeli2020			NotSequenced		Diploid	0.0470188	0.0411873	0.000832854	0.00623812	0.00267717	0.00414854	0.0138481	0.0097	0.00706427	3
CCGCCAATCCCGAACCCCGTTTCGCC_AAACCAAGTATTAACCAGTTTATAGC	gpb2_evo1_plate5_F12	neutral_haploids	GPB2	Evo2D	Aggeli2020			NotSequenced		Haploid	0.037766	0.030605	-0.00499942	0.00837853	0.00400349	0.0059374	0.0032658	0.000447213	0.00123199	3
CCGCCAATCCCGAACCCCGTTTCGCC_CTTTCAACCCGTAATGAGTTTAACCA	gpb2_evo1_plate10_C2	pure_diploids	GPB2	Evo2D	Aggeli2020			NotSequenced		Diploid	0.0492083	0.0400018	-0.00218374	0.00640175	0.00263929	0.00410851	0.0126625	0.0118895	0.00404768	3
GTATTAAAATTAAAAATAATTGCACA_GCCATAAAGACTAACATCGTTGCCCA	gpb2_evo2_plate3_B7	pure_diploids	GPB2	Evo2D	Aggeli2020			NotSequenced		Diploid	0.0575908	0.0353342	-0.00151072	0.00634725	0.00263516	0.00482781	0.00799501	0.020272	0.0047207	3
CCGCCAATCCCGAACCCCGTTTCGCC_GCTGGAAAGGCTAATACACTTACTGA	gpb2_evo1_plate8_E3	pure_diploids	GPB2	Evo2D	Aggeli2020			NotSequenced		Diploid	0.0500726	0.0417646	-0.00737724	0.0067287	0.00270105	0.00467274	0.0144254	0.0127538	-0.00114583	3
CCGCCAATCCCGAACCCCGTTTCGCC_GCGACAAGACCGAAGTGAGTTGGTAA	gpb2_evo1_plate3_B11	neutral_haploids	GPB2	Evo2D	Aggeli2020			NotSequenced		Haploid	0.0237873	0.0356216	-0.00883359	0.0110775	0.00453755	0.00839625	0.00828242	-0.0135315	-0.00260218	3
AGAACAAAAACTAAACTCATTCATGG_CTTTAAACCGTCAATTGGGTTTCAAT	EVO3D_TCG_rearray_Plate1-B10	adaptive_haploid	CYR1	Evo3D	This_study	PAB1	missense_variant		II:610499:A:T:MED8:upstream_gene_variant:c.-746T>A:nan:1/1~V:510833:C:T:PAB1:missense_variant:c.461C>T:p.Ser154Phe:1/1~X:427906:C:A:CYR1:missense_variant:c.2750C>A:p.Ser917Tyr:1/1~XVI:940751:T:G:ARR3:missense_variant:c.830T>G:p.Ile277Ser:1/1	haploid	0.0897636	0.0102875	-0.00950867	0.0059672	0.00488526	0.00332607	-0.0179535	0.0509748	-0.000491921	This study
CCGCCAATCCCGAACCCCGTTTCGCC_GAGGGAACTCGTAATGGGGTTATCGA	gpb2_evo1_plate1_G10	pure_diploids	GPB2	Evo2D	Aggeli2020			NotSequenced		Diploid	0.0531812	0.0376538	-0.0117078	0.00784663	0.00291635	0.00588051	0.0103145	0.0158624	-0.00547636	3
CCGCCAATCCCGAACCCCGTTTCGCC_CTAAGAAACACTAAACGAATTAGTAC	gpb2_evo1_plate7_B3	neutral_haploids	GPB2	Evo2D	Aggeli2020			NotSequenced		Haploid	0.0378911	0.0263112	-0.00471558	0.00865353	0.00393069	0.00618173	-0.00102801	0.000572347	0.00151584	3
CCGCCAATCCCGAACCCCGTTTCGCC_TAAGCAACATGTAATGAATTTTTTAC	gpb2_evo1_plate8_B12	neutral_haploids	GPB2	Evo2D	Aggeli2020			NotSequenced		Haploid	0.0397456	0.026661	-0.00197574	0.00866591	0.00396341	0.00628208	-0.00067818	0.00242684	0.00425568	3
TTAAAAATACAAAAAAAGATTTAAGG_AACGAAAAATTGAATAGCGTTATCCC	tor1_evo1_plate2_F4	pure_diploids	TOR1	Evo2D	Aggeli2020			NotSequenced		Diploid	0.0418983	0.0350938	-0.000819247	0.00614988	0.00253624	0.00476129	0.00924353	0.0200183	-0.000838504	3
CCGCCAATCCCGAACCCCGTTTCGCC_GGCCAAATACCGAACCAGTTTAGCTA	gpb2_evo1_plate2_C11	pure_diploids	GPB2	Evo2D	Aggeli2020			NotSequenced		Diploid	0.0460086	0.0422044	-0.00256747	0.00862304	0.00311769	0.00685855	0.0148652	0.00868979	0.00366395	3
CCGCCAATCCCGAACCCCGTTTCGCC_TACCAAAGTGGAAACAGCTTTAGACT	gpb2_evo2_plate6_H1	neutral_haploids	GPB2	Evo2D	Aggeli2020			NotSequenced		Haploid	0.0414686	0.0345611	-0.00429083	0.00778741	0.00357249	0.00575319	0.00722185	0.00414979	0.00194059	3
ATCAGAAGTTCGAATCAAATTACGAA_ACAATAACGGGAAACAGTCTTGATAT	EVO1D_TCG_rearray_Plate2-F3	pure_diploids	TOR1	Evo1D	This_study					diploid	0.0452261	0.0381035	-0.000890417	0.00871219	0.00328067	0.00660011	0.0122532	0.0233461	-0.000909673	This study
CGCTAAAGACATAATGTGGTTTGTTG_TACCTAAGCAATAAGCTACTTACCGA		pure_diploids	WT	Evo2D	Venkataram2015	Diploid				Diploid	0.0234637	0.0163343	0.00504393	0.0107608	0.00480208	0.00857101	0.0163343	0.0234637	0.00504393	1
CCGCCAATCCCGAACCCCGTTTCGCC_AGATAAAGCTGCAAGCGGCTTGTCAC	gpb2_evo1_plate8_H11	neutral_haploids	GPB2	Evo2D	Aggeli2020			NotSequenced		Haploid	0.0359642	0.0300848	-0.00337654	0.00891174	0.00398913	0.00635637	0.00274558	-0.00135463	0.00285488	3
TTAAAAATACAAAAAAAGATTTAAGG_TCACAAAATGCGAACTCCGTTTGCCG	tor1_evo1_plate1_E1	pure_diploids	TOR1	Evo2D	Aggeli2020			NotSequenced		Diploid	0.0457441	0.0340719	0.000392478	0.00707248	0.00289282	0.0055085	0.00822161	0.0238641	0.000373222	3
CCGCCAATCCCGAACCCCGTTTCGCC_ACCCGAACCTTAAAGTTACTTGAAGG	gpb2_evo1_plate7_F5	neutral_haploids	GPB2	Evo2D	Aggeli2020			NotSequenced		Haploid	0.0333815	0.0308399	-0.00956899	0.00959258	0.00407349	0.00637175	0.00350069	-0.00393733	-0.00333758	3
CCGCCAATCCCGAACCCCGTTTCGCC_CGTGCAAAACAGAAGCTGATTATGAA	gpb2_evo1_plate4_E6	neutral_haploids	GPB2	Evo2D	Aggeli2020			NotSequenced		Haploid	0.0417353	0.0294691	-0.0100572	0.00770484	0.00375413	0.00534339	0.00212988	0.00441647	-0.00382583	3
CCGCCAATCCCGAACCCCGTTTCGCC_CCAACAATAGGTAAATCGGTTGCATC	gpb2_evo1_plate5_G11	neutral_haploids	GPB2	Evo2D	Aggeli2020			NotSequenced		Haploid	0.0386444	0.0320628	-0.00415042	0.00843993	0.00369532	0.00583247	0.0047236	0.00132559	0.00208099	3
CCGCCAATCCCGAACCCCGTTTCGCC_TTGTCAATCGATAATGCTGTTGGTCG	gpb2_evo2_plate5_B4	neutral_haploids	GPB2	Evo2D	Aggeli2020			NotSequenced		Haploid	0.0389653	0.0338829	-0.0072774	0.00889503	0.00387064	0.00666892	0.00654369	0.0016465	-0.00104598	3
CCGCCAATCCCGAACCCCGTTTCGCC_ACCGGAACCCCAAAGGCCGTTCGGCG	gpb2_evo2_plate1_A10	neutral_haploids	GPB2	Evo2D	Aggeli2020			NotSequenced		Haploid	0.0330704	0.0319749	-0.00889523	0.00982719	0.00423979	0.00770639	0.00463565	-0.0042484	-0.00266382	3
CGCTAAAGACATAATGTGGTTTGTTG_CTGCGAAAGTGCAAGCACGTTTTTTC		pure_diploids	WT	Evo2D	Venkataram2015	Diploid				Diploid	0.0188061	0.0204828	-0.000459698	0.015593	0.00707635	0.0122371	0.0204828	0.0188061	-0.000459698	1
CCGCCAATCCCGAACCCCGTTTCGCC_AGCGTAAAAGGCAAAAACGTTCTAGC	gpb2_evo1_plate9_H10	pure_diploids	GPB2	Evo2D	Aggeli2020			NotSequenced		Diploid	0.049364	0.0410648	-0.00575796	0.00761365	0.00290427	0.00484254	0.0137255	0.0120452	0.000473453	3
CCGCCAATCCCGAACCCCGTTTCGCC_TTTATAACGAATAAGTGTATTTCAAG	gpb2_evo1_plate7_G5	neutral_haploids	GPB2	Evo2D	Aggeli2020			NotSequenced		Haploid	0.0353735	0.0305112	0.000593775	0.00910152	0.0040452	0.00631616	0.00317195	-0.00194533	0.00682519	3
ATCAGAAGTTCGAATCAAATTACGAA_AGTTGAATTGTTAACCGACTTGGAGG		pure_diploids	TOR1	Evo2D	Aggeli2020			NotSequenced			0.0404414	0.0359325	0.0017945	0.00646228	0.0027148	0.00466205	0.0100822	0.0185614	0.00177524	3
CCGCCAATCCCGAACCCCGTTTCGCC_GTCACAACTGCCAAGAATCTTTTTCA	gpb2_evo2_plate5_B10	neutral_haploids	GPB2	Evo2D	Aggeli2020			NotSequenced		Haploid	0.0390064	0.0293469	-0.0104981	0.00996159	0.00425119	0.00694011	0.00200764	0.00168758	-0.00426664	3
CCGCCAATCCCGAACCCCGTTTCGCC_GCTGGAACAGCTAAATGGTTTAGGTT	gpb2_evo1_plate4_B11	neutral_haploids	GPB2	Evo2D	Aggeli2020			NotSequenced		Haploid	0.0428446	0.0293281	-0.00399653	0.0089352	0.00400473	0.00710981	0.00198886	0.00552576	0.00223488	3
CCGCCAATCCCGAACCCCGTTTCGCC_TTATTAACCACAAATTCTTTTTACCG	gpb2_evo1_plate4_E11	neutral_haploids	GPB2	Evo2D	Aggeli2020			NotSequenced		Haploid	0.0363331	0.0269871	-0.00582091	0.00902828	0.00426186	0.0061316	-0.000352101	-0.000985718	0.0004105	3
CCGCCAATCCCGAACCCCGTTTCGCC_TCGCCAAAGGATAATAACGTTCTGGT	gpb2_evo1_plate3_H7	neutral_haploids	GPB2	Evo2D	Aggeli2020			NotSequenced		Haploid	0.0390874	0.0292474	-0.00193	0.00917154	0.00421399	0.00671946	0.00190817	0.0017686	0.00430141	3
CCGCCAATCCCGAACCCCGTTTCGCC_TGCTTAAGATAGAATAGGTTTGACAC	gpb2_evo1_plate6_A11	neutral_haploids	GPB2	Evo2D	Aggeli2020			NotSequenced		Haploid	0.0310313	0.0275105	-0.00871278	0.00933387	0.00417937	0.00623119	0.000171314	-0.00628752	-0.00248137	3
CATTGAATCACAAAATAGGTTAGATG_TGTTAAACCCATAAATTCGTTTGGCG	EVO2D_IRA1_MIS_rearray_Plate1-G11	adaptive_haploid	IRA1_MIS	Evo2D	This_study				II:522697:G:A:IRA1:missense_variant:c.3932C>T:p.Ala1311Val:1/1	?	0.0928848	0.0299953	-0.012025	0.00253054	0.00174948	0.00160006	-0.00270298	0.0659176	-0.00962478	This study
CCGCCAATCCCGAACCCCGTTTCGCC_AAGCCAAGTTGTAACGGCTTTTGTGA	gpb2_evo2_plate9_G10	pure_diploids	GPB2	Evo2D	Aggeli2020			NotSequenced		Diploid	0.0339812	0.0459042	-0.00258502	0.00746974	0.00291215	0.00481701	0.018565	-0.00333762	0.00364639	3
CCGCCAATCCCGAACCCCGTTTCGCC_GTTCGAAACAAGAAGCTGGTTTGTTT	EVO1D_TCG_rearray_Plate2-A9	pure_diploids	GPB2	Evo1D	This_study					diploid	0.0515218	0.0416183	-0.00765099	0.00730423	0.00285518	0.00535056	0.0142791	0.014203	-0.00141958	This study
CCGCCAATCCCGAACCCCGTTTCGCC_ATGGGAATCAACAATTGGCTTCTTGA	gpb2_evo1_plate4_C6	neutral_haploids	GPB2	Evo2D	Aggeli2020			NotSequenced		Haploid	0.0405758	0.0299376	-0.0105722	0.00859025	0.00376501	0.00633153	0.00259836	0.00325696	-0.00434079	3
CCGCCAATCCCGAACCCCGTTTCGCC_TCGCCAAACATTAATGTATTTGTGCG	gpb2_evo2_plate1_B3	neutral_haploids	GPB2	Evo2D	Aggeli2020			NotSequenced		Haploid	0.0368955	0.0296765	-0.00706366	0.0091767	0.004096	0.00690667	0.00233729	-0.000423262	-0.000832248	3
CCGCCAATCCCGAACCCCGTTTCGCC_ACCTAAAGGCCCAAGGCTATTCATCC	gpb2_evo2_plate6_G8	neutral_haploids	GPB2	Evo2D	Aggeli2020			NotSequenced		Haploid	0.0400857	0.0314922	-0.00694542	0.00862971	0.0037696	0.00606639	0.00415295	0.00276687	-0.000714006	3
GACAGAAAAGCCAAATGGATTTACCG_TAAGCAACATATAATCCAGTTAGAAT	EVO1D_TCG_rearray_Plate1-D7	pure_diploids	CYR1	Evo1D	This_study					diploid	0.0528086	0.0350003	-0.00502147	0.00622428	0.0026756	0.00411262	0.00675932	0.0140198	0.00399528	This study
CATAAAAAGACTAATCTTATTAATGC_ATTTCAATTGTAAAGCAATTTGAGCA	EVO1D_IRAs_rearray_Plate4-A10	pure_diploids	IRA1_MIS	Evo1D	This_study					?	0.0435695	0.0419289	0.00204689	0.00749526	0.0027797	0.00559505	0.00923063	0.0166024	0.00444711	This study
CCGCCAATCCCGAACCCCGTTTCGCC_TAGCCAACGCGTAATAGAATTAGATG	gpb2_evo2_plate1_D2	neutral_haploids	GPB2	Evo2D	Aggeli2020			NotSequenced		Haploid	0.0453148	0.0293655	-0.00174039	0.0087731	0.00391377	0.00636838	0.00202632	0.00799596	0.00449102	3
CCGCCAATCCCGAACCCCGTTTCGCC_CTTTCAACATCAAATGAACTTTATCT	EVO1D_TCG_rearray_Plate5-B8	pure_diploids	GPB2	Evo1D	This_study					diploid	0.0480146	0.0425358	-0.00339044	0.00612851	0.00250554	0.00373583	0.0151966	0.0106958	0.00284097	This study
CCGCCAATCCCGAACCCCGTTTCGCC_GCTGCAATTGTTAACACTTTTAGACA	gpb2_evo1_plate5_A5	neutral_haploids	GPB2	Evo2D	Aggeli2020			NotSequenced		Haploid	0.0346588	0.0350713	-0.00865572	0.00939528	0.00387443	0.00717354	0.00773208	-0.00266002	-0.0024243	3
CCGCCAATCCCGAACCCCGTTTCGCC_ATTTCAAATTAGATCTCATTATTAC	gpb2_evo1_plate10_B8	pure_diploids	GPB2	Evo2D	Aggeli2020			NotSequenced		Diploid	0.0506191	0.0421506	-0.00157861	0.00665731	0.00270983	0.00422681	0.0148113	0.0133003	0.0046528	3
CCGCCAATCCCGAACCCCGTTTCGCC_AGCTGAAAACTTAAAATCATTCCTTA	gpb2_evo1_plate4_D12	neutral_haploids	GPB2	Evo2D	Aggeli2020			NotSequenced		Haploid	0.0432462	0.0262104	-0.0086454	0.00889398	0.00411311	0.00627665	-0.00112879	0.00592737	-0.00241398	3
CCGCCAATCCCGAACCCCGTTTCGCC_ATAAAAACGCCTAAGTCATTTCCTGG	gpb2_evo1_plate7_D1	neutral_haploids	GPB2	Evo2D	Aggeli2020			NotSequenced		Haploid	0.0454157	0.0277995	-0.00377611	0.00872194	0.00412815	0.00646313	0.000460305	0.0080969	0.00245531	3
CCGCCAATCCCGAACCCCGTTTCGCC_CCAGAAAATTCCAAACGAATTGGCGA	gpb2_evo1_plate2_F7	neutral_haploids	GPB2	Evo2D	Aggeli2020			NotSequenced		Haploid	0.0547607	0.0185628	-0.0110978	0.00826512	0.00458655	0.00567405	-0.00877639	0.0174419	-0.0048664	3
CCGCCAATCCCGAACCCCGTTTCGCC_CATTCAAACACTAATCGCTTTATTGA	EVO3D_TCG_rearray_Plate1-F10	adaptive_haploid	GPB2	Evo3D	This_study				I:40104:T:G:GPB2:stop_gained:c.846T>G:p.Tyr282*:1/1~VI:58065:C:A:ACT1:upstream_gene_variant:c.-3369G>T:nan:1/1~VI:101127:T:A:LPD1:downstream_gene_variant:c.*501A>T:nan:0/1	?	0.0734975	0.0220446	-0.000783441	0.00386995	0.00248078	0.00210668	-0.00529466	0.0361787	0.00544797	This study
CCGCCAATCCCGAACCCCGTTTCGCC_CCCACAACCAGGAACGGCGTTGGGCG	gpb2_evo2_plate4_B12	neutral_haploids	GPB2	Evo2D	Aggeli2020			NotSequenced		Haploid	0.0360402	0.0306291	-0.010082	0.0107321	0.00448433	0.00800725	0.00328986	-0.00127863	-0.00385055	3
CATTGAATCACAAAATAGGTTAGATG_CGGTAAACGGGAAACTTGCTTGGGGC	EVO2D_IRA1_MIS_rearray_Plate2-C12	high_fitness_diploids	IRA1_MIS	Evo2D	This_study				II:522697:G:A:IRA1:missense_variant:c.3932C>T:p.Ala1311Val:1/1	diploid	0.0876267	0.0285022	-0.00757986	0.00268826	0.00178267	0.00179634	-0.00419606	0.0606595	-0.00517964	This study
CATAAAAAGACTAATCTTATTAATGC_TACTTAACCGGCAAGCGTCTTTGTAA	EVO1D_IRAs_rearray_Plate2-F9	pure_diploids	IRA1_MIS	Evo1D	This_study					?	0.037006	0.043797	-0.00348721	0.00730477	0.00272848	0.00516914	0.0110988	0.0100388	-0.00108699	This study
CCGCCAATCCCGAACCCCGTTTCGCC_CCTTTAAAGCATAATGATTTGTACC	gpb2_evo1_plate3_H4	neutral_haploids	GPB2	Evo2D	Aggeli2020			NotSequenced		Haploid	0.0266491	0.0327446	-0.00676868	0.00964126	0.00401649	0.00650774	0.00540534	-0.0106697	-0.000537262	3
CCGCCAATCCCGAACCCCGTTTCGCC_CAGCCAAGTGTTAAGAGTGTTAACGG	gpb2_evo2_plate5_E9	neutral_haploids	GPB2	Evo2D	Aggeli2020			NotSequenced		Haploid	0.0381724	0.0297019	-0.0106301	0.00961054	0.004543	0.00708339	0.00236265	0.000853642	-0.00439865	3
CCGCCAATCCCGAACCCCGTTTCGCC_ATATTAATGTCAAATACACTTGCAGC	gpb2_evo1_plate10_A1	neutral_haploids	GPB2	Evo2D	Aggeli2020			NotSequenced		Haploid	0.0393941	0.0261991	-0.00661748	0.00837895	0.00380796	0.0061557	-0.00114017	0.00207529	-0.00038607	3
CCGCCAATCCCGAACCCCGTTTCGCC_GACCTAAATTCCAACTTTCTTGTAAT	gpb2_evo1_plate2_G8	pure_diploids	GPB2	Evo2D	Aggeli2020			NotSequenced		Diploid	0.0415399	0.0418341	-0.00583983	0.00756405	0.00293681	0.0050212	0.0144949	0.00422112	0.000391588	3
CATAAAAAGACTAATCTTATTAATGC_GCCGTAAAGTGCAAAGGCATTCGCAG	EVO1D_IRAs_rearray_Plate2-H9	pure_diploids	IRA1_MIS	Evo1D	This_study					?	0.0375353	0.0428706	-0.000658479	0.00642467	0.00239504	0.00529219	0.0101724	0.0105682	0.00174174	This study
CCGCCAATCCCGAACCCCGTTTCGCC_ACGTAAATTATCAAGAGTCTTAATTA	gpb2_evo1_plate8_A11	neutral_haploids	GPB2	Evo2D	Aggeli2020			NotSequenced		Haploid	0.0340078	0.0302697	-0.00570938	0.0087862	0.00382297	0.00617822	0.00293047	-0.003311	0.000522036	3
TGATCAATCTACAAAAATATTTAATG_ATAGAAAACATGAAAATGGTTGGGTT	EVO2D_IRA1_MIS_rearray_Plate1-A3	high_fitness_diploids	IRA1_MIS	Evo2D	This_study	PAB1+ATG26	missense_variant+upstream_gene_variant		II:522697:G:A:IRA1:missense_variant:c.3932C>T:p.Ala1311Val:1/1~V:510833:C:T:PAB1:missense_variant:c.461C>T:p.Ser154Phe:1/1~XII:536758:C:A:ATG26:upstream_gene_variant:c.-2365G>T:nan:1/1~XV:87280:AT:A:MDH2:upstream_gene_variant:c.-4361delA:nan:1/1	diploid	0.0788374	0.0154314	3.818500991561077e-05	0.00490534	0.00333529	0.0030061	-0.0172668	0.0518703	0.0024384	This study
CCAACAAAAGGAAACGTATTTATTGA_TACGAAACACCGAACTAGTTTGAAGG	gpb2_evo2_plate4_G11	pure_diploids	GPB2	Evo2D	Aggeli2020			NotSequenced		Diploid	0.0499708	0.0423982	-0.0033804	0.00576416	0.00243572	0.00391481	0.0150589	0.012652	0.00285101	3
CCGCCAATCCCGAACCCCGTTTCGCC_ATGACAAGAAGCAACTTTTTTCGCGT	gpb2_evo2_plate8_C4	neutral_haploids	GPB2	Evo2D	Aggeli2020			NotSequenced		Haploid	0.0273919	0.0314605	-0.00917435	0.0106615	0.00441689	0.00723753	0.00412127	-0.00992687	-0.00294294	3
CCGCCAATCCCGAACCCCGTTTCGCC_TTCCCAATGCGCAAGGTCGTTGGTAA	gpb2_evo2_plate3_A2	neutral_haploids	GPB2	Evo2D	Aggeli2020			NotSequenced		Haploid	0.0323895	0.0278347	-0.00560403	0.00901828	0.0042099	0.00619959	0.000495505	-0.00492929	0.000627388	3
TGATCAATCTACAAAAATATTTAATG_TATATAAGATGCAATCCCTTTATGCG	EVO2D_IRA1_MIS_rearray_Plate1-E1	adaptive_haploid	IRA1_MIS	Evo2D	This_study	GSH1	missense_variant		II:522697:G:A:IRA1:missense_variant:c.3932C>T:p.Ala1311Val:1/1~X:235452:G:T:GSH1:missense_variant:c.905C>A:p.Ala302Asp:1/1~XV:87280:AT:A:MDH2:upstream_gene_variant:c.-4361delA:nan:1/1	?	0.0448962	0.0512991	-0.0088149	0.00598494	0.00224313	0.00484639	0.0186009	0.0179291	-0.00641469	This study
CCGCCAATCCCGAACCCCGTTTCGCC_GTTCTAATCTGGAATGTCATTGTGAT	gpb2_evo1_plate5_B4	neutral_haploids	GPB2	Evo2D	Aggeli2020			NotSequenced		Haploid	0.0358933	0.0321792	-0.00324327	0.00938457	0.00402548	0.00680873	0.00483999	-0.00142552	0.00298815	3
GACAGAAAAGCCAAATGGATTTACCG_TCGTCAATACGTAAGTCATTTCATAA	cyr1_evo1_plate9_A1	high_fitness_diploids	CYR1	Evo2D	Aggeli2020			NotSequenced		Diploid	0.0881883	0.0153223	-0.00384707	0.00390511	0.00319556	0.00204356	-0.0129186	0.0493994	0.00516969	3
CGCTAAAGACATAATGTGGTTTGTTG_AGCCAAAAAAGTAATATTTTTGACCA		adaptive_haploid	WT	Evo2D	Venkataram2015	NotSequenced		NotSequenced		NotSequenced	0.0397421	0.0263271	-0.00926083	0.00784833	0.00377045	0.00599152	0.0263271	0.0397421	-0.00926083	1
CCGCCAATCCCGAACCCCGTTTCGCC_TTCTCAATAGCTAATCCTATTGATCT	EVO1D_TCG_rearray_Plate4-E12	pure_diploids	GPB2	Evo1D	This_study					diploid	0.0498646	0.0406378	-0.00158978	0.00465439	0.00204904	0.00296902	0.0132986	0.0125458	0.00464164	This study
CCGCCAATCCCGAACCCCGTTTCGCC_TCGATAAGAGGGAAGGGGCTTAATCT	gpb2_evo1_plate4_B4	neutral_haploids	GPB2	Evo2D	Aggeli2020			NotSequenced		Haploid	0.0381617	0.0260658	-0.00871088	0.00938992	0.00418926	0.00727369	-0.00127345	0.000842902	-0.00247946	3
CCGCCAATCCCGAACCCCGTTTCGCC_AGGAGAAGCAAGAAGGAGGTTTACGC	EVO1D_TCG_rearray_Plate6-E4	pure_diploids	GPB2	Evo1D	This_study					diploid	0.0479134	0.0421083	-0.00249566	0.00673072	0.00267695	0.00455753	0.0147691	0.0105946	0.00373575	This study
CCAACAAAAGGAAACGTATTTATTGA_AGCAAAAGCTTCAAGAGCATTGGCGT	gpb2_evo1_plate4_A2	pure_diploids	GPB2	Evo2D	Aggeli2020			NotSequenced		Diploid	0.0554186	0.0400216	-0.00536199	0.00556201	0.00234241	0.00368636	0.0126824	0.0180998	0.000869428	3
CCGCCAATCCCGAACCCCGTTTCGCC_CGCCGAAGAGCCAAGCTGCTTGGGCT	gpb2_evo1_plate6_H4	neutral_haploids	GPB2	Evo2D	Aggeli2020			NotSequenced		Haploid	0.0364751	0.0283509	-0.00521136	0.00942881	0.00420939	0.00716004	0.0010117	-0.000843662	0.00102005	3
TGATCAATCTACAAAAATATTTAATG_CTGAGTAACGCCCAATATAGTTAGTCT		adaptive_haploid	IRA1_MIS	Evo2D	This_study					?	0.0679544	0.0426626	-0.00443355	0.00279351	0.00155062	0.00190828	0.00996436	0.0409872	-0.00203333	This study
CATAAAAAGACTAATCTTATTAATGC_ACACGAACAATAAAATGTATTAGATC	EVO1D_IRAs_rearray_Plate1-B10	pure_diploids	IRA1_MIS	Evo1D	This_study					?	0.0411387	0.0450986	-0.00021934	0.00509836	0.00206574	0.00378399	0.0124004	0.0141715	0.00218088	This study
CCAACAAAAGGAAACGTATTTATTGA_AAAGAAACGACTAAGAGGGTTGCTGT	gpb2_evo1_plate7_F7	pure_diploids	GPB2	Evo2D	Aggeli2020			NotSequenced		Diploid	0.0541195	0.0394	-0.0056533	0.00538679	0.00234724	0.00362245	0.0120608	0.0168007	0.000578117	3
CCGCCAATCCCGAACCCCGTTTCGCC_CGTTCAAAGACTAAGTTCCTTGGTCA	gpb2_evo1_plate2_B8	neutral_haploids	GPB2	Evo2D	Aggeli2020			NotSequenced		Haploid	0.0305939	0.0302202	-0.00646277	0.00975462	0.00429775	0.00655098	0.00288102	-0.00672493	-0.000231357	3
CCGCCAATCCCGAACCCCGTTTCGCC_AGCTAAAGATGTAATACGTTTATAGC	gpb2_evo2_plate5_D4	neutral_haploids	GPB2	Evo2D	Aggeli2020			NotSequenced		Haploid	0.032303	0.0291481	-0.000454124	0.00982882	0.00434885	0.00726443	0.00180887	-0.00501583	0.00577729	3
CCGCCAATCCCGAACCCCGTTTCGCC_TGGTCAAAATGTAACAAAATTTCACC	gpb2_evo1_plate4_C5	neutral_haploids	GPB2	Evo2D	Aggeli2020			NotSequenced		Haploid	0.0364399	0.0283453	-0.00576207	0.00879825	0.00397821	0.00629378	0.00100609	-0.000878915	0.000469343	3
CCGCCAATCCCGAACCCCGTTTCGCC_CCTCAAAGTTGCAATATTGTTTCAGG	gpb2_evo2_plate8_G11	neutral_haploids	GPB2	Evo2D	Aggeli2020			NotSequenced		Haploid	0.0290155	0.032472	-0.00591322	0.0100931	0.00446556	0.0068764	0.00513278	-0.0083033	0.000318199	3
GACAGAAAAGCCAAATGGATTTACCG_GCCGCAAACCGGAATTTGTTTATGTG	EVO1D_TCG_rearray_Plate1-D9	pure_diploids	CYR1	Evo1D	This_study					diploid	0.0508639	0.0390533	-0.00113163	0.00769957	0.00310093	0.0053119	0.0108124	0.0120751	0.00788512	This study
ATCACAATAACTAAACTGATTCTTCA_GGAATAACCGCCAATGTACTTATCTC	EVO3D_IRA1_NON_rearray_Plate1-G6	high_fitness_diploids	IRA1_NON	Evo3D	This_study	KSP1+ATG26	missense_variant+frameshift_variant		II:522427:A:T:IRA1:stop_gained:c.4202T>A:p.Leu1401*:1/1~IV:90624:C:T:YDL206W:missense_variant:c.449C>T:p.Ser150Leu:1/1~VI:101127:T:A:LPD1:downstream_gene_variant:c.*501A>T:nan:1/1~VII:161471:G:C:ATG1:missense_variant:c.1407G>C:p.Leu469Phe:1/1~VIII:270738:C:T:KSP1:missense_variant:c.811G>A:p.Asp271Asn:1/1~XII:532428:AT:A:ATG26:frameshift_variant:c.1965delA:p.Phe657fs:1/1~XII:1029498:C:A:RPL6B:syno…	diploid	0.0671327	0.0323351	0.00263595	0.0122966	0.00534582	0.0090125	-0.0105439	0.0377863	0.0247434	This study
CCGCCAATCCCGAACCCCGTTTCGCC_CATTCAAGATAAAATGGCCTTCTACG	gpb2_evo1_plate3_D7	neutral_haploids	GPB2	Evo2D	Aggeli2020			NotSequenced		Haploid	0.0314232	0.0301575	-0.00749481	0.00993205	0.00417128	0.0064181	0.00281827	-0.00589559	-0.0012634	3
CCGCCAATCCCGAACCCCGTTTCGCC_AGGTCAAGCGTCAAGCCCTTTTTTGT	gpb2_evo2_plate5_B6	neutral_haploids	GPB2	Evo2D	Aggeli2020			NotSequenced		Haploid	0.0389125	0.0264062	-0.00231873	0.00909973	0.00418039	0.00685297	-0.000933041	0.00159371	0.00391268	3
CCGCCAATCCCGAACCCCGTTTCGCC_TAGCGAATTTAGAAGGTGATTCGAGA	gpb2_evo1_plate10_B4	pure_diploids	GPB2	Evo2D	Aggeli2020			NotSequenced		Diploid	0.0515742	0.0428877	-0.00193414	0.00760203	0.00292693	0.00541976	0.0155485	0.0142554	0.00429728	3
CCGCCAATCCCGAACCCCGTTTCGCC_GGTCGAACACTCAAGGGCGTTTGCCG	gpb2_evo1_plate4_E8	neutral_haploids	GPB2	Evo2D	Aggeli2020			NotSequenced		Haploid	0.0304156	0.0308552	0.00123609	0.0117212	0.00451423	0.0104561	0.00351599	-0.00690317	0.00746751	3
CCGCCAATCCCGAACCCCGTTTCGCC_GCCATAAATTTAAACGTGGTTCTATC	gpb2_evo1_plate7_A1	neutral_haploids	GPB2	Evo2D	Aggeli2020			NotSequenced		Haploid	0.0325777	0.0284937	-0.0166068	0.0105965	0.0046361	0.00881965	0.00115451	-0.00474113	-0.0103754	3
CATAAAAAGACTAATCTTATTAATGC_ACGGCAAGGGATAAAGGCTTTGTGAC	EVO1D_IRAs_rearray_Plate2-A1	pure_diploids	IRA1_MIS	Evo1D	This_study					?	0.0357614	0.0454619	0.00213866	0.00577473	0.00227296	0.00424164	0.0127637	0.00879428	0.00453888	This study
CATTGAATCACAAAATAGGTTAGATG_ACGCAAACCACAAATGCCGTTAGAAG	EVO2D_IRA1_MIS_rearray_Plate2-B11	pure_diploids	IRA1_MIS	Evo2D	This_study					diploid	0.0412849	0.0435137	0.00149797	0.00432264	0.00187622	0.00314319	0.0108155	0.0143178	0.00389818	This study
CCGCCAATCCCGAACCCCGTTTCGCC_TCAAGAAGGTAGAAACTCGTTGATTG	gpb2_evo1_plate4_E1	neutral_haploids	GPB2	Evo2D	Aggeli2020			NotSequenced		Haploid	0.0304654	0.0302555	-0.00734815	0.00961567	0.004232	0.00636441	0.00291627	-0.00685336	-0.00111674	3
ATCAGAAGTTCGAATCAAATTACGAA_AATTTAATCATGAAGCGCTTTGTAAC	tor1_evo1_plate7_G11	pure_diploids	TOR1	Evo2D	Aggeli2020			NotSequenced		Diploid	0.0452028	0.0330632	0.00130471	0.00590314	0.0025046	0.00423819	0.00721293	0.0233228	0.00128545	3
CCGCCAATCCCGAACCCCGTTTCGCC_AAGACAACCGTCAAAGTAATTGTCAT	gpb2_evo2_plate4_F8	neutral_haploids	GPB2	Evo2D	Aggeli2020			NotSequenced		Haploid	0.0400071	0.0289554	-0.0101302	0.00857335	0.00396639	0.00650878	0.00161617	0.00268829	-0.00389878	3
CCGCCAATCCCGAACCCCGTTTCGCC_TAGGGAAACTATAAATATTTTTAGTG	gpb2_evo1_plate4_H1	pure_diploids	GPB2	Evo2D	Aggeli2020			NotSequenced		Diploid	0.0501472	0.0383049	-0.0044976	0.00696575	0.00276228	0.0050436	0.0109656	0.0128284	0.00173382	3
ATCAGAAGTTCGAATCAAATTACGAA_GTCGGAACCCGGAACAGTCTTGGCCT		pure_diploids	TOR1	Evo2D	Aggeli2020			NotSequenced			0.0448509	0.0378889	0.00462023	0.00911033	0.00341335	0.00649452	0.0120386	0.0229709	0.00460097	3
CCGCCAATCCCGAACCCCGTTTCGCC_ATTACAATTCATAAGGTAGTTGGTCA	gpb2_evo1_plate5_E10	neutral_haploids	GPB2	Evo2D	Aggeli2020			NotSequenced		Haploid	0.0397981	0.0276027	-0.00421064	0.00838569	0.00404245	0.00614058	0.000263515	0.00247929	0.00202077	3
CCGCCAATCCCGAACCCCGTTTCGCC_TAGACAAGTCTCAAGGTTGTTAATAC	gpb2_evo2_plate6_C7	neutral_haploids	GPB2	Evo2D	Aggeli2020			NotSequenced		Haploid	0.0360845	0.0293961	-0.00261918	0.009096	0.00402721	0.00674441	0.00205686	-0.0012343	0.00361224	3
CCGCCAATCCCGAACCCCGTTTCGCC_TTAGAAAATGAGAATTTGCTTTTTGT	gpb2_evo2_plate9_F9	pure_diploids	GPB2	Evo2D	Aggeli2020			NotSequenced		Diploid	0.0479123	0.0401418	-0.00124726	0.00725387	0.00304286	0.0046199	0.0128026	0.0105935	0.00498415	3
CCGCCAATCCCGAACCCCGTTTCGCC_AAGTCAAAGACCAAAACTGTTTATCT	EVO1D_TCG_rearray_Plate4-D2	pure_diploids	GPB2	Evo1D	This_study					diploid	0.059265	0.0381788	-0.00411831	0.00504666	0.002249	0.00334552	0.0108395	0.0219462	0.0021131	This study
CATAAAAAGACTAATCTTATTAATGC_TTGCTAAAGGCTAATGGCGTTCATGT	EVO1D_IRAs_rearray_Plate2-B7	pure_diploids	IRA1_MIS	Evo1D	This_study					?	0.0367516	0.0459977	0.000673083	0.00671343	0.00254155	0.00487838	0.0132994	0.00978447	0.0030733	This study
AGAACAAAAACTAAACTCATTCATGG_GAGGAAATAGCCAATCGGATTCCCCG	cyr1_evo1_plate2_G3	pure_diploids	CYR1	Evo2D	Aggeli2020			NotSequenced		Diploid	0.0569518	0.037114	-0.00557322	0.00631974	0.0026298	0.00439571	0.00887307	0.0181629	0.00344353	3
ATCAGAAGTTCGAATCAAATTACGAA_TGGAGAAACAAAAATACAGTTGCAGA	tor1_evo1_plate2_C8	pure_diploids	TOR1	Evo2D	Aggeli2020			NotSequenced		Diploid	0.0437161	0.0337525	-0.00113539	0.00666627	0.00271942	0.00520268	0.00790225	0.0218361	-0.00115465	3
ATCAGAAGTTCGAATCAAATTACGAA_GCCAGAAGGATAAAACGGCTTTCCAT	EVO1D_TCG_rearray_Plate4-E11	pure_diploids	TOR1	Evo1D	This_study					diploid	0.0519191	0.0344783	-0.00205677	0.00555094	0.00238594	0.00398109	0.00862801	0.0300392	-0.00207602	This study
CCGCCAATCCCGAACCCCGTTTCGCC_CCCTCAAACTTAAATACGATTCTCTG	gpb2_evo1_plate7_B5	neutral_haploids	GPB2	Evo2D	Aggeli2020			NotSequenced		Haploid	0.0337397	0.0303008	-0.00857744	0.00924315	0.00414971	0.00618667	0.00296154	-0.00357905	-0.00234603	3
CCGCCAATCCCGAACCCCGTTTCGCC_TCTCGAAACAGGAAGGTCGTTGCTGG	EVO1D_TCG_rearray_Plate6-B6	pure_diploids	GPB2	Evo1D	This_study					diploid	0.0521254	0.0411588	-0.00541474	0.00725277	0.00272432	0.00508109	0.0138196	0.0148066	0.000816673	This study
CCGCCAATCCCGAACCCCGTTTCGCC_TCGCTAACTCGAAAAGCGCTTTACGA	gpb2_evo1_plate7_B4	neutral_haploids	GPB2	Evo2D	Aggeli2020			NotSequenced		Haploid	0.0461538	0.0278698	-0.00553456	0.0090724	0.00428978	0.00649579	0.000530629	0.00883503	0.000696854	3
CCGCCAATCCCGAACCCCGTTTCGCC_CAGTCAAGAGTCAATGAGATTCCAGGC	gpb2_evo1_plate3_B8	neutral_haploids	GPB2	Evo2D	Aggeli2020			NotSequenced		Haploid	0.0249945	0.0370523	-0.0094088	0.00954568	0.00404705	0.00661645	0.0097131	-0.0123243	-0.00317738	3
CCGCCAATCCCGAACCCCGTTTCGCC_TCATCAAGAACGAATGCATTTAGAAT	gpb2_evo1_plate4_C8	neutral_haploids	GPB2	Evo2D	Aggeli2020			NotSequenced		Haploid	0.0386511	0.0263227	-0.00454981	0.00870681	0.0040918	0.00631827	-0.00101652	0.00133229	0.0016816	3
ATCAGAAGTTCGAATCAAATTACGAA_GCAACAACACTTAACTCGCTTCATTC	EVO1D_TCG_rearray_Plate2-B9	pure_diploids	TOR1	Evo1D	This_study					diploid	0.0419681	0.0365314	0.00173291	0.00667484	0.00266798	0.00458916	0.0106811	0.0200881	0.00171365	This study
CCGCCAATCCCGAACCCCGTTTCGCC_TCGACAAAATAAAAACCAATTATTTG	gpb2_evo1_plate8_F3	neutral_haploids	GPB2	Evo2D	Aggeli2020			NotSequenced		Haploid	0.0420482	0.0245027	-0.0133768	0.0107348	0.00494076	0.00798476	-0.00283655	0.00472941	-0.00714536	3
TTAAAAATACAAAAAAAGATTTAAGG_CTTGTAACTTGAAAATTAATTTACTT	tor1_evo1_plate3_E7	adaptive_haploid	TOR1	Evo2D	Aggeli2020	SSK2	FRAME_SHIFT	DOP1-NON_SYNONYMOUS_CODING; SMD2-NON_SYNONYMOUS_CODING; YDL180W-DOWNSTREAM; LAS21-UPSTREAM	X:564551:T:G:TOR1:NON_SYNONYMOUS_CODING:ttT/ttG:F1712L:1~XIV:103969:A:G:MRPL10:NON_SYNONYMOUS_CODING:tTc/tCc:F45S:1~XIV:681335:T:TGACCATTTCATCTTCAATAC:SSK2:FRAME_SHIFT:gtc/gtcGTATTGAAGATGAAATGGTC:V1366VVLKMKW?:1	Haploid	0.0862351	0.0301291	-0.0124973	0.00382543	0.0022904	0.00261721	0.00427887	0.0643551	-0.0125166	3
CCGCCAATCCCGAACCCCGTTTCGCC_ACGTAAACAGCTAACGCTTTTCAGCG	gpb2_evo1_plate2_C2	neutral_haploids	GPB2	Evo2D	Aggeli2020			NotSequenced		Haploid	0.0239666	0.0337231	-0.00693448	0.0107167	0.00444773	0.00701135	0.0063839	-0.0133522	-0.000703067	3
TCCCTAAACCTGAAACAAGTTTTATC_ACGGAAAGTATCAATCATTTTGTGTT	GWS-P2-B12	adaptive_haploid	WT	Evo5D	Li2019	SSK1		COT1-NON_SYNONYMOUS_CODING		Haploid	0.0763405	0.0152836	-0.00979714	0.00357709	0.00272248	0.0019668	0.0152836	0.0763405	-0.00979714	2
CCGCCAATCCCGAACCCCGTTTCGCC_ACCGTAATTTATAACTGGGTTCTAAC	gpb2_evo2_plate4_A1	neutral_haploids	GPB2	Evo2D	Aggeli2020			NotSequenced		Haploid	0.0363558	0.0287523	-0.000640718	0.00903368	0.00446698	0.00679033	0.00141308	-0.000963032	0.0055907	3
CCGCCAATCCCGAACCCCGTTTCGCC_CAGATAATGGAAAAGCACATTATTAG	gpb2_evo1_plate4_A3	neutral_haploids	GPB2	Evo2D	Aggeli2020			NotSequenced		Haploid	0.0369683	0.0287014	-0.00833039	0.00945794	0.00436295	0.00694152	0.00136222	-0.000350481	-0.00209897	3
CATAAAAAGACTAATCTTATTAATGC_AACGGAACTGGGAAGGACGTTGGGGT	EVO1D_IRAs_rearray_Plate2-G6	pure_diploids	IRA1_MIS	Evo1D	This_study					?	0.0378137	0.046779	0.00602649	0.00568021	0.0022309	0.00403634	0.0140807	0.0108466	0.0084267	This study
CCGCCAATCCCGAACCCCGTTTCGCC_ACTAGAAGGGTTAAACGAGTTAACAG	gpb2_evo1_plate9_B2	pure_diploids	GPB2	Evo2D	Aggeli2020			NotSequenced		Diploid	0.0475241	0.0413505	-0.00225488	0.00731597	0.00296814	0.00472535	0.0140113	0.0102053	0.00397654	3
CCGCCAATCCCGAACCCCGTTTCGCC_ACAAAAAACGTTAATGTTATTAACCC	gpb2_evo1_plate8_H7	neutral_haploids	GPB2	Evo2D	Aggeli2020			NotSequenced			0.0360593	0.0274144	-0.00230528	0.00967083	0.00434524	0.00651819	7.518278489265784e-05	-0.00125945	0.00392614	3
CCGCCAATCCCGAACCCCGTTTCGCC_GCAGCAAAGCTAAATCTATTTAGCCG	gpb2_evo1_plate3_H8	neutral_haploids	GPB2	Evo2D	Aggeli2020			NotSequenced		Haploid	0.0330765	0.031808	6.513669954565093e-05	0.0114935	0.00475976	0.00880609	0.00446882	-0.0042423	0.00629655	3
ATCACAATAACTAAACTGATTCTTCA_TATATAAGTTCAAACTATATTATCTG	EVO3D_IRA1_NON_rearray_Plate1-D9	adaptive_haploid	IRA1_NON	Evo3D	This_study					haploid	0.0550713	0.0347499	-0.00442414	0.00782137	0.00355748	0.00682134	-0.00812898	0.025725	0.0176833	This study
CCGCCAATCCCGAACCCCGTTTCGCC_CGCTTAATTCAAAAATCCATTCTCCC	gpb2_evo1_plate4_C9	neutral_haploids	GPB2	Evo2D	Aggeli2020			NotSequenced		Haploid	0.0423483	0.0297122	-0.00883825	0.00879047	0.00402311	0.00635864	0.00237299	0.00502947	-0.00260683	3
CCGCCAATCCCGAACCCCGTTTCGCC_TGAGTAAATTGTAAATTTGTTCTGAA	gpb2_evo1_plate8_H2	neutral_haploids	GPB2	Evo2D	Aggeli2020			NotSequenced		Haploid	0.0331209	0.0282948	-0.00690739	0.00895193	0.00448624	0.00650952	0.000955532	-0.00419792	-0.000675973	3
CCGCCAATCCCGAACCCCGTTTCGCC_TTCTTAAGTGACAAGGATTTTCATTG	gpb2_evo2_plate1_D5	neutral_haploids	GPB2	Evo2D	Aggeli2020			NotSequenced		Haploid	0.0377367	0.0299444	-0.00512189	0.0091366	0.00411084	0.00668103	0.00260519	0.000417862	0.00110952	3
CCGCCAATCCCGAACCCCGTTTCGCC_TAGCGAAGATACAAGCTGTTTGAAGA	gpb2_evo1_plate4_G9	neutral_haploids	GPB2	Evo2D	Aggeli2020			NotSequenced		Haploid	0.0345615	0.0279244	-0.00557226	0.00925018	0.00399601	0.0069759	0.000585198	-0.00275726	0.000659151	3
CCGCCAATCCCGAACCCCGTTTCGCC_TATTCAACAGGCAAGACTTTTTTCAG	gpb2_evo1_plate1_A3	neutral_haploids	GPB2	Evo2D	Aggeli2020			NotSequenced		Haploid	0.0388849	0.0290289	0.00238111	0.00944059	0.00423583	0.00672972	0.00168963	0.00156606	0.00861252	3
CCGCCAATCCCGAACCCCGTTTCGCC_GCCCAAATGTCTAATCGGGTTAGAGC	gpb2_evo1_plate6_E8	neutral_haploids	GPB2	Evo2D	Aggeli2020			NotSequenced		Haploid	0.0416265	0.0290473	-0.0132024	0.0104993	0.00448852	0.0089583	0.00170812	0.00430766	-0.00697099	3
ATCAGAAGTTCGAATCAAATTACGAA_TATTCAAGATGCAAGTAGCTTCATCT	tor1_evo1_plate6_E8	pure_diploids	TOR1	Evo2D	Aggeli2020			NotSequenced		Diploid	0.0436779	0.0371278	-0.00179048	0.00594666	0.00247529	0.00449493	0.0112775	0.0217979	-0.00180974	3
ATCAGAAGTTCGAATCAAATTACGAA_ATTTGAACCGTGAAGTAACTTACCCT		pure_diploids	TOR1	Evo2D	Aggeli2020			NotSequenced			0.0439679	0.0359816	0.00162135	0.00652949	0.00265064	0.00462315	0.0101313	0.022088	0.00160209	3
CATAAAAAGACTAATCTTATTAATGC_CTCTCAAGCCATAAGGTCATTGTTTT	EVO1D_IRAs_rearray_Plate1-H12	pure_diploids	IRA1_MIS	Evo1D	This_study					?	0.0391961	0.0445996	-0.00158188	0.00643291	0.00244148	0.00464683	0.0119013	0.0122289	0.000818335	This study
CCGCCAATCCCGAACCCCGTTTCGCC_TACCAAAACTCCAAGTTTGTTCTGAT	gpb2_evo1_plate9_C5	pure_diploids	GPB2	Evo2D	Aggeli2020			NotSequenced		Diploid	0.0550095	0.0395129	-0.00177733	0.00681597	0.00276502	0.00446565	0.0121737	0.0176907	0.00445409	3
CCGCCAATCCCGAACCCCGTTTCGCC_TTGGGAACCTGTAAATCTGTTGATCG	gpb2_evo2_plate5_D11	neutral_haploids	GPB2	Evo2D	Aggeli2020			NotSequenced		Haploid	0.0312992	0.0325085	-0.0054308	0.00910939	0.00407103	0.00656874	0.00516928	-0.00601964	0.000800616	3
CCGCCAATCCCGAACCCCGTTTCGCC_TAAATAACTCGAAATAACATTTACTA	gpb2_evo1_plate4_A1	neutral_haploids	GPB2	Evo2D	Aggeli2020			NotSequenced		Haploid	0.0335143	0.0267197	-0.010046	0.00965325	0.00435336	0.00690349	-0.000619553	-0.0038045	-0.00381462	3
ATCAGAAGTTCGAATCAAATTACGAA_AGGCCAACCCTTAAAGTGGTTGGGAC		pure_diploids	TOR1	Evo2D	Aggeli2020			NotSequenced			0.0436371	0.0378632	0.00146754	0.00724539	0.00289976	0.0052156	0.0120129	0.0217571	0.00144828	3
CCGCCAATCCCGAACCCCGTTTCGCC_AGCTTAACTGTGAATTCATTTACATG	gpb2_evo1_plate7_C9	adaptive_haploid	GPB2	Evo2D	Aggeli2020			NotSequenced		Haploid	0.0469727	0.0219025	-0.0102328	0.00817975	0.0049284	0.00563057	-0.00543675	0.00965394	-0.00400136	3
CCGCCAATCCCGAACCCCGTTTCGCC_GACTTAAAAGCTAATACTGTTTCTGC	gpb2_evo1_plate4_F1	neutral_haploids	GPB2	Evo2D	Aggeli2020			NotSequenced		Haploid	0.0447887	0.0271934	-0.00557112	0.00950516	0.00429462	0.00712407	-0.000145841	0.00746991	0.000660291	3
CCAACAAAAGGAAACGTATTTATTGA_CGTCCAATAGTAAACCTCTTTACTGT	gpb2_evo2_plate3_H4	pure_diploids	GPB2	Evo2D	Aggeli2020			NotSequenced		Diploid	0.04768	0.0396879	-0.00488501	0.00613751	0.0025133	0.00388961	0.0123487	0.0103612	0.0013464	3
ATCAGAAGTTCGAATCAAATTACGAA_CCAAAAATGTGGAACCGTTTTTTATG	EVO1D_TCG_rearray_Plate1-H5	high_fitness_diploids	TOR1	Evo1D	This_study					diploid	0.027287	0.0399639	-0.000844206	0.0082897	0.00290036	0.00640955	0.0141136	0.00540707	-0.000863463	This study
AAATCAAAAGTCAAGAGCATTATTGC_AGAGAAAGTTGGAAGAGGGTTTGCTC	GWS-P1-D10	adaptive_haploid	WT	Evo1D	Li2019	SXM1		PHO3-SYNONYMOUS_CODING; PAC11-UPSTREAM		Haploid	0.0146108	0.0142846	0.00591359	0.00850859	0.00403261	0.00748362	0.0142846	0.0146108	0.00591359	2
CCGCCAATCCCGAACCCCGTTTCGCC_AGCGGAATTTGGAAGCTGGTTGGTGT	gpb2_evo1_plate8_G2	neutral_haploids	GPB2	Evo2D	Aggeli2020			NotSequenced		Haploid	0.0350777	0.0290449	-0.0138712	0.0106705	0.00440868	0.0090711	0.00170565	-0.00224112	-0.00763975	3
CCGCCAATCCCGAACCCCGTTTCGCC_AGCTTAATAATAAAAGTGTTTGCTAC	gpb2_evo1_plate1_F3	neutral_haploids	GPB2	Evo2D	Aggeli2020			NotSequenced		Haploid	0.0378868	0.0281975	-0.00225642	0.00912063	0.00434805	0.00706562	0.000858245	0.000567983	0.00397499	3
CCGCCAATCCCGAACCCCGTTTCGCC_ATACAAAACACAAACATCTTTTCTCC	gpb2_evo1_plate10_F4	pure_diploids	GPB2	Evo2D	Aggeli2020			NotSequenced		Diploid	0.0518743	0.0382322	-0.00447446	0.00670668	0.00277395	0.00417317	0.010893	0.0145555	0.00175695	3
CCGCCAATCCCGAACCCCGTTTCGCC_ATCCTAATCGTGAATGCTATTCGTAA	gpb2_evo1_plate5_A10	neutral_haploids	GPB2	Evo2D	Aggeli2020			NotSequenced		Haploid	0.0388968	0.0302733	-0.0125562	0.00877081	0.00397904	0.00607393	0.00293405	0.00157795	-0.00632475	3
CCGCCAATCCCGAACCCCGTTTCGCC_TCTCAAACTAAAAATGAGCTTGCTCC	gpb2_evo2_plate7_D10	neutral_haploids	GPB2	Evo2D	Aggeli2020			NotSequenced		Haploid	0.0318582	0.0295904	-0.00723504	0.0102546	0.00437871	0.00688559	0.0022512	-0.00546061	-0.00100363	3
CCAACAAAACACAAATCTGTTGTGTA_ACCATAAGTTTTAAAAGAGTTATTGC	EVO2D_IRA1_NON_rearray_Plate2-A12	adaptive_haploid	IRA1_NON	Evo2D	This_study	MTH1	missense_variant		II:522427:A:T:IRA1:stop_gained:c.4202T>A:p.Leu1401*:1/1~IV:1015449:A:C:MTH1:missense_variant:c.254T>G:p.Ile85Ser:1/1~VI:101127:T:A:LPD1:downstream_gene_variant:c.*501A>T:nan:1/1~VII:1063730:AAT:A:YGR283C:upstream_gene_variant:c.-3692_-3691delAT:nan:0/1~XII:1029498:C:A:RPL6B:synonymous_variant:c.261C>A:p.Thr87Thr:1/1~XV:231806:G:GA:DDR2:upstream_gene_variant:c.-52_-51insT:nan:1/1~XV:608680:G:T:SPP…	?	0.0687905	0.029573	-0.0804251	0.00430789	0.00289208	0.0217019	-0.0133059	0.0394442	-0.0583177	This study
CCGCCAATCCCGAACCCCGTTTCGCC_CCCAGAATAATGAATCCGTTTGTGCT	gpb2_evo1_plate5_C11	neutral_haploids	GPB2	Evo2D	Aggeli2020			NotSequenced		Haploid	0.039432	0.0276804	-0.00316332	0.0083682	0.0038881	0.00603461	0.000341135	0.00211317	0.0030681	3
ATCACAATAACTAAACTGATTCTTCA_AGTTCAAGATATAATATGGTTACTCT	EVO3D_IRA1_NON_rearray_Plate1-B2	adaptive_haploid	IRA1_NON	Evo3D	This_study					haploid	0.0662591	0.0331711	-0.00652444	0.00975422	0.00432786	0.00805397	-0.0097078	0.0369127	0.015583	This study
CATAAAAAGACTAATCTTATTAATGC_ACCACAAAAATAAAGAATGTTAGCTA	EVO1D_IRAs_rearray_Plate1-H7	pure_diploids	IRA1_MIS	Evo1D	This_study					?	0.0432445	0.0439372	0.00105137	0.00657176	0.00247771	0.0049569	0.0112389	0.0162774	0.00345158	This study
CCGCCAATCCCGAACCCCGTTTCGCC_TAGATAATGCTAAAAATTATTGCTCA	EVO1D_TCG_rearray_Plate3-C1	pure_diploids	GPB2	Evo1D	This_study					diploid	0.0518188	0.0416293	-0.0100416	0.00875015	0.00327997	0.00585127	0.0142901	0.0145	-0.00381019	This study
CCGCCAATCCCGAACCCCGTTTCGCC_CTATCAAACGGAAATATATTATCAC	gpb2_evo1_plate8_A7	neutral_haploids	GPB2	Evo2D	Aggeli2020			NotSequenced		Haploid	0.0305355	0.0321904	-0.00267208	0.00907453	0.00415	0.00672016	0.0048512	-0.00678334	0.00355933	3
CCGCCAATCCCGAACCCCGTTTCGCC_ATTGGAAATTTCAAGGGAGTTACGGA	gpb2_evo1_plate8_A9	neutral_haploids	GPB2	Evo2D	Aggeli2020			NotSequenced		Haploid	0.0439786	0.0242838	-0.00718183	0.00958142	0.00434112	0.00724924	-0.00305542	0.00665984	-0.000950415	3
GTATTAAAATTAAAAATAATTGCACA_GGGGAAAACTGGAACGGCATTGCGGG	gpb2_evo2_plate1_C10	pure_diploids	GPB2	Evo2D	Aggeli2020			NotSequenced		Diploid	0.0567628	0.034374	-0.00767999	0.00670575	0.00276582	0.00520449	0.00703473	0.019444	-0.00144858	3
CCGCCAATCCCGAACCCCGTTTCGCC_AGGATAACATAAAAACCTCTTCAAAT	gpb2_evo2_plate4_A4	pure_diploids	GPB2	Evo2D	Aggeli2020			NotSequenced		Diploid	0.0504712	0.0325473	0.00336886	0.00701042	0.00295449	0.00460022	0.0052081	0.0131524	0.00960028	3
CCGCCAATCCCGAACCCCGTTTCGCC_GATTCAACACGTAAATAAGTTTCAAG	gpb2_evo1_plate3_E11	neutral_haploids	GPB2	Evo2D	Aggeli2020			NotSequenced		Haploid	0.0329557	0.0304878	-0.00295567	0.00992695	0.0041351	0.00727796	0.00314855	-0.00436309	0.00327574	3
CATAAAAAGACTAATCTTATTAATGC_GATAAAACTACTAATGATTTTGTATA	EVO1D_IRAs_rearray_Plate2-H10	pure_diploids	IRA1_MIS	Evo1D	This_study					?	0.0357801	0.0438207	0.000842356	0.00790106	0.00282994	0.00631217	0.0111224	0.008813	0.00324257	This study
CCGCCAATCCCGAACCCCGTTTCGCC_TTAATAATAGGGAAAGCGTTTTAGCC	gpb2_evo1_plate8_G1	neutral_haploids	GPB2	Evo2D	Aggeli2020			NotSequenced		Haploid	0.0387466	0.0268269	-0.00535473	0.00888175	0.00415974	0.0062404	-0.000512292	0.00142783	0.000876686	3
CCGCCAATCCCGAACCCCGTTTCGCC_ATGTTAATGGGAAACTTGCTTGTGTT	gpb2_evo2_plate5_G5	neutral_haploids	GPB2	Evo2D	Aggeli2020			NotSequenced		Haploid	0.0407638	0.0311755	-0.00226821	0.00892387	0.00413333	0.00662109	0.00383628	0.00344498	0.0039632	3
CGCTAAAGACATAATGTGGTTTGTTG_AATAAAACCGACAACCAGGTTGAGTC	E2-88-4-E2	pure_diploids	WT	Evo2D	Venkataram2015	Diploid		NotSequenced		Diploid	0.021614	0.0183002	0.00629553	0.0108186	0.00480224	0.00874551	0.0183002	0.021614	0.00629553	1
CCGCCAATCCCGAACCCCGTTTCGCC_GTGCGAATAAATAAAGATTTTGCCTC	gpb2_evo1_plate7_D10	pure_diploids	GPB2	Evo2D	Aggeli2020			NotSequenced		Diploid	0.0444093	0.0411608	-0.00387509	0.00920831	0.00324371	0.00686122	0.0138216	0.00709055	0.00235633	3
CCGCCAATCCCGAACCCCGTTTCGCC_AACCGAACTCAAAACTGTTTTTGGAT	gpb2_evo1_plate3_F5	neutral_haploids	GPB2	Evo2D	Aggeli2020			NotSequenced		Haploid	0.0318852	0.0322686	-0.00735756	0.0106432	0.00456744	0.00724878	0.00492942	-0.00543361	-0.00112614	3
CCGCCAATCCCGAACCCCGTTTCGCC_CCGCGAAGATTGAAGCGGGTTCCAGC	gpb2_evo1_plate5_E6	neutral_haploids	GPB2	Evo2D	Aggeli2020			NotSequenced		Haploid	0.0461363	0.029297	-0.0102199	0.0100135	0.00437029	0.00826781	0.00195782	0.0088175	-0.00398851	3
ATCAGAAGTTCGAATCAAATTACGAA_GTCATAATTATAAATCATATTTGTCC	EVO1D_TCG_rearray_Plate4-A9	pure_diploids	TOR1	Evo1D	This_study					diploid	0.0423508	0.0334786	0.00627871	0.00788759	0.00302771	0.00575286	0.00762833	0.0204708	0.00625946	This study
CCAACAAAAGGAAACGTATTTATTGA_TAAAAAATCAAGAATTCCATTAGTTC	gpb2_evo2_plate3_B10	pure_diploids	GPB2	Evo2D	Aggeli2020			NotSequenced		Diploid	0.0489793	0.0382336	-0.000530562	0.0058795	0.00255759	0.00388492	0.0108944	0.0116605	0.00570085	3
CCAACAAAAGGAAACGTATTTATTGA_GCACCAAGTCAAAAGGATATTCGCGT	gpb2_evo1_plate8_C8	pure_diploids	GPB2	Evo2D	Aggeli2020			NotSequenced		Diploid	0.0498752	0.0399576	-0.00249184	0.00667843	0.00270553	0.00438737	0.0126184	0.0125564	0.00373958	3
CCGCCAATCCCGAACCCCGTTTCGCC_GCTACAAACATGAAAATCGTTTTCTC	gpb2_evo1_plate4_D4	neutral_haploids	GPB2	Evo2D	Aggeli2020			NotSequenced		Haploid	0.0382094	0.0273337	-0.00531925	0.00995975	0.00453441	0.00729745	-5.49024e-06	0.00089059	0.000912166	3
CCGCCAATCCCGAACCCCGTTTCGCC_CCAGCAAGGGCCAACGAGGTTAGGCC	gpb2_evo2_plate8_G5	neutral_haploids	GPB2	Evo2D	Aggeli2020			NotSequenced		Haploid	0.0354307	0.0286876	-0.00655926	0.0100601	0.00449078	0.00763766	0.0013484	-0.00188805	-0.000327849	3
TTAAAAATACAAAAAAAGATTTAAGG_TGCCCAATGGGCAATTGGGTTACGGG	EVO1D_TCG_rearray_Plate4-E2	pure_diploids	TOR1	Evo1D	This_study					diploid	0.0468262	0.0342546	0.00361303	0.00616497	0.00253952	0.00497251	0.00840432	0.0249463	0.00359378	This study
CCGCCAATCCCGAACCCCGTTTCGCC_CGATAAACACTTAACTACATTCGTAG	gpb2_evo2_plate4_A9	neutral_haploids	GPB2	Evo2D	Aggeli2020			NotSequenced		Haploid	0.0363708	0.0284902	-0.00927798	0.00985471	0.00437995	0.0069743	0.00115103	-0.000948013	-0.00304657	3
CCGCCAATCCCGAACCCCGTTTCGCC_AGACTAATACTTAACTAAGTTAGTAT	gpb2_evo2_plate9_D10	neutral_haploids	GPB2	Evo2D	Aggeli2020			NotSequenced		Haploid	0.0399142	0.027732	-0.00194035	0.00966317	0.00455849	0.00744803	0.000392737	0.00259543	0.00429106	3
CGCTAAAGACATAATGTGGTTTGTTG_TACCTAATACGTAAAACCATTCGGGG	131017-5-G7	pure_diploids	WT	Evo2D	Venkataram2015	Diploid		NotSequenced		Diploid	0.0166666	0.0159358	0.00105284	0.01145	0.00512626	0.00870775	0.0159358	0.0166666	0.00105284	1
CCGCCAATCCCGAACCCCGTTTCGCC_ATCGCAACAGAGAATCTAGTTTAGAG	gpb2_evo2_plate1_B4	neutral_haploids	GPB2	Evo2D	Aggeli2020			NotSequenced		Haploid	0.0380521	0.0285668	-0.00676326	0.00936907	0.0042782	0.00673319	0.0012276	0.000733305	-0.000531842	3
CCGCCAATCCCGAACCCCGTTTCGCC_TATGGAACGAGCGAAATAGTTTGGCAA	gpb2_evo1_plate3_G11	neutral_haploids	GPB2	Evo2D	Aggeli2020			NotSequenced		Haploid	0.0342291	0.0274862	-0.00616921	0.0104807	0.00454105	0.00788335	0.000146932	-0.00308968	6.220997430719626e-05	3
ATCAGAAGTTCGAATCAAATTACGAA_GAGACAAGAGCGAACGGCGTTCGCTT	tor1_evo1_plate8_G6	pure_diploids	TOR1	Evo2D	Aggeli2020			NotSequenced		Diploid	0.0405184	0.0349988	0.00454553	0.00883781	0.00334397	0.00675277	0.0091485	0.0186384	0.00452627	3
CCAACAAAAGGAAACGTATTTATTGA_CCGCCAACGGGTAAGGAGCTTGGAGG	EVO1D_TCG_rearray_Plate4-D5	pure_diploids	GPB2	Evo1D	This_study					diploid	0.0509606	0.0403232	-0.00319228	0.00571846	0.00243241	0.00373465	0.0129839	0.0136418	0.00303914	This study
CCAACAAAAGGAAACGTATTTATTGA_GTAAGAACTAAGAAAACTCTTGAAAG	EVO1D_TCG_rearray_Plate1-F3	pure_diploids	GPB2	Evo1D	This_study					diploid	0.0496947	0.0380078	-0.00342855	0.00839553	0.0032604	0.00603731	0.0106686	0.0123759	0.00280286	This study
CCGCCAATCCCGAACCCCGTTTCGCC_TGCCAAAACTTAAATACTGTTCCAAG	gpb2_evo1_plate6_A1	neutral_haploids	GPB2	Evo2D	Aggeli2020			NotSequenced		Haploid	0.0386694	0.0263917	-0.000896442	0.00975693	0.00445257	0.00674491	-0.000947561	0.00135063	0.00533497	3
CATTGAATCACAAAATAGGTTAGATG_ATTATAAATCAGAATTGCGTTTGGCA	EVO2D_IRA1_MIS_rearray_Plate1-C8	adaptive_haploid	IRA1_MIS	Evo2D	This_study	RTG2	missense_variant		II:522697:G:A:IRA1:missense_variant:c.3932C>T:p.Ala1311Val:1/1~VII:26598:A:C:RTG2:missense_variant:c.887T>G:p.Ile296Arg:1/1	haploid	0.0678007	0.0250525	-0.00670399	0.00391977	0.00251907	0.00256346	-0.00764578	0.0408335	-0.00430378	This study
CCGCCAATCCCGAACCCCGTTTCGCC_TATCCAAGAATTAATATGATTAACCG	gpb2_evo1_plate9_E11	pure_diploids	GPB2	Evo2D	Aggeli2020			NotSequenced		Diploid	0.0546693	0.0427274	-0.0032897	0.0070519	0.0027925	0.00472923	0.0153882	0.0173505	0.00294171	3
CCGCCAATCCCGAACCCCGTTTCGCC_AAATTAATGCCTAATTTGCTTAAAGA	EVO1D_TCG_rearray_Plate5-D2	pure_diploids	GPB2	Evo1D	This_study					diploid	0.0507033	0.0415042	0.000817303	0.00644497	0.00264809	0.00404475	0.014165	0.0133845	0.00704872	This study
CCGCCAATCCCGAACCCCGTTTCGCC_ATACGAAATGTCAATGTTTTTGGTTC	gpb2_evo1_plate5_F10	neutral_haploids	GPB2	Evo2D	Aggeli2020			NotSequenced		Haploid	0.0315052	0.0305484	-0.000441577	0.00938459	0.00410062	0.00673837	0.00320916	-0.00581362	0.00578984	3
CCGCCAATCCCGAACCCCGTTTCGCC_AGCGGAAAGCGTAAAAGTATTGCACA	gpb2_evo2_plate10_B11	neutral_haploids	GPB2	Evo2D	Aggeli2020			NotSequenced		Haploid	0.0351448	0.0292701	-0.00236542	0.00993672	0.00441561	0.00770124	0.00193089	-0.00217401	0.003866	3
CCGCCAATCCCGAACCCCGTTTCGCC_TGCCGAAATACACAATACTTTTATCG	gpb2_evo1_plate6_G8	neutral_haploids	GPB2	Evo2D	Aggeli2020			NotSequenced		Haploid	0.040099	0.0284083	-0.00918307	0.0107489	0.00476106	0.00799089	0.00106906	0.00278018	-0.00295165	3
CCGCCAATCCCGAACCCCGTTTCGCC_TTTTCAAATATTAACATTATTACCCA	gpb2_evo1_plate5_C4	neutral_haploids	GPB2	Evo2D	Aggeli2020			NotSequenced		Haploid	0.0440225	0.0224514	-0.00849819	0.00990961	0.00464211	0.0072458	-0.00488777	0.00670371	-0.00226677	3
CCGCCAATCCCGAACCCCGTTTCGCC_CAAGGAAGGACTAACTTTGTTTTAAG	gpb2_evo1_plate8_C12	neutral_haploids	GPB2	Evo2D	Aggeli2020			NotSequenced		Haploid	0.0443834	0.027092	-0.00578513	0.00919845	0.00432139	0.00670973	-0.000247174	0.00706462	0.000446287	3
ATCAGAAGTTCGAATCAAATTACGAA_CCAATAACTAAGAACAGTCTTCGCCG	tor1_evo1_plate2_A2	pure_diploids	TOR1	Evo2D	Aggeli2020			NotSequenced		Diploid	0.0430339	0.0364058	-0.00100267	0.00685486	0.00274965	0.00487402	0.0105556	0.0211539	-0.00102193	3
CATAAAAAGACTAATCTTATTAATGC_GGGCCAACCCGAAAGGGGTTTGGTGT	EVO1D_IRAs_rearray_Plate3-H10	pure_diploids	IRA1_MIS	Evo1D	This_study					?	0.0401429	0.0460864	0.000858508	0.00833708	0.00294845	0.00657633	0.0133882	0.0131758	0.00325872	This study
CCGCCAATCCCGAACCCCGTTTCGCC_GACGTAATCCGGAAGGGGGTTGGCTA	gpb2_evo1_plate6_B4	neutral_haploids	GPB2	Evo2D	Aggeli2020			NotSequenced		Haploid	0.029723	0.0320167	-9.61094e-05	0.0131701	0.00493162	0.0112092	0.00467748	-0.00759583	0.00613531	3
CCGCCAATCCCGAACCCCGTTTCGCC_TGCCGAACATTGAAGCGCATTGAATC	gpb2_evo2_plate2_A11	neutral_haploids	GPB2	Evo2D	Aggeli2020			NotSequenced		Haploid	0.0399921	0.0305672	-0.0054974	0.0097661	0.00445494	0.00713826	0.00322801	0.00267334	0.000734015	3
CCGCCAATCCCGAACCCCGTTTCGCC_ATACTAAGGTAGAACGCAGTTTAATT	gpb2_evo2_plate1_B2	neutral_haploids	GPB2	Evo2D	Aggeli2020			NotSequenced		Haploid	0.0341659	0.0261627	-0.00294317	0.00989638	0.0042648	0.0070803	-0.00117648	-0.0031529	0.00328824	3
ATCACAATAACTAAACTGATTCTTCA_AAAGTAAAGGTGAATTTATTTTAATA	EVO3D_IRA1_NON_rearray_Plate1-B3	adaptive_haploid	IRA1_NON	Evo3D	This_study	KSP1	missense_variant		II:522427:A:T:IRA1:stop_gained:c.4202T>A:p.Leu1401*:1/1~VI:101127:T:A:LPD1:downstream_gene_variant:c.*501A>T:nan:1/1~VII:161471:G:C:ATG1:missense_variant:c.1407G>C:p.Leu469Phe:1/1~VIII:270872:T:C:KSP1:missense_variant:c.677A>G:p.Asp226Gly:1/1~XII:1029498:C:A:RPL6B:synonymous_variant:c.261C>A:p.Thr87Thr:1/1~XIV:204739:G:A:KEX2:missense_variant:c.2312G>A:p.Ser771Asn:1/1~XIV:280957:G:A:DUG3:missense…	haploid	0.0593365	0.0315663	-0.00432992	0.0143861	0.00690665	0.0118535	-0.0113126	0.0299902	0.0177775	This study
CCGCCAATCCCGAACCCCGTTTCGCC_ACGCCAACATGCAATCACCTTTAATA	EVO1D_TCG_rearray_Plate5-D12	pure_diploids	GPB2	Evo1D	This_study					diploid	0.0482898	0.0416855	-5.58039e-05	0.00560932	0.00242593	0.00377904	0.0143462	0.010971	0.00617561	This study
CCAACAAAAGGAAACGTATTTATTGA_ATGTCAATATTGAACTAAATTTCTCC	gpb2_evo2_plate3_H1	pure_diploids	GPB2	Evo2D	Aggeli2020			NotSequenced		Diploid	0.0498767	0.0420484	-0.00337978	0.00577081	0.00238713	0.00377968	0.0147092	0.0125579	0.00285164	3
CCGCCAATCCCGAACCCCGTTTCGCC_TACGTAACCCAGAATCGAATTAATTA	gpb2_evo2_plate8_D11	neutral_haploids	GPB2	Evo2D	Aggeli2020			NotSequenced		Haploid	0.0324894	0.0298907	-0.00111182	0.00977759	0.00441696	0.00683804	0.00255147	-0.00482942	0.0051196	3
CCGCCAATCCCGAACCCCGTTTCGCC_GACGAAATCATCAATGGGGTTGCGCA	gpb2_evo1_plate3_H11	neutral_haploids	GPB2	Evo2D	Aggeli2020			NotSequenced		Haploid	0.0331805	0.0286854	-0.0114745	0.0135067	0.00510046	0.0120785	0.00134615	-0.00413827	-0.00524304	3
CCGCCAATCCCGAACCCCGTTTCGCC_TAGACAAGTGACAATAAATTTTATTG	gpb2_evo1_plate2_F2	neutral_haploids	GPB2	Evo2D	Aggeli2020			NotSequenced		Haploid	0.040512	0.0271223	-0.00243015	0.00963751	0.00447415	0.00740699	-0.000216947	0.00319323	0.00380126	3
CCCCCAATCCTCAACCCGCTTCGTAC_CTCGGAACAATTAAGGTCCTTATCAA	GWS-P2-D9	adaptive_haploid	WT	Evo1_5D	Li2019	other		YNL285W-NON_SYNONYMOUS_CODING; RRP12-SYNONYMOUS_CODING; TRS120-SYNONYMOUS_CODING		Haploid	0.0260354	0.0113324	0.00127219	0.0111604	0.00575187	0.00914483	0.0113324	0.0260354	0.00127219	2
CCGCCAATCCCGAACCCCGTTTCGCC_TCTGCAATCGCGAAACTCCTTCGACG	gpb2_evo2_plate1_G5	neutral_haploids	GPB2	Evo2D	Aggeli2020			NotSequenced		Haploid	0.0327074	0.0308439	-0.0111026	0.0104358	0.0044769	0.0079796	0.00350464	-0.0046114	-0.00487122	3
ATCAGAAGTTCGAATCAAATTACGAA_CGGCTAAGAGGCAAGAGGATTCGTCG		pure_diploids	TOR1	Evo2D	Aggeli2020			NotSequenced			0.0402186	0.0384775	0.00480218	0.00865607	0.00328321	0.00591843	0.0126272	0.0183387	0.00478292	3
CCGCCAATCCCGAACCCCGTTTCGCC_TTTAGAAAACGCAACATGTTTTGAAC	gpb2_evo2_plate9_G9	neutral_haploids	GPB2	Evo2D	Aggeli2020			NotSequenced		Haploid	0.0389475	0.0280865	-0.00280272	0.00983201	0.00452255	0.00679266	0.000747281	0.00162866	0.00342869	3
CCGCCAATCCCGAACCCCGTTTCGCC_CCGTAAACTTTAAAGACTCTTCAATG	gpb2_evo1_plate5_A9	neutral_haploids	GPB2	Evo2D	Aggeli2020			NotSequenced		Haploid	0.0345696	0.0298752	-0.00673926	0.0109592	0.00491431	0.00712746	0.00253598	-0.00274921	-0.000507848	3
ATCACAATAACTAAACTGATTCTTCA_CTACAAATTGAGAAGGCCGTTGTTAG	EVO3D_IRA1_NON_rearray_Plate1-E3	adaptive_haploid	IRA1_NON	Evo3D	This_study					haploid	0.0566448	0.0308571	0.0040279	0.00825384	0.00454061	0.00608442	-0.0120219	0.0272985	0.0261353	This study
CCAACAAAAGGAAACGTATTTATTGA_AGCGTAAACCATAAATGCATTTACTA	gpb2_evo1_plate3_C6	pure_diploids	GPB2	Evo2D	Aggeli2020			NotSequenced		Diploid	0.0459864	0.0410582	-0.00352562	0.00651364	0.00266336	0.00415506	0.013719	0.0086676	0.0027058	3
CCGCCAATCCCGAACCCCGTTTCGCC_CGAACAACTGATAATTAGATTTCGTG	gpb2_evo2_plate3_C5	neutral_haploids	GPB2	Evo2D	Aggeli2020			NotSequenced		Haploid	0.0394294	0.0266616	-0.00910634	0.00969149	0.0043858	0.00695203	-0.000677619	0.0021106	-0.00287493	3
ATCAGAAGTTCGAATCAAATTACGAA_ATGTAAACGTGAAATGCAATTTTGAG	tor1_evo1_plate2_G7	pure_diploids	TOR1	Evo2D	Aggeli2020			NotSequenced		Diploid	0.0411621	0.0334893	-0.00118672	0.00685089	0.00284573	0.00509266	0.00763902	0.0192821	-0.00120598	3
CCGCCAATCCCGAACCCCGTTTCGCC_TGATCAAACAACAACAGGCTTTTCAT	gpb2_evo1_plate2_H10	neutral_haploids	GPB2	Evo2D	Aggeli2020			NotSequenced		Haploid	0.0365536	0.0292897	0.000987667	0.00969454	0.00486656	0.00735247	0.00195049	-0.000765152	0.00721908	3
CCGCCAATCCCGAACCCCGTTTCGCC_ATTCGAATCCGTAACAATGTTTTTAT	gpb2_evo2_plate9_C4	neutral_haploids	GPB2	Evo2D	Aggeli2020			NotSequenced		Haploid	0.0331891	0.025085	-0.00570339	0.00973961	0.00490666	0.00721756	-0.0022542	-0.00412968	0.000528026	3
CCGCCAATCCCGAACCCCGTTTCGCC_TAAACAAAATTGAACGCGGTTTTGAG	gpb2_evo2_plate4_G6	neutral_haploids	GPB2	Evo2D	Aggeli2020			NotSequenced		Haploid	0.0419987	0.0289334	-0.000216394	0.00983994	0.00466189	0.00719347	0.00159414	0.00467987	0.00601502	3
CCGCCAATCCCGAACCCCGTTTCGCC_TTTGAAACCGGGAAGAACGTTTGGGA	gpb2_evo1_plate7_D2	neutral_haploids	GPB2	Evo2D	Aggeli2020			NotSequenced		Haploid	0.039896	0.0274511	-0.00575544	0.0105502	0.00502771	0.00841223	0.000111897	0.00257725	0.000475976	3
CCGCCAATCCCGAACCCCGTTTCGCC_CAACCAACAGAAAAAGTAATTTGCAT	gpb2_evo2_plate1_F3	neutral_haploids	GPB2	Evo2D	Aggeli2020			NotSequenced		Haploid	0.0456695	0.0282536	-0.00325578	0.0098601	0.00431256	0.00684058	0.000914403	0.00835074	0.00297564	3
CCGCCAATCCCGAACCCCGTTTCGCC_AAGTTAAAGTAAAATCATTTTACGGT	gpb2_evo1_plate8_B6	neutral_haploids	GPB2	Evo2D	Aggeli2020			NotSequenced		Haploid	0.0351847	0.0291751	-0.0102782	0.00982209	0.00434102	0.00702546	0.00183584	-0.00213415	-0.00404679	3
CCGCCAATCCCGAACCCCGTTTCGCC_GATGCAACTCTCAAATATCTTAGCGA	gpb2_evo2_plate7_E9	neutral_haploids	GPB2	Evo2D	Aggeli2020			NotSequenced		Haploid	0.042076	0.02767	-0.00624941	0.0104266	0.00432117	0.00828771	0.000330806	0.00475717	-1.79975e-05	3
ATCAGAAGTTCGAATCAAATTACGAA_AACATAATCCAGAACATGTTTCATTG	EVO1D_TCG_rearray_Plate5-D4	pure_diploids	TOR1	Evo1D	This_study					diploid	0.0395128	0.0393681	0.00195334	0.00845546	0.00317638	0.0060213	0.0135179	0.0176328	0.00193408	This study
TGATCAATCTACAAAAATATTTAATG_AGCATAAAGGTAAAAATAGTTCGGCA	EVO2D_IRA1_MIS_rearray_Plate1-F4	pure_diploids	IRA1_MIS	Evo2D	This_study					diploid	0.0434136	0.0427437	-0.00156692	0.00660384	0.00248609	0.00520738	0.0100454	0.0164464	0.000833295	This study
CAGAAAAGCCATAACGCTATTTGAAA_TGGCGAAGCGGGAACTTCATTGGGTC	EVO1D_TCG_rearray_Plate2-E1	pure_diploids	CYR1	Evo1D	This_study					diploid	0.0472189	0.0416511	-0.00489782	0.00846872	0.00338348	0.00585952	0.0134102	0.00843004	0.00411893	This study
CCGCCAATCCCGAACCCCGTTTCGCC_CACGTAAAGATCAACCACCTTTCTCT	gpb2_evo2_plate2_E4	neutral_haploids	GPB2	Evo2D	Aggeli2020			NotSequenced		Haploid	0.0399866	0.0263406	0.000856139	0.00968571	0.00453695	0.00672929	-0.00099862	0.00266785	0.00708755	3
CCGCCAATCCCGAACCCCGTTTCGCC_GGGGCAAGGAAAAAGTCGGTTTATAG	gpb2_evo1_plate5_D10	pure_diploids	GPB2	Evo2D	Aggeli2020			NotSequenced		Diploid	0.040692	0.0415929	-0.00962569	0.00923132	0.00333996	0.00712377	0.0142537	0.00337317	-0.00339428	3
CCGCCAATCCCGAACCCCGTTTCGCC_GCGTAAATGCGGAAGCGGATTCGGAT	gpb2_evo1_plate4_H10	neutral_haploids	GPB2	Evo2D	Aggeli2020			NotSequenced		Haploid	0.0366492	0.0326924	-0.0110667	0.0118614	0.00466735	0.0109848	0.0053532	-0.000669561	-0.00483527	3
AGAACAAAAACTAAACTCATTCATGG_GTCCGAACGCGAAATTTGATTGTTTA	EVO1D_TCG_rearray_Plate4-D1	pure_diploids	CYR1	Evo1D	This_study					diploid	0.0572411	0.0363839	-0.00513761	0.00623904	0.00266692	0.0042554	0.008143	0.0184523	0.00387915	This study
ATCAGAAGTTCGAATCAAATTACGAA_CGCACAAGAGCTAATGCGGTTTCTTC	tor1_evo1_plate10_G7	pure_diploids	TOR1	Evo2D	Aggeli2020			NotSequenced		Diploid	0.0473357	0.0349859	0.00441736	0.00769686	0.00310261	0.00563635	0.00913567	0.0254557	0.00439811	3
CCGCCAATCCCGAACCCCGTTTCGCC_AAAATAACCAAGAAATTTGTTTCCCG	gpb2_evo1_plate7_E7	neutral_haploids	GPB2	Evo2D	Aggeli2020			NotSequenced		Haploid	0.0436157	0.0266944	-0.00184284	0.00955644	0.00430786	0.00682531	-0.00064482	0.00629691	0.00438858	3
CCGCCAATCCCGAACCCCGTTTCGCC_GTCTCAACTAACAACACTATTGGATT	gpb2_evo2_plate4_D1	neutral_haploids	GPB2	Evo2D	Aggeli2020			NotSequenced		Haploid	0.0323009	0.0329573	0.00112332	0.0102095	0.00460047	0.00788351	0.00561807	-0.00501786	0.00735473	3
ATCAGAAGTTCGAATCAAATTACGAA_ACTGAAAAAATAAATTCATTTAGTTG	tor1_evo1_plate6_C11	pure_diploids	TOR1	Evo2D	Aggeli2020			NotSequenced		Diploid	0.0456736	0.0306839	0.000671672	0.00669362	0.00279102	0.00488554	0.00483361	0.0237936	0.000652415	3
CCGCCAATCCCGAACCCCGTTTCGCC_TGGTCAAACAACAACTTAGTTTAGTCT	gpb2_evo1_plate4_B10	pure_diploids	GPB2	Evo2D	Aggeli2020			NotSequenced		Diploid	0.014704	0.0539369	-0.00367304	0.0111478	0.00352943	0.00878457	0.0265977	-0.0226148	0.00255837	3
CCGCCAATCCCGAACCCCGTTTCGCC_ATATTAACTATAAAGGCTGTTGTATA	gpb2_evo1_plate2_G2	neutral_haploids	GPB2	Evo2D	Aggeli2020			NotSequenced		Haploid	0.030395	0.0284292	-0.00233424	0.00983782	0.00435117	0.00718789	0.00108998	-0.00692381	0.00389718	3
CCGCCAATCCCGAACCCCGTTTCGCC_TGGGCAAACGCCAAGGGCGTTGGGAT	EVO1D_TCG_rearray_Plate5-G2	pure_diploids	GPB2	Evo1D	This_study					diploid	0.0447123	0.0434643	-0.00227295	0.0077787	0.00286462	0.00590508	0.0161251	0.00739353	0.00395847	This study
CCTCCAACCCGCAACCCTGTTTCGGC_TCCGTAATTAGAAATACACTTACCTA	GWS-P3-A11	adaptive_haploid	WT	Evo1_5D	Li2019	other		YNL162W-A-DOWNSTREAM		Haploid	0.0292719	0.00762223	-0.000131679	0.0116419	0.00688619	0.0089549	0.00762223	0.0292719	-0.000131679	2
CCGCCAATCCCGAACCCCGTTTCGCC_TTTTAAAGGAATAATCTGGTTGTAAC	gpb2_evo1_plate1_D2	neutral_haploids	GPB2	Evo2D	Aggeli2020			DOP1-DOP1; SMD2-SMD2; YDL180W-YDL180W; LAS21-LAS21	I:40104:T:G:GPB2:STOP_GAINED:taT/taG:Y282*:1~VI:101127:T:A:LPD1:DOWNSTREAM:501:nan:1~VI:58065:C:A:TUB2:DOWNSTREAM:356:nan:1	Haploid	0.0342813	0.0275765	-0.00701505	0.0100919	0.00441489	0.00674978	0.000237305	-0.00303747	-0.000783632	3
GACAGAAAAGCCAAATGGATTTACCG_CCGCCAACATGTAATTGACTTGATCA	cyr1_evo1_plate5_H10	pure_diploids	CYR1	Evo2D	Aggeli2020			NotSequenced		Diploid	0.0493015	0.0378038	-0.00692045	0.00737819	0.00304851	0.00531341	0.00956283	0.0105126	0.0020963	3
CCGCCAATCCCGAACCCCGTTTCGCC_TAGTTAAGCTGGAACGGATTTGGTAG	gpb2_evo2_plate5_F1	neutral_haploids	GPB2	Evo2D	Aggeli2020			NotSequenced		Haploid	0.0393523	0.025733	0.000955931	0.0106016	0.00476505	0.00851111	-0.00160618	0.00203355	0.00718735	3
GACAGAAAAGCCAAATGGATTTACCG_TACGCAAGTCACAACGGGATTTCGCC	cyr1_evo1_plate1_G2	pure_diploids	CYR1	Evo2D	Aggeli2020			NotSequenced		Diploid	0.0470409	0.0417772	-0.00120559	0.00715627	0.00282586	0.00483511	0.0135363	0.00825204	0.00781116	3
CATAAAAAGACTAATCTTATTAATGC_CACCAAAGCAAAAAATGGATTACACA	EVO1D_IRAs_rearray_Plate4-E8	pure_diploids	IRA1_MIS	Evo1D	This_study					?	0.039516	0.0444499	0.00160061	0.00858806	0.00304874	0.00637295	0.0117517	0.0125488	0.00400083	This study
CCGCCAATCCCGAACCCCGTTTCGCC_TCTCGAACCATCAATTTATTTGGTAG	gpb2_evo2_plate3_C1	neutral_haploids	GPB2	Evo2D	Aggeli2020			NotSequenced		Haploid	0.0307584	0.0352175	-0.00310052	0.0103672	0.00429794	0.00715552	0.00787826	-0.00656035	0.0031309	3
CCAACAAAAGGAAACGTATTTATTGA_GACCTAAGGCTCAAGTTGTTTTGATG	gpb2_evo2_plate1_C7	pure_diploids	GPB2	Evo2D	Aggeli2020			NotSequenced		Diploid	0.0491016	0.0427251	-0.00321823	0.0064374	0.00260383	0.00456781	0.0153858	0.0117828	0.00301318	3
CCGCCAATCCCGAACCCCGTTTCGCC_TTCGCAAATGCAAACATGGTTAACTG	gpb2_evo2_plate4_A8	neutral_haploids	GPB2	Evo2D	Aggeli2020			NotSequenced		Haploid	0.0355566	0.0286873	-0.00767945	0.00957837	0.00452216	0.00728319	0.00134803	-0.00176222	-0.00144803	3
AGAACAAAAACTAAACTCATTCATGG_CGAACAAAGGCGAAGGGTCTTGGCTG	EVO1D_TCG_rearray_Plate3-E5	pure_diploids	CYR1	Evo1D	This_study					diploid	0.0587232	0.0380114	-0.00406851	0.00955284	0.00369495	0.00688896	0.00977044	0.0199343	0.00494825	This study
CCGCCAATCCCGAACCCCGTTTCGCC_ATGCAAACTTTAAACAGTGTTATGAA	gpb2_evo2_plate1_E4	neutral_haploids	GPB2	Evo2D	Aggeli2020			NotSequenced		Haploid	0.0384853	0.0316649	-0.00824851	0.00935302	0.0041994	0.00661651	0.00432567	0.00116651	-0.00201709	3
CCAACAAAAGGAAACGTATTTATTGA_ATAACAACAACGAAATTGGTTGCTCG	gpb2_evo2_plate2_D7	pure_diploids	GPB2	Evo2D	Aggeli2020			NotSequenced		Diploid	0.0529444	0.0386329	-0.000396823	0.0057918	0.00244907	0.00387486	0.0112936	0.0156256	0.00583459	3
CATAAAAAGACTAATCTTATTAATGC_TTAGGAAGTATAAATGTAATTTGGCG	EVO1D_IRAs_rearray_Plate2-B10	pure_diploids	IRA1_MIS	Evo1D	This_study					?	0.0375316	0.0452266	0.00290089	0.00764072	0.00278221	0.00552579	0.0125284	0.0105644	0.0053011	This study
CCGCCAATCCCGAACCCCGTTTCGCC_AATTGAACGCGGAACCGATTTTTCCT	gpb2_evo2_plate4_E2	neutral_haploids	GPB2	Evo2D	Aggeli2020			NotSequenced		Haploid	0.0355294	0.0289316	-0.00343261	0.00960238	0.00436486	0.00662029	0.00159238	-0.00178935	0.00279881	3
ATCAGAAGTTCGAATCAAATTACGAA_GTCTTAAAACGGAATCAAGTTCCTGG	EVO1D_TCG_rearray_Plate1-B5	pure_diploids	TOR1	Evo1D	This_study					diploid	0.048212	0.0347795	0.00199827	0.00768442	0.00306734	0.00540354	0.00892922	0.026332	0.00197901	This study
CCGCCAATCCCGAACCCCGTTTCGCC_TCAATAAAAAGCAAAGTGTTTCTTTC	gpb2_evo1_plate3_G4	neutral_haploids	GPB2	Evo2D	Aggeli2020			NotSequenced		Haploid	0.0395683	0.0299855	-0.00546942	0.00970656	0.004416	0.00717762	0.00264631	0.00224946	0.000761992	3
CCGCCAATCCCGAACCCCGTTTCGCC_GTGAGAAACTGGAAGGAGGTTATCGC	gpb2_evo1_plate4_G11	neutral_haploids	GPB2	Evo2D	Aggeli2020			NotSequenced		Haploid	0.0378168	0.0312896	-0.00740587	0.0112308	0.00454245	0.01022	0.00395038	0.000497975	-0.00117445	3
ATCAGAAGTTCGAATCAAATTACGAA_TTACAAAGTGTTAAGTATCTTGTATC	tor1_evo1_plate9_A8	pure_diploids	TOR1	Evo2D	Aggeli2020			NotSequenced		Diploid	0.0411105	0.0352962	0.00308233	0.00698014	0.00287222	0.00518249	0.00944594	0.0192305	0.00306307	3
CCGCCAATCCCGAACCCCGTTTCGCC_TTCTAAACTCACAAGATATTTTCCGT	gpb2_evo1_plate6_G7	neutral_haploids	GPB2	Evo2D	Aggeli2020			NotSequenced		Haploid	0.0409296	0.0252244	-0.00588879	0.0098666	0.00457817	0.00762766	-0.00211483	0.00361083	0.000342627	3
TGATCAATCTACAAAAATATTTAATG_GAAGAAATTGAGAAGGAACTTACATC	EVO2D_IRA1_MIS_rearray_Plate1-E12	high_fitness_diploids	IRA1_MIS	Evo2D	This_study				II:522697:G:A:IRA1:missense_variant:c.3932C>T:p.Ala1311Val:1/1~XV:87280:AT:A:MDH2:upstream_gene_variant:c.-4361delA:nan:1/1	diploid	0.0714781	0.0405793	-0.00332325	0.00259779	0.00154206	0.0017121	0.00788111	0.044511	-0.000923038	This study
ATCACAATAACTAAACTGATTCTTCA_GTTCAAACTTTAAACTTGGTTTTAAA	EVO3D_IRA1_NON_rearray_Plate1-B4	adaptive_haploid	IRA1_NON	Evo3D	This_study					haploid	0.0601849	0.0285181	-0.00315039	0.0133772	0.00677513	0.00970796	-0.0143608	0.0308386	0.018957	This study
CCGCCAATCCCGAACCCCGTTTCGCC_CAGTAAATACGCAATCAGCTTCAGAA	EVO1D_TCG_rearray_Plate6-A2	pure_diploids	GPB2	Evo1D	This_study					diploid	0.0505482	0.0402727	-0.00398908	0.00551796	0.00236681	0.00351881	0.0129335	0.0132294	0.00224234	This study
CCGCCAATCCCGAACCCCGTTTCGCC_ACGGAAAGCGGGAATTGAGTTGGATG	gpb2_evo2_plate3_B6	neutral_haploids	GPB2	Evo2D	Aggeli2020			NotSequenced		Haploid	0.0393371	0.025876	-0.00909116	0.0106264	0.00454168	0.0089002	-0.00146324	0.0020183	-0.00285975	3
ATCAGAAGTTCGAATCAAATTACGAA_GAGTCAATGGATAAGATTTTTGTAGC	tor1_evo1_plate5_F9	pure_diploids	TOR1	Evo2D	Aggeli2020			NotSequenced		Diploid	0.0455438	0.0322601	-0.00213847	0.0078831	0.00302236	0.00640149	0.00640982	0.0236638	-0.00215772	3
CCGCCAATCCCGAACCCCGTTTCGCC_ATACTAACTTCAAAACGGATTTGCAG	gpb2_evo2_plate4_D7	neutral_haploids	GPB2	Evo2D	Aggeli2020			NotSequenced		Haploid	0.0311891	0.0308656	-0.00652408	0.0106265	0.00465116	0.00756833	0.00352635	-0.00612971	-0.000292667	3
CCGCCAATCCCGAACCCCGTTTCGCC_CTCACAAAACGGAATATGTTTGTAAA	gpb2_evo2_plate4_F11	neutral_haploids	GPB2	Evo2D	Aggeli2020			NotSequenced		Haploid	0.0303099	0.0301796	-0.00240802	0.0102084	0.00463765	0.00725493	0.00284038	-0.00700888	0.00382339	3
CATTGAATCACAAAATAGGTTAGATG_TATAGAAGCGTAAATCTTCTTTAGGC	EVO2D_IRA1_MIS_rearray_Plate1-H7	high_fitness_diploids	IRA1_MIS	Evo2D	This_study	RTG2	missense_variant		II:522697:G:A:IRA1:missense_variant:c.3932C>T:p.Ala1311Val:1/1~VII:26030:C:T:RTG2:missense_variant:c.1455G>A:p.Met485Ile:0/1~XV:109215:A:G:SHR5:missense_variant:c.40A>G:p.Thr14Ala:0/1	diploid	0.0732145	0.0377612	-0.00309873	0.00383596	0.00194882	0.00245147	0.00506299	0.0462474	-0.000698517	This study
CCGCCAATCCCGAACCCCGTTTCGCC_AATGCAAGGAGCAAACAGGTTTTTTG	gpb2_evo2_plate9_C9	neutral_haploids	GPB2	Evo2D	Aggeli2020			NotSequenced		Haploid	0.0343718	0.0288588	-0.0054226	0.0102705	0.0045883	0.00764451	0.00151954	-0.00294697	0.000808815	3
CATAAAAAGACTAATCTTATTAATGC_CCACCAAAACGAAAGAATCTTTGGAA	EVO1D_IRAs_rearray_Plate2-C6	pure_diploids	IRA1_MIS	Evo1D	This_study					?	0.0435345	0.0424127	0.00238899	0.00724714	0.0026973	0.0055273	0.00971444	0.0165674	0.0047892	This study
CCGCCAATCCCGAACCCCGTTTCGCC_GTTTAAAGACAAAAATCAGTTTGAGG	gpb2_evo1_plate6_H2	neutral_haploids	GPB2	Evo2D	Aggeli2020			NotSequenced			0.0373287	0.0283995	-0.00535364	0.0109225	0.00465922	0.00788923	0.00106026	9.95306688472003e-06	0.000877776	3
CCGCCAATCCCGAACCCCGTTTCGCC_AAATTAATGGCTAAGTCCGTTTAGTG	gpb2_evo2_plate6_D3	neutral_haploids	GPB2	Evo2D	Aggeli2020			NotSequenced		Haploid	0.0393883	0.0267392	-0.00173986	0.00966493	0.00432121	0.00688855	-0.000600013	0.00206949	0.00449155	3
CCGCCAATCCCGAACCCCGTTTCGCC_CCCAAAATCTGTAATCCCTTTAATGC	gpb2_evo1_plate3_E8	neutral_haploids	GPB2	Evo2D	Aggeli2020			NotSequenced		Haploid	0.034852	0.0303705	-0.00927633	0.0102371	0.00451794	0.00670327	0.00303127	-0.00246678	-0.00304491	3
TTAAAAATACAAAAAAAGATTTAAGG_AAGTAAACCCACAAGTCAGTTGTCTG	tor1_evo1_plate6_D2	pure_diploids	TOR1	Evo2D	Aggeli2020			NotSequenced		Diploid	0.044122	0.0346974	0.00130681	0.006937	0.00280209	0.00544913	0.00884715	0.022242	0.00128756	3
CCGCCAATCCCGAACCCCGTTTCGCC_TGTACAATTGGGAACTCATTTAGTAT	gpb2_evo2_plate8_B9	neutral_haploids	GPB2	Evo2D	Aggeli2020			NotSequenced		Haploid	0.0330814	0.0353374	-0.00528661	0.0103336	0.00435415	0.00739848	0.00799817	-0.00423739	0.000944809	3
CATAAAAAGACTAATCTTATTAATGC_TGACAAACTGCCAATTGCTTTTTGCA	EVO1D_IRAs_rearray_Plate4-C11	pure_diploids	IRA1_MIS	Evo1D	This_study					?	0.033215	0.0477874	-0.000245109	0.0069202	0.00260872	0.00486343	0.0150892	0.00624781	0.00215511	This study
ATCAGAAGTTCGAATCAAATTACGAA_CTATTAAAAGTAAAGTGACTTTGAAG	tor1_evo1_plate1_C3	pure_diploids	TOR1	Evo2D	Aggeli2020			NotSequenced		Diploid	0.0473422	0.031784	0.00195862	0.00634131	0.00271742	0.00482272	0.00593377	0.0254623	0.00193936	3
CCGCCAATCCCGAACCCCGTTTCGCC_ATGGTAACTACAAAGATGGTTGTTCT	gpb2_evo2_plate3_A4	neutral_haploids	GPB2	Evo2D	Aggeli2020			NotSequenced		Haploid	0.0262149	0.0316782	-0.000404026	0.0102893	0.00468049	0.0072972	0.00433893	-0.0111039	0.00582739	3
CCGCCAATCCCGAACCCCGTTTCGCC_ATCAAAAACACAAAACATCTTAGATG	gpb2_evo2_plate9_B10	neutral_haploids	GPB2	Evo2D	Aggeli2020			NotSequenced		Haploid	0.0331425	0.030918	-0.00115197	0.0105805	0.00469747	0.00722408	0.00357874	-0.0041763	0.00507944	3
CCGCCAATCCCGAACCCCGTTTCGCC_TGTATAACATGAAAATAGTTTAAATT	gpb2_evo1_plate5_A7	neutral_haploids	GPB2	Evo2D	Aggeli2020			NotSequenced		Haploid	0.0353171	0.0258214	-0.00582741	0.0106535	0.00470742	0.0079052	-0.0015178	-0.00200172	0.000404005	3
ATCAGAAGTTCGAATCAAATTACGAA_TGGCGAATCAACAAGCGGTTTATGAC	tor1_evo1_plate6_B12	pure_diploids	TOR1	Evo2D	Aggeli2020			NotSequenced		Diploid	0.0463084	0.0368013	0.000573117	0.00801303	0.00305885	0.00612764	0.0109511	0.0244284	0.00055386	3
CCGCCAATCCCGAACCCCGTTTCGCC_ATTTTAACCCGAAAGATTCTTATACG	gpb2_evo1_plate4_E7	neutral_haploids	GPB2	Evo2D	Aggeli2020			NotSequenced		Haploid	0.0395693	0.0281577	-0.0078328	0.00956365	0.0043264	0.00680732	0.000818451	0.00225055	-0.00160138	3
CCGCCAATCCCGAACCCCGTTTCGCC_GGTACAAATTCTAATGATATTAATAC	gpb2_evo1_plate8_C3	neutral_haploids	GPB2	Evo2D	Aggeli2020			NotSequenced		Haploid	0.0347094	0.0263608	-0.0101314	0.0114593	0.00459596	0.0096189	-0.000978447	-0.00260936	-0.00389997	3
CCGCCAATCCCGAACCCCGTTTCGCC_TACGAAACCAGGAAGATGGTTCGTGT	gpb2_evo2_plate8_G2	neutral_haploids	GPB2	Evo2D	Aggeli2020			NotSequenced		Haploid	0.0296156	0.028813	-0.00120871	0.012283	0.00498567	0.00965321	0.00147381	-0.00770324	0.00502271	3
CCGCCAATCCCGAACCCCGTTTCGCC_CGATTAATTGTAAAGACCGTTATCAA	gpb2_evo2_plate3_B8	neutral_haploids	GPB2	Evo2D	Aggeli2020			NotSequenced		Haploid	0.0342444	0.025862	-0.00939879	0.00957253	0.0043689	0.00708023	-0.00147724	-0.00307438	-0.00316737	3
CCGCCAATCCCGAACCCCGTTTCGCC_TATGCAAGACACAACATGCTTTTAAT	EVO3D_TCG_rearray_Plate1-G11	pure_diploids	GPB2	Evo3D	This_study				I:40104:T:G:GPB2:stop_gained:c.846T>G:p.Tyr282*:1/1~VI:58065:C:A:ACT1:upstream_gene_variant:c.-3369G>T:nan:1/1~VI:101127:T:A:LPD1:downstream_gene_variant:c.*501A>T:nan:1/1~XV:80554:T:C:YGK3:upstream_gene_variant:c.-1075A>G:nan:0/1~XVI:696785:G:A:OPY2:missense_variant:c.35C>T:p.Ser12Phe:0/1	diploid	0.0517409	0.0415655	-0.0044328	0.00424885	0.00194822	0.00272914	0.0142263	0.0144221	0.00179862	This study
ATCAGAAGTTCGAATCAAATTACGAA_CGCATAACCTACAATCTCGTTCGATA		pure_diploids	TOR1	Evo2D	Aggeli2020			NotSequenced			0.0480134	0.0321939	0.00132384	0.00781089	0.00303441	0.00541272	0.00634366	0.0261334	0.00130458	3
CCGCCAATCCCGAACCCCGTTTCGCC_CGTTTAACAGGAAAGGGGGTTTTCGC	gpb2_evo1_plate7_C2	neutral_haploids	GPB2	Evo2D	Aggeli2020			NotSequenced		Haploid	0.0376781	0.027324	-0.00574338	0.0107631	0.00482769	0.00861783	-1.52166e-05	0.000359273	0.000488037	3
CCGCCAATCCCGAACCCCGTTTCGCC_ATATGAATTCAAAATCATCTTTGCGT	gpb2_evo2_plate1_B7	neutral_haploids	GPB2	Evo2D	Aggeli2020			NotSequenced		Haploid	0.0369954	0.0293695	-0.0116074	0.0101042	0.00486731	0.00724601	0.00203029	-0.000323427	-0.00537603	3
CCGCCAATCCCGAACCCCGTTTCGCC_AAGTGAAAGCTAAAGAAGTTTGTGTG	gpb2_evo1_plate5_G5	neutral_haploids	GPB2	Evo2D	Aggeli2020			NotSequenced		Haploid	0.0353709	0.024824	-0.00631833	0.0101883	0.00483437	0.00743547	-0.00251518	-0.00194791	-8.69121e-05	3
CCGCCAATCCCGAACCCCGTTTCGCC_CCGTCAATCAGCAAAGAACTTTCGTT	gpb2_evo2_plate5_E8	neutral_haploids	GPB2	Evo2D	Aggeli2020			NotSequenced		Haploid	0.0329673	0.0291157	-0.0034687	0.0106872	0.00484446	0.00739076	0.00177645	-0.00435151	0.00276272	3
CCGCCAATCCCGAACCCCGTTTCGCC_AATTGAAAGGGAAAAGTTTTTGTAAC	gpb2_evo1_plate8_F8	neutral_haploids	GPB2	Evo2D	Aggeli2020			NotSequenced		Haploid	0.0324847	0.0283518	-0.00696392	0.0099612	0.00453063	0.0066626	0.00101257	-0.00483411	-0.000732507	3
CCGCCAATCCCGAACCCCGTTTCGCC_ATGTAAATCGTTAATACTTTTGAAAG	gpb2_evo1_plate8_F7	neutral_haploids	GPB2	Evo2D	Aggeli2020			NotSequenced		Haploid	0.0443578	0.0259407	-0.00671955	0.0097054	0.0046042	0.00710078	-0.0013985	0.00703897	-0.000488132	3
CCGCCAATCCCGAACCCCGTTTCGCC_TTGGTAAATGTGAAGGTTCTTTTGTG	gpb2_evo1_plate4_A7	neutral_haploids	GPB2	Evo2D	Aggeli2020			NotSequenced		Haploid	0.0299461	0.0347173	-0.00853415	0.0106178	0.00461529	0.0074346	0.00737807	-0.00737272	-0.00230273	3
CCGCCAATCCCGAACCCCGTTTCGCC_CACTCAATTAGCAAATAGCTTTCAAA	gpb2_evo2_plate3_F12	neutral_haploids	GPB2	Evo2D	Aggeli2020			NotSequenced		Haploid	0.0317068	0.0277234	-0.00320297	0.0110258	0.00508077	0.00779222	0.000384186	-0.00561198	0.00302845	3
CCGCCAATCCCGAACCCCGTTTCGCC_GGAAGAATGGGTAATGATGTTCCGGA	EVO1D_TCG_rearray_Plate5-G6	pure_diploids	GPB2	Evo1D	This_study					diploid	0.0491505	0.0392215	-0.00365136	0.00893043	0.00319512	0.00674534	0.0118822	0.0118317	0.00258006	This study
CCGCCAATCCCGAACCCCGTTTCGCC_TTGCTAAAACTTAACTTCATTAGACC	gpb2_evo1_plate1_F5	neutral_haploids	GPB2	Evo2D	Aggeli2020			NotSequenced		Haploid	0.0389123	0.0300036	-0.0101194	0.00979957	0.00460543	0.00724208	0.00266439	0.00159355	-0.00388799	3
CCGCCAATCCCGAACCCCGTTTCGCC_CTTAAAAGAGCTAATTTAGTTCGCCG	gpb2_evo1_plate3_B12	neutral_haploids	GPB2	Evo2D	Aggeli2020			NotSequenced		Haploid	0.0295692	0.0305583	-0.00306616	0.0105163	0.00492194	0.00682531	0.00321905	-0.00774959	0.00316526	3
CCGCCAATCCCGAACCCCGTTTCGCC_TGGGCAATGCGAAATCCCTTTTGCTT	gpb2_evo2_plate5_E11	neutral_haploids	GPB2	Evo2D	Aggeli2020			NotSequenced		Haploid	0.0299281	0.0318847	-0.0117559	0.0105627	0.00460725	0.0077762	0.00454545	-0.00739068	-0.0055245	3
CCGCCAATCCCGAACCCCGTTTCGCC_ATAACAAATCCAAATCCTTTTAGATC	gpb2_evo1_plate6_B10	neutral_haploids	GPB2	Evo2D	Aggeli2020			NotSequenced		Haploid	0.0399491	0.0281105	-0.00740176	0.00979694	0.0044769	0.006974	0.000771281	0.00263029	-0.00117034	3
CCGCCAATCCCGAACCCCGTTTCGCC_ATCCCAAATTTAAAGATTGTTGTTTG	gpb2_evo2_plate7_E10	neutral_haploids	GPB2	Evo2D	Aggeli2020			NotSequenced		Haploid	0.029465	0.0294753	-0.00104614	0.0110066	0.00454958	0.00739636	0.00213612	-0.00785384	0.00518528	3
CCGCCAATCCCGAACCCCGTTTCGCC_TGGGTAATGAAAAAGACGATTATGCG	gpb2_evo1_plate2_G4	neutral_haploids	GPB2	Evo2D	Aggeli2020			NotSequenced		Haploid	0.0398147	0.0278764	-0.00318414	0.0108305	0.00493055	0.00787883	0.000537195	0.00249586	0.00304727	3
TTAAAAATACAAAAAAAGATTTAAGG_TTAGAAATGCGGAATTTGTTTAGACC	tor1_evo1_plate8_E5	adaptive_haploid	TOR1	Evo2D	Aggeli2020			DOP1-DOP1; SMD2-SMD2; YDL180W-YDL180W; LAS21-LAS21	X:564551:T:G:TOR1:NON_SYNONYMOUS_CODING:ttT/ttG:F1712L:1~XIV:103969:A:G:MRPL10:NON_SYNONYMOUS_CODING:tTc/tCc:F45S:1~XIV:602397:C:A:YNL017C:NON_SYNONYMOUS_CODING:tGt/tTt:C27F:1	Haploid	0.0697334	0.0327185	0.0023186	0.0048224	0.00232422	0.00319442	0.00686823	0.0478534	0.00229934	3
CGCTAAAGACATAATGTGGTTTGTTG_TTAATAAACAAGAAACGGGTTGTGGA		pure_diploids	WT	Evo2D	Venkataram2015	NotSequenced		NotSequenced		NotSequenced	0.029281	0.0173564	0.00495776	0.0148967	0.00709379	0.0117785	0.0173564	0.029281	0.00495776	1
CCGCCAATCCCGAACCCCGTTTCGCC_GGGAGAATGCGGAAGAATCTTCTGTT	gpb2_evo2_plate2_C1	neutral_haploids	GPB2	Evo2D	Aggeli2020			NotSequenced		Haploid	0.0211895	0.0336349	-0.0338978	0.0131921	0.00500714	0.0191425	0.0062957	-0.0161293	-0.0276664	3
CCGCCAATCCCGAACCCCGTTTCGCC_TTTCAAAATTCGAAATAATTTGTTTA	EVO1D_TCG_rearray_Plate5-F7	pure_diploids	GPB2	Evo1D	This_study					diploid	0.0480026	0.0389412	-0.00249113	0.00668953	0.00276016	0.00427686	0.011602	0.0106838	0.00374029	This study
CCGCCAATCCCGAACCCCGTTTCGCC_TAGCCAAAAATAAATACGGTTACCTC	gpb2_evo1_plate5_G4	neutral_haploids	GPB2	Evo2D	Aggeli2020			NotSequenced		Haploid	0.0411542	0.0269723	-0.00330752	0.00910017	0.004126	0.00657743	-0.000366902	0.00383539	0.0029239	3
CCGCCAATCCCGAACCCCGTTTCGCC_TCCAAAACACAAAATTTCCTTGTTCC	gpb2_evo2_plate9_F8	neutral_haploids	GPB2	Evo2D	Aggeli2020			NotSequenced		Haploid	0.028191	0.032353	-0.00420818	0.0121833	0.00536186	0.00758826	0.00501381	-0.00912778	0.00202324	3
CCGCCAATCCCGAACCCCGTTTCGCC_TGTCCAATAGAAAAACTCATTAGTCG	gpb2_evo2_plate5_H11	neutral_haploids	GPB2	Evo2D	Aggeli2020			NotSequenced		Haploid	0.0350287	0.0306268	-0.00919049	0.011817	0.00522997	0.00818	0.00328755	-0.00229011	-0.00295907	3
GACAGAAAAGCCAAATGGATTTACCG_ATCCAAAGGGATAAACAATTTATCTA	EVO1D_TCG_rearray_Plate6-H1	pure_diploids	CYR1	Evo1D	This_study				II:610499:A:T:MED8:upstream_gene_variant:c.-746T>A:nan:1/1~X:427906:C:A:CYR1:missense_variant:c.2750C>A:p.Ser917Tyr:1/1~XII:196744:T:A:UBR2:upstream_gene_variant:c.-3463A>T:nan:1/1~XVI:940751:T:G:ARR3:missense_variant:c.830T>G:p.Ile277Ser:1/1	diploid	0.0449811	0.0356449	-0.00786106	0.0065727	0.00284494	0.00444776	0.00740397	0.00619223	0.0011557	This study
TTAAAAATACAAAAAAAGATTTAAGG_GATCGAACATGGAACAAGATTTTGAA	tor1_evo1_plate2_B4	pure_diploids	TOR1	Evo2D	Aggeli2020			NotSequenced		Diploid	0.0426475	0.0328501	0.000449257	0.00779877	0.00315664	0.00651038	0.00699985	0.0207675	0.000430001	3
CCGCCAATCCCGAACCCCGTTTCGCC_TCTCAAAAAGTGAAGCCTGTTCCGTC	gpb2_evo2_plate6_B4	neutral_haploids	GPB2	Evo2D	Aggeli2020			NotSequenced		Haploid	0.0370065	0.0303159	-0.00562564	0.00996951	0.00436735	0.00685347	0.00297669	-0.000312268	0.000605773	3
CCGCCAATCCCGAACCCCGTTTCGCC_AAGATAAATCTTAACTGAATTGCCCT	gpb2_evo1_plate5_A2	neutral_haploids	GPB2	Evo2D	Aggeli2020			NotSequenced		Haploid	0.0326883	0.0289956	-0.00432705	0.0100062	0.00445885	0.0072604	0.00165638	-0.00463045	0.00190436	3
CCGCCAATCCCGAACCCCGTTTCGCC_AAGTCAATTCCAAACAGTTTTAGCAA	gpb2_evo2_plate8_D4	neutral_haploids	GPB2	Evo2D	Aggeli2020			NotSequenced		Haploid	0.035905	0.0259204	-0.0049838	0.0102784	0.00485528	0.00764991	-0.00141882	-0.00141383	0.00124762	3
CCGCCAATCCCGAACCCCGTTTCGCC_ATCGTAAGAGCTAAATTCCTTATAGA	gpb2_evo2_plate1_F10	neutral_haploids	GPB2	Evo2D	Aggeli2020			NotSequenced		Haploid	0.0367837	0.0285905	-0.00933485	0.0102157	0.00453232	0.00719325	0.00125131	-0.000535058	-0.00310344	3
ATCAGAAGTTCGAATCAAATTACGAA_CGCTAAAATGATAATGGCCTTCACTC	tor1_evo1_plate1_D3	pure_diploids	TOR1	Evo2D	Aggeli2020			NotSequenced		Diploid	0.0480985	0.0359503	0.000628478	0.0072725	0.00285802	0.00523073	0.0101001	0.0262186	0.000609222	3
CGCTAAAGACATAATGTGGTTTGTTG_GGTGAAATTTTAAAGCCTCTTGAGGG	E2-88-2-B5	pure_diploids	WT	Evo2D	Venkataram2015	Diploid		NotSequenced		Diploid	0.0178473	0.0169358	0.00660816	0.0139851	0.00595591	0.0104718	0.0169358	0.0178473	0.00660816	1
CCGCCAATCCCGAACCCCGTTTCGCC_TCGCCAAATTTAAATCAAGTTCATTG	gpb2_evo1_plate10_F11	neutral_haploids	GPB2	Evo2D	Aggeli2020			NotSequenced		Haploid	0.0392926	0.0258599	-0.000281996	0.0106556	0.00486146	0.00746049	-0.00147928	0.0019738	0.00594942	3
CCGCCAATCCCGAACCCCGTTTCGCC_TAGGTAATATAGAATTAAGTTTGTCC	gpb2_evo1_plate6_A6	neutral_haploids	GPB2	Evo2D	Aggeli2020			NotSequenced		Haploid	0.0269073	0.0308209	-0.00275146	0.0103321	0.0045294	0.00714795	0.00348167	-0.0104115	0.00347995	3
CCAACAAAAGGAAACGTATTTATTGA_GACGTAATCCGTAATTGAATTAACTA	gpb2_evo2_plate10_G11	pure_diploids	GPB2	Evo2D	Aggeli2020			NotSequenced		Diploid	0.0487759	0.0404497	0.000384277	0.00655897	0.00267249	0.00454587	0.0131105	0.0114571	0.00661569	3
CCGCCAATCCCGAACCCCGTTTCGCC_ACTTAAAAATAGAATCGTTTTGGATT	gpb2_evo1_plate8_B1	neutral_haploids	GPB2	Evo2D	Aggeli2020			NotSequenced		Haploid	0.0335018	0.0275882	-0.00798632	0.0100512	0.00488246	0.00719099	0.000248941	-0.00381697	-0.0017549	3
CCGCCAATCCCGAACCCCGTTTCGCC_CGTTCAAAGTTTAATACAATTACCTT	gpb2_evo1_plate3_C3	neutral_haploids	GPB2	Evo2D	Aggeli2020			NotSequenced		Haploid	0.0418963	0.0249155	-0.00223962	0.00955464	0.00457867	0.0076697	-0.00242374	0.00457754	0.0039918	3
CCGCCAATCCCGAACCCCGTTTCGCC_ATACAAATGGTAAATGACGTTTGGGA	gpb2_evo1_plate6_B6	neutral_haploids	GPB2	Evo2D	Aggeli2020			NotSequenced			0.0366297	0.0299988	-0.0100349	0.00991718	0.00455148	0.00744811	0.00265954	-0.000689086	-0.00380345	3
CCGCCAATCCCGAACCCCGTTTCGCC_TTTCAAAGTGGTAATCTGATTTGTCA	gpb2_evo1_plate1_G4	neutral_haploids	GPB2	Evo2D	Aggeli2020			NotSequenced		Haploid	0.0375586	0.0324432	-0.00511488	0.00985087	0.00432948	0.00719342	0.005104	0.000239841	0.00111653	3
CCGCCAATCCCGAACCCCGTTTCGCC_TATACAAGAAAAAAACTTGTTAACGG	gpb2_evo1_plate5_G8	neutral_haploids	GPB2	Evo2D	Aggeli2020			NotSequenced		Haploid	0.0341736	0.0319578	-0.00578381	0.0101948	0.00435486	0.00743351	0.00461859	-0.00314522	0.000447602	3
CCTCCAACCCGCAACCCTGTTTCGGC_TTGCTAAGGCGAAATACTCTTCCGTC	GWS-P3-A7	adaptive_haploid	WT	Evo1_5D	Li2019	other		YNL162W-A-DOWNSTREAM		Haploid	0.0188994	0.0160602	-0.00448078	0.0140812	0.0061291	0.0103916	0.0160602	0.0188994	-0.00448078	2
CCGCCAATCCCGAACCCCGTTTCGCC_TGTTTAACTTGAAACCGATTTTTCAA	gpb2_evo2_plate3_F9	neutral_haploids	GPB2	Evo2D	Aggeli2020			NotSequenced		Haploid	0.0393832	0.02701	-0.00418982	0.0099721	0.00475958	0.00725133	-0.000329196	0.00206441	0.0020416	3
CCGCCAATCCCGAACCCCGTTTCGCC_GACGTAACATAGAATATTCTTAACAG	gpb2_evo2_plate3_D9	neutral_haploids	GPB2	Evo2D	Aggeli2020			NotSequenced		Haploid	0.0368018	0.026461	-0.00716149	0.0117808	0.00472124	0.00922837	-0.000878258	-0.000516982	-0.000930073	3
CCGCCAATCCCGAACCCCGTTTCGCC_CGCCCAAATTTAAAAGGTATTTCAAG	gpb2_evo1_plate4_D7	neutral_haploids	GPB2	Evo2D	Aggeli2020			NotSequenced		Haploid	0.0359708	0.027491	-0.00764659	0.0106831	0.00480761	0.00742124	0.00015175	-0.00134803	-0.00141517	3
AAATCAAAAGTCAAGAGCATTATTGC_CGGGGAATGACGAAGGGGGTTCGCTG	GWS-P1-C1	adaptive_haploid	WT	Evo1D	Li2019	other				Haploid	0.0100884	0.0160807	0.00555824	0.0125285	0.00573823	0.0106985	0.0160807	0.0100884	0.00555824	2
CATTGAATCACAAAATAGGTTAGATG_CCACCAACGCGAAAGAGGCTTGGGAG	EVO2D_IRA1_MIS_rearray_Plate1-E8	adaptive_haploid	IRA1_MIS	Evo2D	This_study	RTG2	missense_variant		II:522697:G:A:IRA1:missense_variant:c.3932C>T:p.Ala1311Val:1/1~VII:25822:C:G:RTG2:missense_variant:c.1663G>C:p.Ala555Pro:1/1~XI:473688:T:TA:HEL1:upstream_gene_variant:c.-340_-339insT:nan:1/1	haploid	0.0676486	0.0205095	-0.00963963	0.00482399	0.0029663	0.00335403	-0.0121887	0.0406814	-0.00723941	This study
CCGCCAATCCCGAACCCCGTTTCGCC_CACTAAACCATTAACAAAATTGTCTA	gpb2_evo1_plate7_B11	neutral_haploids	GPB2	Evo2D	Aggeli2020			NotSequenced		Haploid	0.0346256	0.0303226	-0.00476322	0.0100235	0.00439041	0.00719151	0.0029834	-0.00269317	0.00146819	3
CCGCCAATCCCGAACCCCGTTTCGCC_GCCTCAATAATCAAGAGAATTTGATG	gpb2_evo2_plate1_B11	neutral_haploids	GPB2	Evo2D	Aggeli2020			NotSequenced		Haploid	0.0336318	0.0312691	-0.00601829	0.011258	0.00463879	0.00849499	0.0039299	-0.003687	0.000213121	3
CCGCCAATCCCGAACCCCGTTTCGCC_CCGCTAAAAGATAATTACGTTGGTGT	gpb2_evo2_plate5_D7	neutral_haploids	GPB2	Evo2D	Aggeli2020			NotSequenced		Haploid	0.0441012	0.0294482	-0.00722284	0.011048	0.00493599	0.0080964	0.00210896	0.00678245	-0.000991425	3
CCGCCAATCCCGAACCCCGTTTCGCC_CCATTAAGAGCTAATAGCATTTTGGT	gpb2_evo2_plate7_G11	neutral_haploids	GPB2	Evo2D	Aggeli2020			NotSequenced		Haploid	0.0317915	0.0301459	-0.00334163	0.00985921	0.00434286	0.00715939	0.00280668	-0.00552725	0.00288979	3
CCGCCAATCCCGAACCCCGTTTCGCC_ATTGTAAAATTTAAAGGAATTTGTAA	gpb2_evo1_plate4_C10	neutral_haploids	GPB2	Evo2D	Aggeli2020			NotSequenced		Haploid	0.0423639	0.0250391	-0.00254899	0.00989862	0.00456977	0.00718026	-0.00230016	0.00504513	0.00368242	3
CCGCCAATCCCGAACCCCGTTTCGCC_ACTTTAATCAGCAATTTCATTGGAAT	gpb2_evo1_plate1_G3	neutral_haploids	GPB2	Evo2D	Aggeli2020			NotSequenced		Haploid	0.0326717	0.0296466	-0.00405227	0.0101407	0.00431945	0.00739282	0.00230737	-0.00464709	0.00217914	3
CCAACAAAAGGAAACGTATTTATTGA_CCGCGAACACATAAAGGTTTTTTGGA	gpb2_evo2_plate1_A6	pure_diploids	GPB2	Evo2D	Aggeli2020			NotSequenced		Diploid	0.0442958	0.0413391	0.000406389	0.0074791	0.00305001	0.00494225	0.0139999	0.00697696	0.0066378	3
CCGCCAATCCCGAACCCCGTTTCGCC_GGCGTAATAGAAAACTGTATTACTTT	gpb2_evo1_plate6_D1	pure_diploids	GPB2	Evo2D	Aggeli2020			NotSequenced		Diploid	0.0511708	0.0381001	-0.00110733	0.0100146	0.00345758	0.00854628	0.0107609	0.013852	0.00512409	3
CCGCCAATCCCGAACCCCGTTTCGCC_AGATTAATCGTTAAATTCCTTTTAGT	gpb2_evo1_plate7_C5	neutral_haploids	GPB2	Evo2D	Aggeli2020			NotSequenced		Haploid	0.0378093	0.0286178	-0.00640637	0.00933909	0.00401444	0.0064352	0.00127858	0.000490487	-0.000174952	3
ATCAGAAGTTCGAATCAAATTACGAA_GGAACAACAATAAAGTACCTTACCAA	tor1_evo1_plate7_C2	pure_diploids	TOR1	Evo2D	Aggeli2020			NotSequenced		Diploid	0.0506236	0.0350285	0.00120701	0.00713171	0.0028036	0.00559429	0.00917826	0.0287436	0.00118775	3
ATCAGAAGTTCGAATCAAATTACGAA_GGGACAAGCGCAAACAGAATTGTTAA	EVO1D_TCG_rearray_Plate6-H4	pure_diploids	TOR1	Evo1D	This_study					diploid	0.0461502	0.0355984	0.00696642	0.00819918	0.00317078	0.00584353	0.00974812	0.0242702	0.00694717	This study
CCGCCAATCCCGAACCCCGTTTCGCC_CGAAAAAAACGCAAGCTGATTAAGTA	gpb2_evo1_plate5_D5	neutral_haploids	GPB2	Evo2D	Aggeli2020			NotSequenced		Haploid	0.0387733	0.0267824	-0.00375354	0.00988943	0.00452884	0.00692032	-0.000556859	0.00145451	0.00247787	3
ATCAGAAGTTCGAATCAAATTACGAA_TACCTAATTATAAAAAGGTTTTGGTT	tor1_evo1_plate7_A9	pure_diploids	TOR1	Evo2D	Aggeli2020			NotSequenced		Diploid	0.0408803	0.0333407	0.000307505	0.00909794	0.00355006	0.00678045	0.00749041	0.0190003	0.000288249	3
CCAACAAAAGGAAACGTATTTATTGA_GGCGCAAGCGAGAAGTGCGTTCGTTT	EVO3D_TCG_rearray_Plate1-G3	pure_diploids	GPB2	Evo3D	This_study					diploid	0.0542359	0.0410832	-0.00202758	0.00511716	0.00225474	0.00327636	0.013744	0.0169172	0.00420384	This study
CCGCCAATCCCGAACCCCGTTTCGCC_ACCCTAACAAGGAACTATGTTCGATA	gpb2_evo1_plate9_H11	neutral_haploids	GPB2	Evo2D	Aggeli2020			NotSequenced		Haploid	0.0278765	0.0326187	-0.00410998	0.0115398	0.0049381	0.00772245	0.00527952	-0.00944227	0.00212144	3
CCGCCAATCCCGAACCCCGTTTCGCC_GACGGAATCTCAAAGATAGTTGGCAT	gpb2_evo2_plate5_F5	neutral_haploids	GPB2	Evo2D	Aggeli2020			NotSequenced		Haploid	0.0375995	0.0287504	-0.0131698	0.0124775	0.00493292	0.00979768	0.00141115	0.000280743	-0.00693837	3
CCGCCAATCCCGAACCCCGTTTCGCC_GGTGCAATGGCAAACATAGTTTTTTC	gpb2_evo1_plate2_C10	neutral_haploids	GPB2	Evo2D	Aggeli2020			NotSequenced		Haploid	0.0327857	0.0254616	0.00136838	0.0124936	0.00532498	0.0109206	-0.00187765	-0.00453308	0.0075998	3
TTAAAAATACAAAAAAAGATTTAAGG_CGTCGAAGTGTCAAGTGGGTTTCCGT	tor1_evo1_plate3_D5	pure_diploids	TOR1	Evo2D	Aggeli2020			NotSequenced		Diploid	0.0462186	0.0323103	0.00370956	0.0094685	0.00367001	0.0071815	0.00646004	0.0243386	0.0036903	3
CCAACAAAAGGAAACGTATTTATTGA_GGGGGAATAGGGAATGCCGTTTGTGC	gpb2_evo1_plate7_B6	neutral_haploids	GPB2	Evo2D	Aggeli2020			NotSequenced		Haploid	0.0393484	0.0292269	-0.00924171	0.00920965	0.00404632	0.00739233	0.00188764	0.00202963	-0.00301029	3
CCGCCAATCCCGAACCCCGTTTCGCC_AAAACAAGCAGAAAGTCAATTGGGCC	gpb2_evo2_plate8_F11	neutral_haploids	GPB2	Evo2D	Aggeli2020			NotSequenced		Haploid	0.0424243	0.0271572	-0.00698145	0.0103356	0.00515179	0.00782594	-0.000181986	0.0051055	-0.000750035	3
CCGCCAATCCCGAACCCCGTTTCGCC_TCAAAAATAAGCAACACTTTTGCACT	gpb2_evo2_plate8_A10	neutral_haploids	GPB2	Evo2D	Aggeli2020			NotSequenced		Haploid	0.0361004	0.0290769	-0.00291852	0.0108778	0.00493358	0.00758385	0.0017377	-0.00121839	0.00331289	3
GACAGAAAAGCCAAATGGATTTACCG_CAACAAAACACGAACATGATTTGGAC	cyr1_evo1_plate10_H6	pure_diploids	CYR1	Evo2D	Aggeli2020			NotSequenced		Diploid	0.048135	0.0365671	-0.00810769	0.00708235	0.00292874	0.00499967	0.00832619	0.00934618	0.000909064	3
CCGCCAATCCCGAACCCCGTTTCGCC_GCAGAAATATTAAAAATACTTTCGGA	gpb2_evo2_plate8_F12	pure_diploids	GPB2	Evo2D	Aggeli2020			NotSequenced		Diploid	0.0460005	0.0400226	-0.00494653	0.00949466	0.00346942	0.00702913	0.0126834	0.00868174	0.00128488	3
CCGCCAATCCCGAACCCCGTTTCGCC_GATCTAAATCTTAATATATTTTGACA	gpb2_evo2_plate1_F6	neutral_haploids	GPB2	Evo2D	Aggeli2020			NotSequenced		Haploid	0.0418959	0.0262995	-0.00845576	0.010868	0.00474	0.00845025	-0.0010397	0.0045771	-0.00222435	3
ATCAGAAGTTCGAATCAAATTACGAA_ATAATAACCAATAGTAGTTTGTATG	EVO1D_TCG_rearray_Plate5-B5	pure_diploids	TOR1	Evo1D	This_study					diploid	0.0435572	0.0349801	0.0053744	0.00598571	0.00249646	0.00433352	0.00912983	0.0216772	0.00535514	This study
CCGCCAATCCCGAACCCCGTTTCGCC_TAGATAATTGTGAATATTGTTTCGGG	gpb2_evo2_plate2_F12	neutral_haploids	GPB2	Evo2D	Aggeli2020			NotSequenced			0.0343709	0.0316513	-0.00578453	0.0102891	0.00443609	0.00764267	0.00431211	-0.00294792	0.000446883	3
CCGCCAATCCCGAACCCCGTTTCGCC_TTTGAAAGTAGGAAAACGTTTGCCCT	gpb2_evo1_plate3_G5	neutral_haploids	GPB2	Evo2D	Aggeli2020			NotSequenced		Haploid	0.0337334	0.0247722	-0.00710423	0.0102024	0.0049164	0.00717882	-0.00256703	-0.00358537	-0.000872816	3
CCGCCAATCCCGAACCCCGTTTCGCC_TGGGTAATTCTAAAAAAGATTAAGTA	gpb2_evo1_plate3_F1	neutral_haploids	GPB2	Evo2D	Aggeli2020			NotSequenced		Haploid	0.0422271	0.0226188	-0.00607972	0.010044	0.00509767	0.00833519	-0.00472041	0.00490826	0.000151692	3
CCGCCAATCCCGAACCCCGTTTCGCC_CAGGCAATTTTTAAGTTTGTTACATT	gpb2_evo1_plate6_A10	neutral_haploids	GPB2	Evo2D	Aggeli2020			NotSequenced		Haploid	0.035096	0.0263231	-0.00709667	0.0102034	0.00468037	0.00789832	-0.00101609	-0.0022228	-0.000865255	3
CCGCCAATCCCGAACCCCGTTTCGCC_CCCCAAATATGTAATCTTCTTTTATA	EVO1D_TCG_rearray_Plate5-F2	pure_diploids	GPB2	Evo1D	This_study					diploid	0.0467686	0.0395297	-0.00190922	0.00625081	0.00252013	0.00404975	0.0121905	0.00944976	0.00432219	This study
CCGCCAATCCCGAACCCCGTTTCGCC_TAGCAAAACGGAAAGCTTGTTTACAA	gpb2_evo1_plate8_D7	neutral_haploids	GPB2	Evo2D	Aggeli2020			NotSequenced		Haploid	0.0337601	0.0287219	-0.00636972	0.0109628	0.00515064	0.00838766	0.00138264	-0.00355868	-0.000138305	3
CCGCCAATCCCGAACCCCGTTTCGCC_TCAGAAAAGCATAAGATTGTTCTTGA	gpb2_evo2_plate4_F7	neutral_haploids	GPB2	Evo2D	Aggeli2020			NotSequenced		Haploid	0.0416621	0.024583	-0.00822681	0.0096359	0.00466042	0.00730539	-0.00275626	0.00434329	-0.00199539	3
CCGCCAATCCCGAACCCCGTTTCGCC_CGATGAATAAAAAAACGCGTTCTTGC	gpb2_evo2_plate10_H1	neutral_haploids	GPB2	Evo2D	Aggeli2020			NotSequenced		Haploid	0.0305337	0.0259782	-0.00820342	0.0105429	0.00505316	0.00741617	-0.00136107	-0.00678514	-0.001972	3
CCAACAAAAGGAAACGTATTTATTGA_CACACAATTTTAAAAAGCCTTGTTAT	gpb2_evo2_plate8_H5	pure_diploids	GPB2	Evo2D	Aggeli2020			NotSequenced		Diploid	0.0491506	0.0338521	-0.00526824	0.00677332	0.00284261	0.00460951	0.00651286	0.0118318	0.000963174	3
ACTTAAAAAGCAAACATGATTATTCA_GGCCCAACACGAAAGGGGATTGGGGG	EVO1D_TCG_rearray_Plate6-A5	pure_diploids	CYR1	Evo1D	This_study					diploid	0.0459913	0.0396177	-0.00318642	0.00728516	0.00285965	0.00516032	0.0113768	0.00720249	0.00583033	This study
TGATCAATCTACAAAAATATTTAATG_TTATTAAATGTAAAATAGGTTGCCTC	EVO2D_IRA1_MIS_rearray_Plate1-A9	adaptive_haploid	IRA1_MIS	Evo2D	This_study	RTG2	missense_variant		II:522697:G:A:IRA1:missense_variant:c.3932C>T:p.Ala1311Val:1/1~VII:26496:C:A:RTG2:missense_variant:c.989G>T:p.Ser330Ile:1/1~XV:87280:AT:A:MDH2:upstream_gene_variant:c.-4361delA:nan:1/1	haploid	0.0733521	0.0211307	-0.0107432	0.00432492	0.00271659	0.00301615	-0.0115675	0.046385	-0.00834302	This study
CATAAAAAGACTAATCTTATTAATGC_GAAGGAATAAGGAATCAAGTTAGGTT	EVO1D_IRAs_rearray_Plate1-F11	pure_diploids	IRA1_MIS	Evo1D	This_study					?	0.0354857	0.045214	0.000732901	0.00704775	0.00254929	0.00555288	0.0125158	0.00851858	0.00313312	This study
CCGCCAATCCCGAACCCCGTTTCGCC_AATTGAAAGTGAAACTCATTTGCCCG	EVO1D_TCG_rearray_Plate4-G6	pure_diploids	GPB2	Evo1D	This_study					diploid	0.0448582	0.040552	-0.00333534	0.00584477	0.00249658	0.00374263	0.0132128	0.00753942	0.00289607	This study
CCGCCAATCCCGAACCCCGTTTCGCC_CGCTAAACCCCTAATGGGGTTGGCAA	gpb2_evo2_plate1_F2	neutral_haploids	GPB2	Evo2D	Aggeli2020			NotSequenced		Haploid	0.0408745	0.0236511	-0.00646655	0.0117622	0.00514966	0.00957033	-0.00368815	0.00355567	-0.000235132	3
CCGCCAATCCCGAACCCCGTTTCGCC_GGCCCAATAGTTAAGGTTTTTTATGT	gpb2_evo1_plate4_H11	neutral_haploids	GPB2	Evo2D	Aggeli2020			NotSequenced		Haploid	0.0311351	0.0289705	-0.00941435	0.013327	0.00527047	0.0121466	0.00163125	-0.00618366	-0.00318294	3
CATAAAAAGACTAATCTTATTAATGC_CTGGTAATGACTAATCGGTTTTTACT	EVO1D_IRAs_rearray_Plate2-B2	pure_diploids	IRA1_MIS	Evo1D	This_study					?	0.037235	0.0428513	-0.000857181	0.00724275	0.00268127	0.00537667	0.0101531	0.0102678	0.00154304	This study
AGAACAAAAACTAAACTCATTCATGG_TATTTAAAATGTAATCGTCTTATAGA	cyr1_evo1_plate7_F12	pure_diploids	CYR1	Evo2D	Aggeli2020			NotSequenced		Diploid	0.0561928	0.0364603	-0.00596571	0.00529497	0.00230388	0.00372422	0.00821933	0.017404	0.00305104	3
ATCAGAAGTTCGAATCAAATTACGAA_TGCTTAATTGGGAAGTACATTGAAAG	EVO1D_TCG_rearray_Plate7-C11	pure_diploids	TOR1	Evo1D	This_study					diploid	0.0396921	0.0387699	-0.0051483	0.00853259	0.00325342	0.00645588	0.0129197	0.0178122	-0.00516756	This study
CCGCCAATCCCGAACCCCGTTTCGCC_CCAACAATAAGGAACTGGGTTGGTAC	gpb2_evo2_plate7_D2	neutral_haploids	GPB2	Evo2D	Aggeli2020			NotSequenced		Haploid	0.0348812	0.0325202	-0.00224421	0.010533	0.00463567	0.00843014	0.00518097	-0.00243756	0.0039872	3
ATCAGAAGTTCGAATCAAATTACGAA_ATACCAAGGGGCAATAAATTTAGTTC	tor1_evo1_plate1_F7	pure_diploids	TOR1	Evo2D	Aggeli2020			NotSequenced		Diploid	0.0462093	0.0356864	-0.00190104	0.00749106	0.00288968	0.00546227	0.00983615	0.0243293	-0.00192029	3
ATCAGAAGTTCGAATCAAATTACGAA_CAGTAAACAGTGAATGGTCTTGATGA	tor1_evo1_plate7_G4	pure_diploids	TOR1	Evo2D	Aggeli2020			NotSequenced		Diploid	0.0508273	0.0349488	-0.00166905	0.00679322	0.00270413	0.00493565	0.00909853	0.0289473	-0.00168831	3
CCGCCAATCCCGAACCCCGTTTCGCC_GCCTCAAGGCTTAAAACCATTTTTAG	gpb2_evo1_plate2_E11	neutral_haploids	GPB2	Evo2D	Aggeli2020			NotSequenced		Haploid	0.0360371	0.031234	-0.010471	0.0122554	0.0053221	0.00908789	0.00389476	-0.00128167	-0.00423961	3
CCGCCAATCCCGAACCCCGTTTCGCC_CTATAAAATACTAATTGTATTGAGAC	gpb2_evo2_plate10_F11	neutral_haploids	GPB2	Evo2D	Aggeli2020			NotSequenced		Haploid	0.0382379	0.0260386	-0.00536398	0.0100641	0.00443969	0.00789889	-0.00130066	0.000919067	0.000867436	3
CCAACAAAAGGAAACGTATTTATTGA_CTAAGAAGCGCTAATACCGTTTCGCT	gpb2_evo2_plate2_E5	pure_diploids	GPB2	Evo2D	Aggeli2020			NotSequenced		Diploid	0.0475811	0.0391914	-0.00463936	0.00617732	0.00263511	0.00398694	0.0118522	0.0102623	0.00159206	3
CATAAAAAGACTAATCTTATTAATGC_GTGGAAATAAATAATGAGTTTGGATG	EVO1D_IRAs_rearray_Plate3-D2	pure_diploids	IRA1_MIS	Evo1D	This_study				II:522697:G:A:IRA1:missense_variant:c.3932C>T:p.Ala1311Val:1/1~XII:523836:A:G:EMG1:missense_variant:c.205A>G:p.Asn69Asp:0/1	?	0.0364773	0.0490075	0.00054739	0.00812325	0.00281428	0.00665751	0.0163092	0.00951016	0.00294761	This study
TGATCAATCTACAAAAATATTTAATG_TGTGGAACGCAAAAGGAAATTCTTGC	EVO2D_IRA1_MIS_rearray_Plate1-D4	adaptive_haploid	IRA1_MIS	Evo2D	This_study	CIT1	frameshift_variantframeshift_variant		II:522697:G:A:IRA1:missense_variant:c.3932C>T:p.Ala1311Val:1/1~XIII:715983:A:G:FSH2:synonymous_variant:c.327T>C:p.Phe109Phe:1/1~XIV:629939:CGA:C:CIT1:frameshift_variant:c.1121_1122delTC:p.Phe374fs:1|1~XIV:629942:A:ATT:CIT1:frameshift_variant:c.1118_1119dupAA:p.Phe374fs:1|1~XV:87280:AT:A:MDH2:upstream_gene_variant:c.-4361delA:nan:1/1	haploid	0.0634865	0.0182051	-0.0132694	0.00805622	0.00483168	0.00604716	-0.0144932	0.0365193	-0.0108692	This study
CCGCCAATCCCGAACCCCGTTTCGCC_ACGTAAAATCAGAAAATCATTCAGCG	gpb2_evo2_plate9_B5	neutral_haploids	GPB2	Evo2D	Aggeli2020			NotSequenced		Haploid	0.0336744	0.0286092	-0.00334444	0.0109706	0.00491102	0.00792295	0.00127001	-0.00364441	0.00288698	3
CCGCCAATCCCGAACCCCGTTTCGCC_ATAAAAATTAATAAACTTCTTTATTT	gpb2_evo2_plate5_C12	pure_diploids	GPB2	Evo2D	Aggeli2020			NotSequenced		Diploid	0.0581468	0.0344366	-0.00149517	0.00732117	0.00298732	0.00558087	0.00709738	0.020828	0.00473625	3
GTATTAAAATTAAAAATAATTGCACA_ACAATAAGTTTTAACACTGTTTTGCA	gpb2_evo2_plate8_C11	pure_diploids	GPB2	Evo2D	Aggeli2020			NotSequenced		Diploid	0.0490163	0.0332948	-0.00289674	0.00628398	0.00274626	0.00457513	0.00595557	0.0116975	0.00333468	3
ATCAGAAGTTCGAATCAAATTACGAA_CCTATAAGCTTGAAGTGGGTTGAAGG	tor1_evo1_plate7_B2	pure_diploids	TOR1	Evo2D	Aggeli2020			NotSequenced		Diploid	0.0459489	0.0365007	0.000609962	0.0070618	0.00277459	0.00504826	0.0106504	0.0240689	0.000590705	3
CCGCCAATCCCGAACCCCGTTTCGCC_AAGGTAATCAAAAATGGGATTCGTAG	gpb2_evo2_plate1_E11	neutral_haploids	GPB2	Evo2D	Aggeli2020			NotSequenced		Haploid	0.0324453	0.025194	-0.011921	0.0117993	0.00539984	0.00920591	-0.0021452	-0.00487354	-0.00568955	3
CCGCCAATCCCGAACCCCGTTTCGCC_CCAGGAATATATAACCCCGTTTTGCT	gpb2_evo1_plate6_F11	neutral_haploids	GPB2	Evo2D	Aggeli2020			NotSequenced		Haploid	0.038083	0.0316447	-0.00150873	0.0098783	0.00440111	0.00727537	0.0043055	0.000764182	0.00472268	3
CCGCCAATCCCGAACCCCGTTTCGCC_TAGGAAATCCATTAAACAAGTTTTCAG	gpb2_evo2_plate8_H2	neutral_haploids	GPB2	Evo2D	Aggeli2020			NotSequenced		Haploid	0.0340423	0.0313629	-0.00673555	0.010743	0.00480939	0.00782769	0.00402365	-0.00327654	-0.000504133	3
CCGCCAATCCCGAACCCCGTTTCGCC_TGGTTAATCTTGAAGATAGTTCTTGT	gpb2_evo2_plate1_B1	neutral_haploids	GPB2	Evo2D	Aggeli2020			NotSequenced		Haploid	0.037882	0.0303905	-0.00390283	0.0105318	0.004525	0.00780272	0.00305125	0.000563245	0.00232859	3
CGCTAAAGACATAATGTGGTTTGTTG_CGTGAAAACTGTAAGCGAGTTGCGAA	131017-2-C2	pure_diploids	WT	Evo2D	Venkataram2015	Diploid		NotSequenced		Diploid	0.0147984	0.0202068	-0.00117522	0.0161895	0.00643653	0.0134988	0.0202068	0.0147984	-0.00117522	1
CATAAAAAGACTAATCTTATTAATGC_CTTACAAACTCTAACGTGCTTTATTC	EVO1D_IRAs_rearray_Plate2-F8	pure_diploids	IRA1_MIS	Evo1D	This_study					?	0.0309354	0.0484351	0.000514158	0.00740827	0.00266694	0.00512555	0.0157369	0.00396829	0.00291437	This study
CCGCCAATCCCGAACCCCGTTTCGCC_CCAAAAAACAGTAAATTTGTTCAAGT	gpb2_evo2_plate8_B11	neutral_haploids	GPB2	Evo2D	Aggeli2020			NotSequenced		Haploid	0.0347023	0.0278525	-0.00538389	0.0115039	0.00473413	0.00801561	0.000513258	-0.00261647	0.000847525	3
CCGCCAATCCCGAACCCCGTTTCGCC_GGGAAAACGTCCAAAGACGTTATACA	gpb2_evo1_plate3_G10	neutral_haploids	GPB2	Evo2D	Aggeli2020			NotSequenced		Haploid	0.0301592	0.025791	-0.00753246	0.0136094	0.00565726	0.011108	-0.00154826	-0.00715958	-0.00130104	3
ATCAGAAGTTCGAATCAAATTACGAA_GCGGGAAGTGATAAGTGGTTTCAAGA	tor1_evo1_plate5_E12	pure_diploids	TOR1	Evo2D	Aggeli2020			NotSequenced		Diploid	0.0451607	0.0328624	-0.000118181	0.00857051	0.00339824	0.00689694	0.00701217	0.0232808	-0.000137437	3
CCAACAAAAGGAAACGTATTTATTGA_CGGCAAATACGGAACGTCGTTGCAAA	gpb2_evo1_plate5_B8	neutral_haploids	GPB2	Evo2D	Aggeli2020			NotSequenced		Haploid	0.0383146	0.0312138	-0.00490791	0.00977144	0.00436151	0.00758192	0.00387453	0.000995797	0.00132351	3
CCGCCAATCCCGAACCCCGTTTCGCC_TTGTTAAACGGTAATCATATTTTTGT	gpb2_evo1_plate10_C5	neutral_haploids	GPB2	Evo2D	Aggeli2020			NotSequenced		Haploid	0.0386672	0.0272455	-0.00565514	0.0102978	0.00491156	0.0075327	-9.3759e-05	0.0013484	0.000576272	3
CCGCCAATCCCGAACCCCGTTTCGCC_TGTACAACATATAAAGTTCTTGGGAG	gpb2_evo2_plate7_C6	neutral_haploids	GPB2	Evo2D	Aggeli2020			NotSequenced		Haploid	0.0344197	0.02498	-0.00334352	0.0120265	0.00546077	0.00847579	-0.00235919	-0.00289914	0.00288789	3
CCGCCAATCCCGAACCCCGTTTCGCC_GCGCGAAGCACAAACGCAGTTATACT	gpb2_evo2_plate5_A9	neutral_haploids	GPB2	Evo2D	Aggeli2020			NotSequenced		Haploid	0.034271	0.0288452	-0.00822506	0.0124247	0.00494684	0.0111784	0.00150596	-0.00304783	-0.00199364	3
CCAACAAAACACAAATCTGTTGTGTA_ACGTCAAGACCAAACTAGCTTTCGGC	EVO2D_IRA1_NON_rearray_Plate1-G8	adaptive_haploid	IRA1_NON	Evo2D	This_study				II:522427:A:T:IRA1:stop_gained:c.4202T>A:p.Leu1401*:1/1~VI:101127:T:A:LPD1:downstream_gene_variant:c.*501A>T:nan:1/1~IX:139591:A:G:RPI1:upstream_gene_variant:c.-1714T>C:nan:0/1~XII:1029498:C:A:RPL6B:synonymous_variant:c.261C>A:p.Thr87Thr:1/1~XV:608680:G:T:SPP2:missense_variant:c.518C>A:p.Thr173Lys:1/1~XV:625806:G:A:SLP1:missense_variant:c.1078G>A:p.Glu360Lys:0/1	?	0.0445964	0.0612646	-0.0812848	0.00498285	0.0019757	0.032194	0.0183857	0.0152501	-0.0591774	This study
CATAAAAAGACTAATCTTATTAATGC_CCATTAAGACGAAAGGAGGTTGTGGT	EVO1D_IRAs_rearray_Plate4-F10	adaptive_haploid	IRA1_MIS	Evo1D	This_study					?	0.0345156	0.0445824	0.00407807	0.0063236	0.00246498	0.00476961	0.0118842	0.00754841	0.00647828	This study
CCGCCAATCCCGAACCCCGTTTCGCC_TCTTAAAAGCAAAATGGTGTTCTCCT	gpb2_evo2_plate5_D10	neutral_haploids	GPB2	Evo2D	Aggeli2020			NotSequenced		Haploid	0.0419875	0.0302324	-0.009417	0.00963478	0.00432213	0.00649578	0.00289318	0.00466866	-0.00318558	3
CCGCCAATCCCGAACCCCGTTTCGCC_CCCCCAAAAATTAAAGACATTCAGT	gpb2_evo2_plate1_F4	neutral_haploids	GPB2	Evo2D	Aggeli2020			NotSequenced		Haploid	0.0329331	0.0256969	-0.0100821	0.0105751	0.00473743	0.00737286	-0.00164234	-0.00438572	-0.00385065	3
CCGCCAATCCCGAACCCCGTTTCGCC_CATATAAGTAAAAATATCCTTACGTA	gpb2_evo1_plate5_D7	neutral_haploids	GPB2	Evo2D	Aggeli2020			NotSequenced		Haploid	0.0383493	0.0249135	-0.00781649	0.0102754	0.004887	0.00774249	-0.00242569	0.00103049	-0.00158508	3
CCGCCAATCCCGAACCCCGTTTCGCC_CACATAATCTATAATATTCTTTACTT	gpb2_evo2_plate3_H5	neutral_haploids	GPB2	Evo2D	Aggeli2020			NotSequenced		Diploid	0.0423738	0.0233466	-0.00777301	0.00988232	0.00445938	0.00783411	-0.00399265	0.005055	-0.0015416	3
CCGCCAATCCCGAACCCCGTTTCGCC_CTCGTAAAATTAAATGAGATTATAGC	gpb2_evo1_plate5_A11	neutral_haploids	GPB2	Evo2D	Aggeli2020			NotSequenced		Haploid	0.033323	0.0308805	-0.00420527	0.0103368	0.00448224	0.00722412	0.00354126	-0.00399579	0.00202614	3
CCGCCAATCCCGAACCCCGTTTCGCC_CACATAAAAGTTAATCCCTTTGCTGG	gpb2_evo2_plate6_D10	neutral_haploids	GPB2	Evo2D	Aggeli2020			NotSequenced		Haploid	0.033231	0.0276934	-0.0116876	0.0109214	0.00496041	0.0080049	0.000354154	-0.00408779	-0.00545619	3
ATCACAATAACTAAACTGATTCTTCA_GTTTGAAAACGGAACACAGTTTCCAT	EVO3D_IRA1_NON_rearray_Plate2-A2	high_fitness_diploids	IRA1_NON	Evo3D	This_study					diploid	0.0556357	0.032774	-0.00239253	0.00829574	0.00413321	0.00602238	-0.010105	0.0262893	0.0197149	This study
CCGCCAATCCCGAACCCCGTTTCGCC_CAGTTAACATTAAAGGAGGTTTTACT	gpb2_evo2_plate8_F2	neutral_haploids	GPB2	Evo2D	Aggeli2020			NotSequenced		Haploid	0.0364597	0.0277928	0.000769698	0.00968575	0.00435218	0.00681395	0.000453588	-0.000859092	0.00700111	3
CCGCCAATCCCGAACCCCGTTTCGCC_TGGAAAAAAACAAAGGAGTTTTCCGT	gpb2_evo1_plate4_F4	neutral_haploids	GPB2	Evo2D	Aggeli2020			NotSequenced		Haploid	0.0406992	0.0230144	-0.00377647	0.0103985	0.0049485	0.00735125	-0.00432485	0.00338044	0.00245495	3
CCGCCAATCCCGAACCCCGTTTCGCC_TCCATAATGTCAAACTATGTTTGTTA	gpb2_evo1_plate2_F9	neutral_haploids	GPB2	Evo2D	Aggeli2020			NotSequenced		Haploid	0.03626	0.0242399	-0.00231953	0.0108715	0.0048367	0.00768631	-0.00309934	-0.00105882	0.00391188	3
CCGCCAATCCCGAACCCCGTTTCGCC_TAACCAAAACGCAAGGCCCTTCACAA	gpb2_evo2_plate6_H6	neutral_haploids	GPB2	Evo2D	Aggeli2020			NotSequenced		Haploid	0.0398312	0.0249979	-0.00544865	0.0102007	0.00482905	0.00723762	-0.00234128	0.00251241	0.000782764	3
AGAACAAAAACTAAACTCATTCATGG_AGGGAAACCGGAAAGATTATTTGGTG	cyr1_evo1_plate2_F7	high_fitness_diploids	CYR1	Evo2D	Aggeli2020			NotSequenced		Diploid	0.0670667	0.0380299	-0.00747209	0.00456981	0.00222376	0.00289883	0.00978899	0.0282778	0.00154466	3
CCGCCAATCCCGAACCCCGTTTCGCC_CTACAAAACGCGAAAGCACTTTCTGA	gpb2_evo2_plate1_G2	neutral_haploids	GPB2	Evo2D	Aggeli2020			NotSequenced		Haploid	0.0367934	0.0289733	-0.00829456	0.00994677	0.00471952	0.00695048	0.00163408	-0.000525362	-0.00206314	3
CCGCCAATCCCGAACCCCGTTTCGCC_TCTTTAACGCATAAGGTTTTTCGTTT	gpb2_evo2_plate4_F12	neutral_haploids	GPB2	Evo2D	Aggeli2020			NotSequenced		Haploid	0.0391898	0.0285904	-0.00307014	0.0101097	0.00440887	0.00724574	0.00125121	0.00187105	0.00316128	3
CCGCCAATCCCGAACCCCGTTTCGCC_AGAGGAATTATAAAGACTGTTAGGAT	gpb2_evo1_plate5_G10	neutral_haploids	GPB2	Evo2D	Aggeli2020			NotSequenced		Haploid	0.0385779	0.0251149	-0.00271474	0.00986406	0.00468237	0.00765815	-0.00222429	0.00125908	0.00351667	3
TTAAAAATACAAAAAAAGATTTAAGG_ACCTCAAACAACAAGGGCCTTCCATT	tor1_evo1_plate3_A10	pure_diploids	TOR1	Evo2D	Aggeli2020			NotSequenced		Diploid	0.0427764	0.0336846	-0.000267873	0.00833154	0.0032995	0.00633139	0.00783436	0.0208965	-0.00028713	3
CATTGAATCACAAAATAGGTTAGATG_CTCAAAAACAAAAATAAAATTGTTAC	EVO2D_IRA1_MIS_rearray_Plate2-C9	high_fitness_diploids	IRA1_MIS	Evo2D	This_study	MKT1	missense_variant		II:522697:G:A:IRA1:missense_variant:c.3932C>T:p.Ala1311Val:1/1~XIV:467219:A:T:MKT1:missense_variant:c.89A>T:p.Asp30Val:0/1~XV:805907:G:T:SEC63:missense_variant:c.1117C>A:p.Gln373Lys:0/1	diploid	0.0903946	0.0462021	-0.00159375	0.00324648	0.00165799	0.0022018	0.0135039	0.0634275	0.000806468	This study
ATCAGAAGTTCGAATCAAATTACGAA_TGGCTAATTATAAACATAATTCATAC		pure_diploids	TOR1	Evo2D	Aggeli2020			NotSequenced			0.0409576	0.0372188	9.367500259325572e-07	0.00654851	0.00261421	0.00506255	0.0113685	0.0190777	-1.83198e-05	3
CCGCCAATCCCGAACCCCGTTTCGCC_ATTCTAACTTACAAATCTGTTATAGA	gpb2_evo2_plate7_B6	neutral_haploids	GPB2	Evo2D	Aggeli2020			NotSequenced		Haploid	0.0316964	0.0298106	-0.00945937	0.0100289	0.0045242	0.00741907	0.00247134	-0.00562238	-0.00322795	3
CCGCCAATCCCGAACCCCGTTTCGCC_TTTTTAACCCTGAACGTCATTAACTG	gpb2_evo2_plate2_A8	neutral_haploids	GPB2	Evo2D	Aggeli2020			NotSequenced		Haploid	0.0387029	0.0312514	-0.0108957	0.0103593	0.00449948	0.00792026	0.0039122	0.00138407	-0.00466431	3
CCAACAAAAGGAAACGTATTTATTGA_GGCGAAATCCGCAAAGTGGTTGGGCC	gpb2_evo2_plate8_B2	neutral_haploids	GPB2	Evo2D	Aggeli2020			NotSequenced		Haploid	0.0351433	0.0292854	0.00566182	0.011098	0.0050203	0.00821714	0.00194622	-0.00217553	0.0118932	3
CCGCCAATCCCGAACCCCGTTTCGCC_TGCATAATGGCCAAATAGATTCATTT	gpb2_evo2_plate9_D2	neutral_haploids	GPB2	Evo2D	Aggeli2020			NotSequenced		Haploid	0.0314326	0.0281122	-0.00587023	0.011086	0.00491984	0.0076905	0.000772944	-0.00588619	0.000361187	3
ATCAGAAGTTCGAATCAAATTACGAA_GGCACAAACTTCAAACGCGTTTAGTC		neutral_haploids	TOR1	Evo2D	Aggeli2020			NotSequenced			0.0287706	0.0240608	0.00339135	0.0127846	0.00537546	0.010036	-0.00178951	0.00689061	0.0033721	3
CCGCCAATCCCGAACCCCGTTTCGCC_AGGCTAAACGCGAAGGTCATTGGCCC	gpb2_evo2_plate7_B9	neutral_haploids	GPB2	Evo2D	Aggeli2020			NotSequenced		Haploid	0.0319797	0.0371163	-0.00957924	0.0126025	0.00478135	0.0115588	0.00977711	-0.00533907	-0.00334783	3
CCAACAAAAGGAAACGTATTTATTGA_AGCCAAACACTGAAATCATTTGCCAA	EVO1D_TCG_rearray_Plate1-E5	pure_diploids	GPB2	Evo1D	This_study					diploid	0.0596493	0.039471	-0.00560658	0.00675239	0.00280954	0.00455276	0.0121318	0.0223305	0.000624836	This study
GTATTAAAATTAAAAATAATTGCACA_GAGCTAATCGACAATATGCTTGGGGG	gpb2_evo2_plate1_G9	pure_diploids	GPB2	Evo2D	Aggeli2020			NotSequenced		Diploid	0.0492718	0.0379456	-0.000894115	0.00679613	0.00274797	0.00524034	0.0106064	0.011953	0.0053373	3
CCGCCAATCCCGAACCCCGTTTCGCC_CTTGCAACTTACAATGCCATTATAGA	gpb2_evo1_plate10_C3	neutral_haploids	GPB2	Evo2D	Aggeli2020			NotSequenced		Haploid	0.0412265	0.0273519	-0.00584118	0.0099434	0.00455358	0.00747086	1.271815527675163e-05	0.00390772	0.000390232	3
ATCACAATAACTAAACTGATTCTTCA_CTAATAATCACTAACAATTTTTCTCT	EVO3D_IRA1_NON_rearray_Plate1-D11	adaptive_haploid	IRA1_NON	Evo3D	This_study					haploid	0.0524778	0.0321429	0.0055013	0.01265	0.00644275	0.0093359	-0.010736	0.0231314	0.0276087	This study
CCGCCAATCCCGAACCCCGTTTCGCC_CAAAAAACGGCCAACTATTTTATCTA	gpb2_evo1_plate8_B5	neutral_haploids	GPB2	Evo2D	Aggeli2020			NotSequenced		Haploid	0.035083	0.0265712	-0.00773762	0.0102057	0.00466471	0.00759222	-0.000767991	-0.00223579	-0.0015062	3
CCGCCAATCCCGAACCCCGTTTCGCC_TTAGGAACGAGGAAGGTTATTGTGCG	gpb2_evo1_plate5_E7	neutral_haploids	GPB2	Evo2D	Aggeli2020			NotSequenced		Haploid	0.0386203	0.0303524	-0.0148945	0.0126305	0.00490434	0.0104907	0.00301317	0.00130149	-0.00866312	3
CCGCCAATCCCGAACCCCGTTTCGCC_CGAGGAAAACGGAATGCGGTTTTAGG	gpb2_evo2_plate5_E4	neutral_haploids	GPB2	Evo2D	Aggeli2020			NotSequenced		Haploid	0.0289746	0.0261294	-0.010286	0.0137398	0.00579708	0.0111448	-0.00120983	-0.00834418	-0.00405461	3
CCGCCAATCCCGAACCCCGTTTCGCC_TTTTCAATCAATAAAGTCTTTTGTGA	gpb2_evo2_plate7_C5	neutral_haploids	GPB2	Evo2D	Aggeli2020			NotSequenced		Haploid	0.0425038	0.0288651	-0.000851113	0.0102512	0.00468832	0.00734131	0.00152585	0.00518498	0.0053803	3
CCGCCAATCCCGAACCCCGTTTCGCC_AGTCGAAGCGAAAAGTAGTTTAAATT	gpb2_evo1_plate5_A1	neutral_haploids	GPB2	Evo2D	Aggeli2020			NotSequenced		Haploid	0.0404731	0.0279138	-0.0099793	0.0115141	0.00519746	0.00895862	0.000574574	0.00315429	-0.00374788	3
CCGCCAATCCCGAACCCCGTTTCGCC_ATGATAACATGGAAGCTAATTTTCGC	EVO1D_TCG_rearray_Plate2-D9	neutral_haploids	GPB2	Evo1D	This_study					haploid	0.0374859	0.0298168	-0.00745517	0.00954629	0.00442013	0.0064792	0.00247759	0.000167132	-0.00122375	This study
CCTCCAACCCGCAACCCTGTTTCGGC_AGCAGAATGGGGAACGGAATTGGGGC	GWS-P3-B1	adaptive_haploid	WT	Evo1_5D	Li2019	other		IX-Gain		Haploid	0.0328244	0.0206032	-0.00798915	0.0146709	0.00667328	0.0138139	0.0206032	0.0328244	-0.00798915	2
TGATCAATCTACAAAAATATTTAATG_GACAAAAACTACAATAGTCTTTTACC	EVO2D_IRA1_MIS_rearray_Plate1-B11	adaptive_haploid	IRA1_MIS	Evo2D	This_study	CIT1	missense_variant		II:522697:G:A:IRA1:missense_variant:c.3932C>T:p.Ala1311Val:1/1~XIV:629984:C:G:CIT1:missense_variant:c.1078G>C:p.Val360Leu:1/1~XV:87280:AT:A:MDH2:upstream_gene_variant:c.-4361delA:nan:1/1	haploid	0.0708745	0.0193682	-0.00989088	0.0059436	0.00364926	0.00434197	-0.01333	0.0439074	-0.00749067	This study
CCGCCAATCCCGAACCCCGTTTCGCC_TGGTAAAAATAAAATGGAGTTTAGGT	gpb2_evo1_plate5_E5	neutral_haploids	GPB2	Evo2D	Aggeli2020			NotSequenced		Haploid	0.0399238	0.0251754	-0.00829795	0.01049	0.00491269	0.0079325	-0.00216387	0.00260496	-0.00206654	3
CCCCCAACCCCCAACCCCGTTCTCCT_AGGGCAATATGGAATTTGATTTTTGA	GWS-P2-E3	adaptive_haploid	WT	Evo1_5D	Li2019	other		EXO70-SYNONYMOUS_CODING; WHI2-UPSTREAM; PUG1-DOWNSTREAM; BUR6-UPSTREAM		Haploid	0.0203629	0.0193835	-0.00475883	0.0122295	0.0055699	0.0120438	0.0193835	0.0203629	-0.00475883	2
CCAACAAAAGGAAACGTATTTATTGA_AGTTCAATTGGCAAATAACTTTATCC	gpb2_evo2_plate5_A7	pure_diploids	GPB2	Evo2D	Aggeli2020			NotSequenced		Diploid	0.0479156	0.0397523	-0.00462489	0.00629226	0.00259589	0.00393856	0.0124131	0.0105968	0.00160653	3
CATAAAAAGACTAATCTTATTAATGC_ATATCAAACGGAAAGAGCGTTTCTGC	EVO1D_IRAs_rearray_Plate4-F6	pure_diploids	IRA1_MIS	Evo1D	This_study					?	0.0377643	0.0424982	-0.00252512	0.00651959	0.00251769	0.00448791	0.00979993	0.0107972	-0.000124906	This study
ATCACAATAACTAAACTGATTCTTCA_CGCGCAAGCGAGAAGGGCCTTCGCGG	EVO3D_IRA1_NON_rearray_Plate1-E7	adaptive_haploid	IRA1_NON	Evo3D	This_study					haploid	0.0593348	0.0369148	-0.00472464	0.00664838	0.00332914	0.0050079	-0.00596411	0.0299885	0.0173828	This study
CCGCCAATCCCGAACCCCGTTTCGCC_AAGACAATCTTAAACATAGTTTCTAG	gpb2_evo1_plate1_F2	neutral_haploids	GPB2	Evo2D	Aggeli2020			NotSequenced		Haploid	0.0275294	0.0289323	-0.00310683	0.0110548	0.00473561	0.00756517	0.00159303	-0.00978941	0.00312459	3
CCGCCAATCCCGAACCCCGTTTCGCC_AGCTGAATATTCAAAGTGCTTGCTCG	gpb2_evo2_plate5_C6	neutral_haploids	GPB2	Evo2D	Aggeli2020			NotSequenced		Haploid	0.036988	0.0268018	-0.0100017	0.0112512	0.00471512	0.00820645	-0.000537382	-0.000330842	-0.00377026	3
CCGCCAATCCCGAACCCCGTTTCGCC_CAAATAAAGGTTAAATGTGTTCGAAT	gpb2_evo1_plate5_C2	neutral_haploids	GPB2	Evo2D	Aggeli2020			NotSequenced		Haploid	0.0358993	0.0277805	-0.00183817	0.0103792	0.00465108	0.00741568	0.000441287	-0.00141953	0.00439325	3
CCGCCAATCCCGAACCCCGTTTCGCC_CCAGTAAGAGAGAAATGGTTTTGCTT	gpb2_evo2_plate4_A10	neutral_haploids	GPB2	Evo2D	Aggeli2020			NotSequenced		Haploid	0.0363052	0.0305239	0.00102938	0.0105743	0.00461433	0.00751293	0.00318464	-0.0010136	0.00726079	3
GACAGAAAAGCCAAATGGATTTACCG_TCTTTAATGTAAAACTTCTTTTAGGT	cyr1_evo1_plate1_C4	adaptive_haploid	CYR1	Evo2D	Aggeli2020	PAB1	NON_SYNONYMOUS_CODING	DOP1-NON_SYNONYMOUS_CODING; SMD2-NON_SYNONYMOUS_CODING; YDL180W-DOWNSTREAM; LAS21-UPSTREAM	V:510974:A:C:PAB1:NON_SYNONYMOUS_CODING:cAc/cCc:H201P:1~X:427906:C:A:CYR1:NON_SYNONYMOUS_CODING:tCt/tAt:S917Y:1~XVI:940751:T:G:ARR3:NON_SYNONYMOUS_CODING:aTt/aGt:I277S:1	haploid	0.0806464	0.0172542	0.000378573	0.00439205	0.00323562	0.00242366	-0.0109867	0.0418576	0.00939533	3
GTATTAAAATTAAAAATAATTGCACA_GAGCCAAATCAGAAAGGTACTTGGAGC	gpb2_evo2_plate1_F12	pure_diploids	GPB2	Evo2D	Aggeli2020			NotSequenced		Diploid	0.0516563	0.0350098	-0.00749469	0.00750114	0.00298948	0.0057086	0.00767056	0.0143375	-0.00126327	3
GTATTAAAATTAAAAATAATTGCACA_GCGTAAATAGCCAATGATTTTGGGGC	gpb2_evo2_plate2_B12	pure_diploids	GPB2	Evo2D	Aggeli2020			NotSequenced		Diploid	0.0500578	0.0362739	-0.0067057	0.00731654	0.00295799	0.00531542	0.0089347	0.012739	-0.000474283	3
CCGCCAATCCCGAACCCCGTTTCGCC_ATTTTAAGTAATAAGTAGATTATATA	gpb2_evo1_plate8_C2	pure_diploids	GPB2	Evo2D	Aggeli2020			NotSequenced		Diploid	0.0448749	0.0371148	-0.00321359	0.00759965	0.00300083	0.00523638	0.00977561	0.00755608	0.00301783	3
CCGCCAATCCCGAACCCCGTTTCGCC_CTGGGAAAAGTCAATTTGTTTACCCC	gpb2_evo2_plate8_A8	neutral_haploids	GPB2	Evo2D	Aggeli2020			NotSequenced		Haploid	0.0359177	0.0281431	-0.0069771	0.0112175	0.00529646	0.00773564	0.000803904	-0.00140114	-0.000745689	3
CCAACAAAAGGAAACGTATTTATTGA_ATCGAAACAGGCAAGGAGTTTGTTAC	gpb2_evo1_plate7_F3	pure_diploids	GPB2	Evo2D	Aggeli2020			NotSequenced		Diploid	0.0466839	0.0431492	-0.00397617	0.00618161	0.00259434	0.0040944	0.01581	0.00936506	0.00225525	3
ATCAGAAGTTCGAATCAAATTACGAA_CGACTAATTAGAAATTATCTTGTGTC	EVO3D_TCG_rearray_Plate1-G7	high_fitness_diploids	TOR1	Evo3D	This_study				II:343133:T:A:YRO2:synonymous_variant:c.33T>A:p.Gly11Gly:0/1~VII:961959:T:G:YGR235C:missense_variant:c.103A>C:p.Asn35His:1/1~VIII:362075:C:A:tF(GAA)H2:upstream_gene_variant:c.-3506G>T:nan:1/1~X:564551:T:G:TOR1:missense_variant:c.5136T>G:p.Phe1712Leu:1/1~XIII:146102:C:T:SMA2:upstream_gene_variant:c.-4569G>A:nan:0/1~XIV:103969:A:G:MRPL10:missense_variant:c.134T>C:p.Phe45Ser:1/1	diploid	0.0706135	0.0333765	0.000792496	0.002848	0.00163428	0.00179782	0.00752625	0.0487336	0.000773239	This study
TATCGAAACCCAAAGAGATTTAATCG_AAGCTAAGAATGAACTGCCTTCTGCC	EVO3D_IRA1_MIS_rearray_Plate1-C3	high_fitness_diploids	IRA1_MIS	Evo3D	This_study	VPS53+MKS1	upstream_gene_variant+frameshift_variant		II:522697:G:A:IRA1:missense_variant:c.3932C>T:p.Ala1311Val:1/1~V:142941:CAAT:C:MIT1:disruptive_inframe_deletion:c.1083_1085delTAA:p.Asn362del:0/1~VII:719982:T:C:SPT6:upstream_gene_variant:c.-427T>C:nan:0/1~X:393675:TTA:T:VPS53:upstream_gene_variant:c.-2824_-2823delTA:nan:0/1~XIII:649689:G:A:SGS1:upstream_gene_variant:c.-4431C>T:nan:0/1~XIV:484747:GT:G:MKS1:frameshift_variant:c.1195delT:p.Ser399fs…	diploid	0.0773152	0.0384127	-0.00883843	0.00383304	0.00198959	0.00235785	0.00571444	0.0503481	-0.00643821	This study
CCAACAAAAGGAAACGTATTTATTGA_CGAGGAACTGGAAATATGCTTATGGT	gpb2_evo1_plate3_E9	pure_diploids	GPB2	Evo2D	Aggeli2020			NotSequenced		Diploid	0.0483079	0.040844	0.0026305	0.00665475	0.002642	0.00449482	0.0135048	0.0109891	0.00886192	3
CCGCCAATCCCGAACCCCGTTTCGCC_AAATGAATCCAAAATCCAGTTCCAGG	gpb2_evo2_plate6_A10	neutral_haploids	GPB2	Evo2D	Aggeli2020			NotSequenced		Haploid	0.0319482	0.0293126	-0.00258638	0.0113725	0.00528112	0.00808355	0.00197337	-0.00537058	0.00364504	3
CCGCCAATCCCGAACCCCGTTTCGCC_CGGCCAATGAAGAATAAGTTTGTGGT	gpb2_evo2_plate4_C5	neutral_haploids	GPB2	Evo2D	Aggeli2020			NotSequenced		Haploid	0.0370526	0.0230076	-0.00377178	0.0121843	0.0053016	0.0101987	-0.00433159	-0.000266182	0.00245963	3
CCGCCAATCCCGAACCCCGTTTCGCC_GCGTAAATCCACAAGGAAATTACGGG	gpb2_evo2_plate1_A4	neutral_haploids	GPB2	Evo2D	Aggeli2020			NotSequenced		Haploid	0.0370879	0.0281691	0.000486246	0.0129272	0.00510106	0.010314	0.000829867	-0.000230931	0.00671766	3
AGAACAAAAACTAAACTCATTCATGG_ACCCGAACAATGAAATAAATTGGGTG	cyr1_evo1_plate3_A6	pure_diploids	CYR1	Evo2D	Aggeli2020			NotSequenced		Diploid	0.0599612	0.0370813	-0.00492487	0.00597714	0.00257607	0.00433557	0.00884032	0.0211723	0.00409189	3
CCAACAAAAGGAAACGTATTTATTGA_GATCTAACCCTAAATGGATTTAGGTG	gpb2_evo2_plate10_E6	pure_diploids	GPB2	Evo2D	Aggeli2020			NotSequenced		Diploid	0.0478572	0.0396241	-0.00841416	0.00687103	0.00273035	0.00463652	0.0122848	0.0105384	-0.00218274	3
CCGCCAATCCCGAACCCCGTTTCGCC_ACCATAAAATTCAAATGGGTTCCTGG	gpb2_evo2_plate1_G3	neutral_haploids	GPB2	Evo2D	Aggeli2020			NotSequenced		Haploid	0.0404582	0.0267101	-0.00443194	0.0108163	0.00476122	0.00829094	-0.000629084	0.00313945	0.00179947	3
CGCTAAAGACATAATGTGGTTTGTTG_TCCATAATTGGGAATTGGATTTTGGC	E2-88-10-D3	adaptive_haploid	WT	Evo2D	Venkataram2015	IRA1		NotSequenced		Haploid	0.0296848	0.0498306	-0.0296079	0.00516305	0.00209289	0.00659211	0.0498306	0.0296848	-0.0296079	1
ATCAGAAGTTCGAATCAAATTACGAA_CCAGAAAGCGCGAACAGTATTTGGGA	EVO1D_TCG_rearray_Plate3-C3	pure_diploids	TOR1	Evo1D	This_study					diploid	0.0516293	0.0348269	0.00156804	0.00839893	0.00331733	0.00632886	0.00897667	0.0297493	0.00154878	This study
CCGCCAATCCCGAACCCCGTTTCGCC_ATAGAAAGTTCTAATTCTGTTATTAG	gpb2_evo2_plate5_A8	neutral_haploids	GPB2	Evo2D	Aggeli2020			NotSequenced		Haploid	0.0393569	0.0254761	-0.00529582	0.0104172	0.004685	0.00795739	-0.0018631	0.00203809	0.000935596	3
CCGCCAATCCCGAACCCCGTTTCGCC_TTGCAAAATAGAAACTACTTTTATGA	gpb2_evo2_plate4_G5	neutral_haploids	GPB2	Evo2D	Aggeli2020			NotSequenced		Haploid	0.0420083	0.0250226	-0.00939502	0.0103101	0.00482189	0.0074873	-0.00231661	0.00468954	-0.0031636	3
CCGCCAATCCCGAACCCCGTTTCGCC_TCCGTAATTAGCAAAATCGTTTACTT	gpb2_evo1_plate1_B5	adaptive_haploid	GPB2	Evo2D	Aggeli2020	GSH1	NON_SYNONYMOUS_CODING	DOP1-NON_SYNONYMOUS_CODING; SMD2-NON_SYNONYMOUS_CODING; YDL180W-DOWNSTREAM; LAS21-UPSTREAM	I:40104:T:G:GPB2:STOP_GAINED:taT/taG:Y282*:1~VI:101127:T:A:LPD1:DOWNSTREAM:501:nan:1~VI:58065:C:A:TUB2:DOWNSTREAM:356:nan:1~X:234514:T:C:GSH1:NON_SYNONYMOUS_CODING:Aga/Gga:R615G:1	Haploid	0.0401883	0.0495298	-0.00794825	0.00824357	0.00293635	0.0060168	0.0221906	0.00286948	-0.00171684	3
CGCTAAAGACATAATGTGGTTTGTTG_CAAGAAAGACATAACTTCGTTGCTTT	130822-2-C8	pure_diploids	WT	Evo2D	Venkataram2015	Diploid		NotSequenced		Diploid	0.024776	0.0139398	-0.00195921	0.024071	0.00997608	0.0200907	0.0139398	0.024776	-0.00195921	1
CCGCCAATCCCGAACCCCGTTTCGCC_GAGAAAATGAACAATCATGTTATTAA	gpb2_evo1_plate8_H12	neutral_haploids	GPB2	Evo2D	Aggeli2020			NotSequenced		Haploid	0.0376971	0.0245408	-0.00550401	0.0103203	0.00465219	0.00875041	-0.0027984	0.000378349	0.000727408	3
CCAACAAAAGGAAACGTATTTATTGA_CACCGAATGTGAAAGCGTATTAGATT	gpb2_evo1_plate7_D9	pure_diploids	GPB2	Evo2D	Aggeli2020			NotSequenced		Diploid	0.050386	0.0380954	-0.000578435	0.00649871	0.00267496	0.00442186	0.0107562	0.0130672	0.00565298	3
CCGCCAATCCCGAACCCCGTTTCGCC_AACATAAACAATAAAATAATTCCCTT	gpb2_evo2_plate1_H11	neutral_haploids	GPB2	Evo2D	Aggeli2020			NotSequenced		Haploid	0.0364885	0.0304046	4.4133324019879815e-05	0.0109005	0.00450003	0.00792804	0.00306542	-0.000830302	0.00627555	3
CCGCCAATCCCGAACCCCGTTTCGCC_AGTGCAAACTTCAAAAAGATTGAACA	gpb2_evo1_plate2_E1	neutral_haploids	GPB2	Evo2D	Aggeli2020			NotSequenced		Haploid	0.0347951	0.0257438	-0.00228459	0.0107115	0.00511362	0.00795421	-0.00159547	-0.00252374	0.00394682	3
GTATTAAAATTAAAAATAATTGCACA_CCACTAACGGATAACGACTTTTATGA	gpb2_evo2_plate10_A11	pure_diploids	GPB2	Evo2D	Aggeli2020			NotSequenced		Diploid	0.0589865	0.034266	-0.00368542	0.00652165	0.00272407	0.00478817	0.00692679	0.0216677	0.00254599	3
CCGCCAATCCCGAACCCCGTTTCGCC_CTGCCAATTAACAAGAGAATTGTTAT	EVO3D_TCG_rearray_Plate1-F9	pure_diploids	GPB2	Evo3D	This_study					diploid	0.0542156	0.0398929	-0.00327127	0.0039101	0.00185552	0.00251801	0.0125537	0.0168968	0.00296014	This study
CCGCCAATCCCGAACCCCGTTTCGCC_CAACCAATGCTGAATCAAGTTCTGGA	gpb2_evo1_plate10_D3	neutral_haploids	GPB2	Evo2D	Aggeli2020			NotSequenced		Haploid	0.0338914	0.0263206	-0.00559508	0.010756	0.00489201	0.00749151	-0.0010186	-0.00342737	0.000636334	3
ATCACAATAACTAAACTGATTCTTCA_ACTGGAAATCCCAATCAATTTGAAGG	EVO3D_IRA1_NON_rearray_Plate1-B12	adaptive_haploid	IRA1_NON	Evo3D	This_study					?	0.0721899	0.0386881	-0.00910113	0.00369722	0.00198487	0.00242862	-0.00419081	0.0428435	0.0130063	This study
CCGCCAATCCCGAACCCCGTTTCGCC_CCATTAACCACCAAACGGATTTATTC	gpb2_evo1_plate2_F12	neutral_haploids	GPB2	Evo2D	Aggeli2020			NotSequenced		Haploid	0.0350491	0.0287687	-0.0107678	0.0104218	0.00446126	0.00754471	0.0014295	-0.00226972	-0.00453634	3
CCGCCAATCCCGAACCCCGTTTCGCC_TTACTAATCCGAAATACAGTTCTACA	EVO1D_TCG_rearray_Plate3-B10	neutral_haploids	GPB2	Evo1D	This_study					haploid	0.0406112	0.0301866	-0.00807899	0.00964931	0.00415977	0.00681223	0.00284736	0.0032924	-0.00184758	This study
ACTTAAAAAGCAAACATGATTATTCA_GACTTAAGCACTAATGTGGTTGTTAG	EVO1D_TCG_rearray_Plate3-F4	high_fitness_diploids	CYR1	Evo1D	This_study				II:325636:G:A:TCM62:missense_variant:c.424C>T:p.Pro142Ser:0/1~II:610499:A:T:MED8:upstream_gene_variant:c.-746T>A:nan:1/1~X:427906:C:A:CYR1:missense_variant:c.2750C>A:p.Ser917Tyr:1/1~XVI:940751:T:G:ARR3:missense_variant:c.830T>G:p.Ile277Ser:1/1	diploid	0.0289563	0.0509402	0.00240477	0.0168222	0.0051237	0.0142672	0.0226993	-0.00983251	0.0114215	This study
CCGCCAATCCCGAACCCCGTTTCGCC_ATCTGAATATTAAAATGTTTTGGATA	gpb2_evo2_plate8_B4	neutral_haploids	GPB2	Evo2D	Aggeli2020			NotSequenced		Haploid	0.0365134	0.0289743	-0.00698894	0.010864	0.00467638	0.00815388	0.00163506	-0.000805372	-0.00075752	3
CCGCCAATCCCGAACCCCGTTTCGCC_GAATTAAGACAAAATTGTCTTATTGC	gpb2_evo2_plate5_G6	neutral_haploids	GPB2	Evo2D	Aggeli2020			NotSequenced		Haploid	0.042896	0.0265583	-0.00508288	0.011538	0.00531661	0.00869733	-0.000780922	0.00557716	0.00114854	3
TTAAAAATACAAAAAAAGATTTAAGG_GTACAAATCCATAAGGATCTTCGGGT	tor1_evo1_plate6_E9	high_fitness_diploids	TOR1	Evo2D	Aggeli2020	PAN3	STOP_GAINED	DOP1-DOP1; SMD2-SMD2; YDL180W-YDL180W; LAS21-LAS21	I:166341:AT:A:BUD14:DOWNSTREAM:400:nan:0/1~X:564551:T:G:TOR1:NON_SYNONYMOUS_CODING:ttT/ttG:F1712L:1/1~XI:391578:A:T:PAN3:STOP_GAINED:taT/taA:Y234*:1/1~XII:72255:C:T:RIX7:NON_SYNONYMOUS_CODING:Gca/Aca:A298T:0/1~XIV:103969:A:G:MRPL10:NON_SYNONYMOUS_CODING:tTc/tCc:F45S:1/1	Diploid	0.0651261	0.0324125	-2.55799e-05	0.00566236	0.00266891	0.00417701	0.00656224	0.0432462	-4.48364e-05	3
CCAACAAAAGGAAACGTATTTATTGA_AGGTTAACGTCAAACGTAATTTATTT	gpb2_evo2_plate4_G9	pure_diploids	GPB2	Evo2D	Aggeli2020			NotSequenced		Diploid	0.0523459	0.0393773	-0.00503496	0.0060932	0.00258328	0.00412017	0.0120381	0.0150271	0.00119646	3
ATCAGAAGTTCGAATCAAATTACGAA_CGAAAAAGAATAAAAGCTCTTTGATC	EVO1D_TCG_rearray_Plate1-H1	pure_diploids	TOR1	Evo1D	This_study					diploid	0.0494124	0.0304589	-0.000855351	0.00701747	0.00297112	0.00527487	0.00460862	0.0275324	-0.000874608	This study
CCAACAAAACACAAATCTGTTGTGTA_TACATAATACTCAATCTACTTTTTCA	EVO2D_IRA1_NON_rearray_Plate1-A12	adaptive_haploid	IRA1_NON	Evo2D	This_study				II:522427:A:T:IRA1:stop_gained:c.4202T>A:p.Leu1401*:1/1~V:142941:CAAT:C:MIT1:disruptive_inframe_deletion:c.1083_1085delTAA:p.Asn362del:0/1~VI:101127:T:A:LPD1:downstream_gene_variant:c.*501A>T:nan:1/1~XII:1029498:C:A:RPL6B:synonymous_variant:c.261C>A:p.Thr87Thr:1/1~XV:608680:G:T:SPP2:missense_variant:c.518C>A:p.Thr173Lys:1/1	haploid	0.0540364	0.0336188	-0.0235316	0.00921956	0.0043294	0.0117209	-0.00926015	0.02469	-0.00142416	This study
ATCAGAAGTTCGAATCAAATTACGAA_TTACTAATACGAAAATTTTTTTAAGG	tor1_evo1_plate6_B8	pure_diploids	TOR1	Evo2D	Aggeli2020			NotSequenced		Diploid	0.0480208	0.0314527	0.00218585	0.007167	0.00290266	0.00556084	0.00560242	0.0261408	0.00216659	3
CCAACAAAACACAAATCTGTTGTGTA_CTGTCAAGATGGAACGGTGTTGGGAG	EVO2D_IRA1_NON_rearray_Plate2-F11	adaptive_haploid	IRA1_NON	Evo2D	This_study	KSP1	frameshift_variant		II:522427:A:T:IRA1:stop_gained:c.4202T>A:p.Leu1401*:1/1~VI:101127:T:A:LPD1:downstream_gene_variant:c.*501A>T:nan:1/1~VIII:268619:CT:C:KSP1:frameshift_variant:c.2929delA:p.Arg977fs:1/1~XII:1029498:C:A:RPL6B:synonymous_variant:c.261C>A:p.Thr87Thr:1/1~XV:608680:G:T:SPP2:missense_variant:c.518C>A:p.Thr173Lys:1/1	haploid	0.0617516	0.0295072	-0.00927952	0.00736963	0.00402536	0.00594932	-0.0133718	0.0324053	0.0128279	This study
CCGCCAATCCCGAACCCCGTTTCGCC_GAATAAACCTGGAATAAGATTTCACT	gpb2_evo2_plate4_C8	neutral_haploids	GPB2	Evo2D	Aggeli2020			NotSequenced		Haploid	0.0407271	0.0293205	-0.0106434	0.00994891	0.00442637	0.00773735	0.00198132	0.00340832	-0.00441202	3
CCGCCAATCCCGAACCCCGTTTCGCC_GTTTGAACAAGCAAACACTTTGTTTA	gpb2_evo2_plate2_C7	neutral_haploids	GPB2	Evo2D	Aggeli2020			NotSequenced		Haploid	0.037641	0.0297023	-0.0055884	0.0111417	0.0047811	0.00846136	0.00236305	0.000322175	0.000643016	3
AGAACAAAAACTAAACTCATTCATGG_AATAGAAAGGCAAATCGTGTTATCAA	cyr1_evo1_plate9_A12	pure_diploids	CYR1	Evo2D	Aggeli2020			NotSequenced		Diploid	0.0592366	0.0349777	-0.00478199	0.00515725	0.00232693	0.00354315	0.00673679	0.0204478	0.00423476	3
ATCAGAAGTTCGAATCAAATTACGAA_TGGCAAATTTTGAAGCAGGTTATTCA	EVO1D_TCG_rearray_Plate6-D6	high_fitness_diploids	TOR1	Evo1D	This_study	IRA2	stop_gained		VII:961959:T:G:YGR235C:missense_variant:c.103A>C:p.Asn35His:1/1~VIII:362075:C:A:tF(GAA)H2:upstream_gene_variant:c.-3506G>T:nan:1/1~X:564551:T:G:TOR1:missense_variant:c.5136T>G:p.Phe1712Leu:1/1~XIV:103969:A:G:MRPL10:missense_variant:c.134T>C:p.Phe45Ser:1/1~XIV:553379:C:G:COG6:upstream_gene_variant:c.-1392G>C:nan:1/1~XV:173652:T:G:IRA2:stop_gained:c.2583T>G:p.Tyr861*:0/1	diploid	0.0451228	0.0502863	-0.00679595	0.00827392	0.00289489	0.00564425	0.024436	0.0232428	-0.00681521	This study
ATCAGAAGTTCGAATCAAATTACGAA_CGCCTAATGCGCAAGCAAGTTTGAAG	EVO1D_TCG_rearray_Plate7-C3	pure_diploids	TOR1	Evo1D	This_study					diploid	0.0395063	0.0374369	0.000924608	0.00801628	0.00303251	0.00557146	0.0115866	0.0176263	0.000905352	This study
CCGCCAATCCCGAACCCCGTTTCGCC_TTACAAATGAATAAGGGCTTTGGACT	gpb2_evo1_plate2_C8	neutral_haploids	GPB2	Evo2D	Aggeli2020			NotSequenced		Haploid	0.0403657	0.0260935	-0.00646705	0.00997608	0.00462824	0.00747407	-0.00124571	0.00304689	-0.00023564	3
CCGCCAATCCCGAACCCCGTTTCGCC_GATCAAACGTAAAACCCTCTTAGGCA	gpb2_evo1_plate6_F9	neutral_haploids	GPB2	Evo2D	Aggeli2020			NotSequenced		Haploid	0.0359644	0.0280005	-0.00846588	0.0117573	0.00506724	0.00902881	0.000661268	-0.00135438	-0.00223447	3
CCAACAAAAGGAAACGTATTTATTGA_AACCTAAAACGCAACCCGTTTAAATA	gpb2_evo1_plate1_C6	pure_diploids	GPB2	Evo2D	Aggeli2020			NotSequenced		Diploid	0.046345	0.0364808	0.00101392	0.0069566	0.0028452	0.00456193	0.00914159	0.00902621	0.00724534	3
CCGCCAATCCCGAACCCCGTTTCGCC_TACCTAAGAAGCAACCTTTTTTTAAA	gpb2_evo1_plate8_C1	neutral_haploids	GPB2	Evo2D	Aggeli2020			NotSequenced		Haploid	0.039878	0.026051	-0.00539595	0.0099566	0.0046424	0.00681408	-0.00128825	0.0025592	0.000835468	3
CCAACAAAAGGAAACGTATTTATTGA_CCAAAAACAAGAAAGTGCGTTGCATA	gpb2_evo1_plate1_B11	pure_diploids	GPB2	Evo2D	Aggeli2020			NotSequenced		Diploid	0.051035	0.0392559	0.000810455	0.00604509	0.00257579	0.00414425	0.0119167	0.0137162	0.00704187	3
CCGCCAATCCCGAACCCCGTTTCGCC_ATTCCAAGAGAGAATAGTATTGTTAC	gpb2_evo1_plate2_C3	neutral_haploids	GPB2	Evo2D	Aggeli2020			NotSequenced		Haploid	0.0321377	0.0288342	-0.00459818	0.0111868	0.00506423	0.00779213	0.00149493	-0.00518112	0.00163323	3
CCGCCAATCCCGAACCCCGTTTCGCC_AGGCTAATCATAAAATTTGTTAGAGC	gpb2_evo1_plate1_F1	neutral_haploids	GPB2	Evo2D	Aggeli2020			NotSequenced		Haploid	0.0316786	0.0299559	-0.00382877	0.0118986	0.0051397	0.00934236	0.00261663	-0.0056402	0.00240264	3
CGCTAAAGACATAATGTGGTTTGTTG_AGAGGAAGCGTGAAGGGGGTTGGGTG	E2-88-9-E12	pure_diploids	WT	Evo2D	Venkataram2015	Diploid		NotSequenced		Diploid	0.0234766	0.0202675	-0.000608552	0.0144063	0.00625604	0.0117935	0.0202675	0.0234766	-0.000608552	1
CGCTAAAGACATAATGTGGTTTGTTG_CGAGCAAGCCGGAAGAGTCTTGCGAC	130822-2-G9	adaptive_haploid	WT	Evo2D	Venkataram2015	IRA1		NotSequenced		Haploid	0.0345084	0.0414095	-0.0209606	0.00950213	0.00354002	0.0109936	0.0414095	0.0345084	-0.0209606	1
GTATTAAAATTAAAAATAATTGCACA_TGCATAAACATTAAGTATATTCTTTG	gpb2_evo2_plate1_B6	pure_diploids	GPB2	Evo2D	Aggeli2020			NotSequenced		Diploid	0.0524669	0.0308507	-0.00914031	0.0069877	0.00294564	0.00581155	0.00351149	0.0151481	-0.0029089	3
CCGCCAATCCCGAACCCCGTTTCGCC_TGTCCAAACTTAAACACCTTTGTTGA	gpb2_evo2_plate8_E2	neutral_haploids	GPB2	Evo2D	Aggeli2020			NotSequenced		Haploid	0.0287437	0.0284577	-0.00468691	0.01183	0.00547388	0.00828698	0.00111845	-0.00857514	0.0015445	3
CCGCCAATCCCGAACCCCGTTTCGCC_AGATAAAAGGTAAAATAACTTTATAC	gpb2_evo1_plate3_F4	neutral_haploids	GPB2	Evo2D	Aggeli2020			NotSequenced		Haploid	0.0377409	0.0267587	-0.0049889	0.0108475	0.00457266	0.00827008	-0.000580524	0.000422075	0.00124252	3
ATCAGAAGTTCGAATCAAATTACGAA_CCGGCAAAGCGAAAGGAAGTTGTCTT	tor1_evo1_plate4_F10	pure_diploids	TOR1	Evo2D	Aggeli2020			NotSequenced		Diploid	0.0443446	0.0325511	0.00519985	0.0092663	0.00367695	0.00673719	0.00670079	0.0224647	0.00518059	3
CCGCCAATCCCGAACCCCGTTTCGCC_CCGATAATGTATAAATATTTTTTCTC	gpb2_evo1_plate2_D7	neutral_haploids	GPB2	Evo2D	Aggeli2020			NotSequenced		Haploid	0.0351773	0.0249981	-0.00192427	0.01082	0.00494424	0.00803469	-0.00234115	-0.00214145	0.00430715	3
CCGCCAATCCCGAACCCCGTTTCGCC_TCATCAAGGTTGAAATTTTTTGGCGA	gpb2_evo1_plate1_C10	neutral_haploids	GPB2	Evo2D	Aggeli2020			NotSequenced		Haploid	0.021605	0.03341	-0.00151468	0.0122601	0.00513665	0.00836104	0.00607074	-0.0157138	0.00471674	3
CCGCCAATCCCGAACCCCGTTTCGCC_GGTGAAATAGTTAAGGTCATTAGGGA	EVO1D_TCG_rearray_Plate4-F9	pure_diploids	GPB2	Evo1D	This_study					diploid	0.0494601	0.0411148	-0.0083042	0.00856064	0.0030326	0.00702307	0.0137756	0.0121413	-0.00207279	This study
CGCTAAAGACATAATGTGGTTTGTTG_ATTACAACGCTCAACTAGGTTGGACC		adaptive_haploid	WT	Evo2D	Venkataram2015	other		nan-nan		other	0.0368104	0.0319993	-0.00370701	0.00694021	0.00315545	0.00511016	0.0319993	0.0368104	-0.00370701	1
TTAAAAATACAAAAAAAGATTTAAGG_TAGTTAAACCCGAACGGTCTTAATAG	tor1_evo1_plate1_G10	pure_diploids	TOR1	Evo2D	Aggeli2020			NotSequenced		Diploid	0.0436589	0.0318197	0.00282547	0.00761771	0.00306963	0.00613944	0.0059694	0.0217789	0.00280622	3
CCGCCAATCCCGAACCCCGTTTCGCC_GTCTTAAATTTGAATTACGTTATTTG	gpb2_evo1_plate9_A12	pure_diploids	GPB2	Evo2D	Aggeli2020			NotSequenced		Diploid	0.0519207	0.0398815	-0.00818108	0.00857854	0.00353619	0.00592637	0.0125423	0.0146019	-0.00194966	3
CATAAAAAGACTAATCTTATTAATGC_CGTCCAAGCAGGAACACGTTTCCAGG	EVO1D_IRAs_rearray_Plate2-G3	pure_diploids	IRA1_MIS	Evo1D	This_study					?	0.0372215	0.0482379	0.00287532	0.00628044	0.00236818	0.00434734	0.0155396	0.0102543	0.00527554	This study
CCGCCAATCCCGAACCCCGTTTCGCC_CGTACAAAAGTGAATTCAATTTTCTG	gpb2_evo1_plate1_B9	neutral_haploids	GPB2	Evo2D	Aggeli2020			NotSequenced		Haploid	0.0298098	0.0293826	-0.01475	0.0120114	0.00533721	0.00844081	0.00204342	-0.00750902	-0.00851859	3
CCGCCAATCCCGAACCCCGTTTCGCC_CAACCAACCTTAAATTAAATTAACCA	gpb2_evo2_plate2_F3	neutral_haploids	GPB2	Evo2D	Aggeli2020			NotSequenced		Haploid	0.0387864	0.0286256	-0.00391755	0.0100531	0.00479029	0.00755945	0.00128635	0.00146761	0.00231386	3
CCGCCAATCCCGAACCCCGTTTCGCC_GACGGAAGCTTTAACTTAGTTAGTAG	gpb2_evo2_plate10_A12	neutral_haploids	GPB2	Evo2D	Aggeli2020			NotSequenced		Haploid	0.0309048	0.0278117	-0.0111158	0.0137376	0.00590829	0.0104848	0.000472461	-0.00641397	-0.00488439	3
CCAACAAAAGGAAACGTATTTATTGA_GGTAAAAGTATAAACCACGTTTCATT	gpb2_evo1_plate2_H1	pure_diploids	GPB2	Evo2D	Aggeli2020			NotSequenced		Diploid	0.0449282	0.0384427	-0.00148745	0.00887655	0.00334109	0.00616039	0.0111035	0.0076094	0.00474396	3
TTAAAAATACAAAAAAAGATTTAAGG_CGCCTAATACACAATGCATTTCGTAG	tor1_evo1_plate6_C7	pure_diploids	TOR1	Evo2D	Aggeli2020			NotSequenced		Diploid	0.0434313	0.0360933	-0.00268894	0.00852528	0.00319632	0.00716194	0.0102431	0.0215513	-0.00270819	3
CCGCCAATCCCGAACCCCGTTTCGCC_CTACCAAAACTCAAAATCTTTGATCG	gpb2_evo1_plate9_D4	neutral_haploids	GPB2	Evo2D	Aggeli2020			NotSequenced		Haploid	0.0330355	0.0318233	-0.00624036	0.0118862	0.00493562	0.00737341	0.00448407	-0.00428328	-8.94551e-06	3
CCGCCAATCCCGAACCCCGTTTCGCC_TGCACAAATATAAAATGTATTTAGAT	EVO1D_TCG_rearray_Plate5-D5	pure_diploids	GPB2	Evo1D	This_study					diploid	0.0479369	0.0389977	-0.00166304	0.00752903	0.00299628	0.00517572	0.0116585	0.0106181	0.00456837	This study
CCGCCAATCCCGAACCCCGTTTCGCC_TTGGTAATTGTTAATATTTTTTAACG	gpb2_evo1_plate6_E1	neutral_haploids	GPB2	Evo2D	Aggeli2020			NotSequenced		Haploid	0.0389701	0.0259206	-0.00299601	0.0114011	0.00523099	0.00863089	-0.00141864	0.00165131	0.00323541	3
CCAACAAAAGGAAACGTATTTATTGA_CACGAAAGGAGTAAGCGAGTTGCGTG	gpb2_evo1_plate3_A8	neutral_haploids	GPB2	Evo2D	Aggeli2020			NotSequenced		Haploid	0.0356063	0.0319899	-0.00456484	0.0091067	0.00416647	0.00705369	0.00465068	-0.00171247	0.00166658	3
CATTGAATCACAAAATAGGTTAGATG_TGCGCAACGCCTAAGTAAATTTCGAA	EVO2D_IRA1_MIS_rearray_Plate1-F1	pure_diploids	IRA1_MIS	Evo2D	This_study					diploid	0.0397375	0.0461764	0.00203172	0.00555865	0.00219615	0.00393972	0.0134782	0.0127704	0.00443193	This study
CCGCCAATCCCGAACCCCGTTTCGCC_TTCAGAAAAAATAACCTACTTTACAA	gpb2_evo1_plate1_H10	neutral_haploids	GPB2	Evo2D	Aggeli2020			NotSequenced		Haploid	0.0385152	0.0241087	-0.00561168	0.010875	0.00534669	0.00820414	-0.00323056	0.00119637	0.000619733	3
CCGCCAATCCCGAACCCCGTTTCGCC_CGGCCAAACCATAAGTAGATTGAGTT	gpb2_evo2_plate10_D10	neutral_haploids	GPB2	Evo2D	Aggeli2020			NotSequenced		Haploid	0.0405528	0.0292253	0.000276003	0.0114205	0.00470652	0.0102002	0.00188611	0.00323399	0.00650742	3
CCGCCAATCCCGAACCCCGTTTCGCC_ATACGAAACTAAAAGCTGATTTTTGT	gpb2_evo1_plate1_H4	neutral_haploids	GPB2	Evo2D	Aggeli2020			NotSequenced		Haploid	0.0300188	0.0290509	-0.00704428	0.0125161	0.00560745	0.00892112	0.00171166	-0.00730001	-0.000812861	3
ATCAGAAGTTCGAATCAAATTACGAA_TCTACAATGGCAAAGAGCGTTACAGG		pure_diploids	TOR1	Evo2D	Aggeli2020			NotSequenced			0.0436506	0.0364346	-0.000268692	0.00772512	0.00299043	0.00562985	0.0105843	0.0217706	-0.000287949	3
CCGCCAATCCCGAACCCCGTTTCGCC_CGACTAAAATATAATGTCATTCTTTG	gpb2_evo2_plate8_E5	neutral_haploids	GPB2	Evo2D	Aggeli2020			NotSequenced		Haploid	0.0331674	0.0278437	-0.00294912	0.0116525	0.00552373	0.00827202	0.000504437	-0.00415135	0.0032823	3
CCGCCAATCCCGAACCCCGTTTCGCC_CCTCTAAATTGCAAAGGCATTTAACA	EVO3D_TCG_rearray_Plate1-D12	pure_diploids	GPB2	Evo3D	This_study					diploid	0.0538902	0.0399259	-0.00308788	0.00455136	0.00208713	0.0028956	0.0125867	0.0165714	0.00314354	This study
CCGCCAATCCCGAACCCCGTTTCGCC_TCATTAAGGGGGAAACTTCTTGCATC	gpb2_evo2_plate7_D5	neutral_haploids	GPB2	Evo2D	Aggeli2020			NotSequenced		Haploid	0.035518	0.0295661	-0.00534972	0.0106402	0.00493583	0.00739371	0.00222683	-0.00180084	0.000881698	3
ATCAGAAGTTCGAATCAAATTACGAA_AATTTAATGAGCAACCCGTTTTAGTC	tor1_evo1_plate3_E2	pure_diploids	TOR1	Evo2D	Aggeli2020			NotSequenced		Diploid	0.0480043	0.0371016	-0.000992793	0.00699915	0.00278791	0.00520661	0.0112513	0.0261243	-0.00101205	3
ATCAGAAGTTCGAATCAAATTACGAA_ATCACAACAGCGAACGTGCTTAAATG		pure_diploids	TOR1	Evo2D	Aggeli2020			NotSequenced			0.0461214	0.036887	-0.000886606	0.00842444	0.00320938	0.00601205	0.0110367	0.0242414	-0.000905863	3
CCGCCAATCCCGAACCCCGTTTCGCC_CGAATAAATAACAAGAATTTTGGGCA	gpb2_evo1_plate1_A11	neutral_haploids	GPB2	Evo2D	Aggeli2020			NotSequenced		Haploid	0.0331608	0.0341951	-0.00572968	0.0112656	0.00520644	0.00823991	0.00685586	-0.00415804	0.000501736	3
ATCAGAAGTTCGAATCAAATTACGAA_CGAGGAATCTCTAAGTATATTCATTC	tor1_evo1_plate3_B9	pure_diploids	TOR1	Evo2D	Aggeli2020			NotSequenced		Diploid	0.0462971	0.0357794	0.0047959	0.00796222	0.00312615	0.00575317	0.00992909	0.0244171	0.00477664	3
TATCGAAACCCAAAGAGATTTAATCG_TATTAAAATAAGAATCCTATTTGATC	EVO3D_IRA1_MIS_rearray_Plate1-C1	adaptive_haploid	IRA1_MIS	Evo3D	This_study	PAB1	missense_variant		II:522697:G:A:IRA1:missense_variant:c.3932C>T:p.Ala1311Val:1/1~V:510581:G:T:PAB1:missense_variant:c.209G>T:p.Cys70Phe:1/1~XVI:749067:C:T:RPC40:upstream_gene_variant:c.-2232G>A:nan:1/1	haploid	0.0821074	0.0132727	0.0108736	0.00600355	0.00411955	0.00343995	-0.0194256	0.0551403	0.0132738	This study
CCGCCAATCCCGAACCCCGTTTCGCC_TTGAAAAAATTTAAAGAGTTTCTTGG	gpb2_evo1_plate3_A9	pure_diploids	GPB2	Evo2D	Aggeli2020			NotSequenced		Diploid	0.0420218	0.0376379	-0.0054143	0.00887537	0.00357202	0.00581127	0.0102987	0.00470297	0.000817119	3
CCGCCAATCCCGAACCCCGTTTCGCC_TTAATAACATATAAAAGCATTACGGT	gpb2_evo2_plate5_C9	neutral_haploids	GPB2	Evo2D	Aggeli2020			NotSequenced		Haploid	0.0388642	0.0257503	-0.000918587	0.0106927	0.00478214	0.00823648	-0.00158896	0.00154536	0.00531283	3
CCGCCAATCCCGAACCCCGTTTCGCC_GAGTCAACATATAAGTTTATTTAGTG	gpb2_evo2_plate2_G8	neutral_haploids	GPB2	Evo2D	Aggeli2020			NotSequenced		Haploid	0.0353536	0.0289294	-0.00242471	0.0111759	0.00468102	0.0093462	0.00159014	-0.00196515	0.0038067	3
CCGCCAATCCCGAACCCCGTTTCGCC_GTGTTAAACGTGAAATTTGTTGTCAA	gpb2_evo2_plate5_C11	neutral_haploids	GPB2	Evo2D	Aggeli2020			NotSequenced		Haploid	0.0414152	0.0261366	-0.0106422	0.0117765	0.00536043	0.00939336	-0.00120258	0.00409643	-0.00441078	3
CCGCCAATCCCGAACCCCGTTTCGCC_AAAAGAAGGCTGAAATGTGTTGGTTC	gpb2_evo2_plate10_E10	neutral_haploids	GPB2	Evo2D	Aggeli2020			NotSequenced		Haploid	0.0312705	0.0298427	-0.00323953	0.0106005	0.00452836	0.00732688	0.00250352	-0.0060483	0.00299188	3
CCAACAAAAGGAAACGTATTTATTGA_CCGGGAAGTGCGAAGTGTTTTACGTC	gpb2_evo1_plate3_E6	neutral_haploids	GPB2	Evo2D	Aggeli2020			NotSequenced		Haploid	0.0343476	0.0265722	-0.00560282	0.0102727	0.00485135	0.00742033	-0.000766982	-0.00297118	0.000628591	3
CCGCCAATCCCGAACCCCGTTTCGCC_AAATTAAAGAAGAATAATATTATGGC	gpb2_evo1_plate7_D7	neutral_haploids	GPB2	Evo2D	Aggeli2020			NotSequenced		Haploid	0.0391341	0.0278686	-0.00446963	0.0100012	0.00465527	0.0079403	0.000529368	0.00181535	0.00176179	3
CCGCCAATCCCGAACCCCGTTTCGCC_TACATAACGACAAAGGTTTTTTAATT	gpb2_evo2_plate8_B8	neutral_haploids	GPB2	Evo2D	Aggeli2020			NotSequenced		Haploid	0.0329759	0.0294827	-0.00873232	0.011008	0.00518486	0.00801783	0.00214348	-0.00434286	-0.00250091	3
CCGCCAATCCCGAACCCCGTTTCGCC_TCGACAATACTAAATTTTTTTTTGGA	gpb2_evo1_plate1_E8	neutral_haploids	GPB2	Evo2D	Aggeli2020			NotSequenced		Haploid	0.0302831	0.027499	-0.0058163	0.0133966	0.00605255	0.0097211	0.000159802	-0.00703566	0.000415114	3
CCAACAAAAGGAAACGTATTTATTGA_TACACAATAGCAAATCCCATTCCTCC	gpb2_evo1_plate5_D1	pure_diploids	GPB2	Evo2D	Aggeli2020			NotSequenced		Diploid	0.0503362	0.0399027	-0.00615273	0.00627377	0.00259125	0.00398931	0.0125635	0.0130174	7.868564469020421e-05	3
CCAACAAAAGGAAACGTATTTATTGA_GCGTTAAGGTGGAAGAGGATTCGTTT	gpb2_evo1_plate2_C7	pure_diploids	GPB2	Evo2D	Aggeli2020			NotSequenced		Diploid	0.0495565	0.0384547	0.000687791	0.00753136	0.00307863	0.00509156	0.0111155	0.0122377	0.00691921	3
CGTATAAAGCGCAACACTGTTGATCG_GATAAAATCTAGAATGTTGTTCGTCC	GWS-P3-B12	adaptive_haploid	WT	Evo1_5D	Li2019	other		CRP1-UPSTREAM; TRP5-UPSTREAM		Haploid	0.0257324	0.0105312	0.00145277	0.0120801	0.00617635	0.00907982	0.0105312	0.0257324	0.00145277	2
GACAGAAAAGCCAAATGGATTTACCG_GACTTAAGCTCGAAGGGCCTTGTTCT	EVO1D_TCG_rearray_Plate1-G4	pure_diploids	CYR1	Evo1D	This_study					diploid	0.0460211	0.0420025	-0.00413873	0.00754443	0.00296167	0.00479382	0.0137616	0.00723227	0.00487802	This study
TAGTGAATGCCAAATCTGGTTTTACC_CTAACAAACTCCAATGCACTTGACAA	GWS-P2-E7	adaptive_haploid	WT	Evo1_5D	Li2019	other		FRE7-NON_SYNONYMOUS_CODING; CWC27-NON_SYNONYMOUS_CODING; KEL3-NON_SYNONYMOUS_CODING; YOL075C-UPSTREAM		Haploid	0.026389	0.00810612	-0.000464177	0.00971994	0.00587943	0.00694431	0.00810612	0.026389	-0.000464177	2
CCGCCAATCCCGAACCCCGTTTCGCC_ACCTCAATAAGTAAATTTCTTATTTA	gpb2_evo1_plate6_B12	neutral_haploids	GPB2	Evo2D	Aggeli2020			NotSequenced		Haploid	0.0440216	0.0271404	-0.00666974	0.0103832	0.00478274	0.00834344	-0.000198827	0.00670277	-0.000438328	3
CCGCCAATCCCGAACCCCGTTTCGCC_TGCTTAAACGGAAATTCATTTGGAAG	gpb2_evo2_plate6_C12	neutral_haploids	GPB2	Evo2D	Aggeli2020			NotSequenced		Haploid	0.0380758	0.0278818	-0.00392827	0.0135039	0.00583734	0.010549	0.000542591	0.000756965	0.00230315	3
CCAACAAAAGGAAACGTATTTATTGA_TGTGAAAGACTGAAGCCGCTTAATCA	gpb2_evo1_plate4_B8	pure_diploids	GPB2	Evo2D	Aggeli2020			NotSequenced		Diploid	0.0543573	0.0372918	-0.00338121	0.00636812	0.002666	0.00420754	0.00995258	0.0170385	0.00285021	3
CCGCCAATCCCGAACCCCGTTTCGCC_AATCCAATTCTCAAACGCATTGTTCG	EVO1D_TCG_rearray_Plate4-G7	neutral_haploids	GPB2	Evo1D	This_study					haploid	0.0366771	0.0327114	-0.00658027	0.00750961	0.00351876	0.0050867	0.00537217	-0.000641666	-0.000348852	This study
CCGCCAATCCCGAACCCCGTTTCGCC_CGCGAAATCCGGAAAGGAGTTAGCCG	gpb2_evo1_plate5_E9	neutral_haploids	GPB2	Evo2D	Aggeli2020			NotSequenced		Haploid	0.0346961	0.0273602	-0.00320667	0.0137552	0.00561867	0.0116669	2.102577483845125e-05	-0.0026227	0.00302475	3
CCAACAAAACACAAATCTGTTGTGTA_CGCCCAATTTCCAATATCTTTAAGCT	EVO2D_IRA1_NON_rearray_Plate2-A2	adaptive_haploid	IRA1_NON	Evo2D	This_study	RTG2	missense_variant		II:522427:A:T:IRA1:stop_gained:c.4202T>A:p.Leu1401*:1/1~VI:101127:T:A:LPD1:downstream_gene_variant:c.*501A>T:nan:1/1~VII:27054:C:T:RTG2:missense_variant:c.431G>A:p.Gly144Asp:1/1~X:56470:T:C:ACO2:missense_variant:c.2344A>G:p.Ile782Val:1/1~XII:892410:C:G:IKI3:missense_variant:c.491G>C:p.Arg164Pro:1/1~XII:1029498:C:A:RPL6B:synonymous_variant:c.261C>A:p.Thr87Thr:1/1~XII:1033304:C:T:HMG2:synonymous_va…	haploid	0.0612326	0.0445569	-0.0620676	0.00506597	0.00250674	0.00833493	0.00167793	0.0318863	-0.0399602	This study
CCGCCAATCCCGAACCCCGTTTCGCC_AGGTCAAGAGCCAATTGGTTTCCTTA	gpb2_evo2_plate8_E11	neutral_haploids	GPB2	Evo2D	Aggeli2020			NotSequenced		Haploid	0.0351405	0.0285487	-0.00936592	0.011159	0.00497855	0.00772496	0.00120946	-0.0021783	-0.00313451	3
CCGCCAATCCCGAACCCCGTTTCGCC_CTATAAATTGACAATAGGATTGATCT	gpb2_evo1_plate6_C4	neutral_haploids	GPB2	Evo2D	Aggeli2020			NotSequenced		Haploid	0.0355501	0.0259668	-0.00715676	0.0106606	0.00516606	0.00790864	-0.00137242	-0.00176874	-0.000925342	3
CCGCCAATCCCGAACCCCGTTTCGCC_GTTTTAACACGCAATTCGATTCATCG	gpb2_evo2_plate1_A1	neutral_haploids	GPB2	Evo2D	Aggeli2020			NotSequenced		Haploid	0.0374691	0.0275512	-0.00719566	0.0123851	0.00544883	0.00930572	0.000212005	0.00015034	-0.000964245	3
AGAACAAAAACTAAACTCATTCATGG_AGAAGAAAACTCAATTAGCTTAGATC	cyr1_evo1_plate4_D4	high_fitness_diploids	CYR1	Evo2D	Aggeli2020			NotSequenced		Diploid	0.0713375	0.0357761	-0.00618617	0.0045069	0.00221064	0.00287339	0.00753521	0.0325487	0.00283059	3
ATCACAATAACTAAACTGATTCTTCA_CGCCCAATCTAAAAGGGCTTTCAGTG	EVO3D_IRA1_NON_rearray_Plate1-C5	adaptive_haploid	IRA1_NON	Evo3D	This_study	KSP1	frameshift_variant		II:522427:A:T:IRA1:stop_gained:c.4202T>A:p.Leu1401*:0/1~VI:101127:T:A:LPD1:downstream_gene_variant:c.*501A>T:nan:1/1~VII:161471:G:C:ATG1:missense_variant:c.1407G>C:p.Leu469Phe:0/1~VIII:151568:C:T:RPS27B:upstream_gene_variant:c.-2899G>A:nan:1/1~VIII:270641:GCAAAATAA:G:KSP1:frameshift_variant:c.900_907delTTATTTTG:p.Tyr301fs:1/1~XII:1029498:C:A:RPL6B:synonymous_variant:c.261C>A:p.Thr87Thr:1/1~XIV:20…	haploid	0.0619938	0.0292069	0.000425037	0.00873006	0.00468835	0.00593191	-0.013672	0.0326475	0.0225325	This study
CCGCCAATCCCGAACCCCGTTTCGCC_TAGAAAAGTCCGAAACATTTTAATGA	gpb2_evo1_plate1_H1	neutral_haploids	GPB2	Evo2D	Aggeli2020			NotSequenced		Haploid	0.0325445	0.0268464	-0.00659603	0.0116827	0.00523213	0.00870061	-0.000492842	-0.00477426	-0.000364614	3
CCGCCAATCCCGAACCCCGTTTCGCC_TTCAGAACCATCAAATATGTTTTAAA	gpb2_evo2_plate6_G11	neutral_haploids	GPB2	Evo2D	Aggeli2020			NotSequenced		Haploid	0.0388346	0.026512	-0.00576172	0.0106288	0.00501934	0.0079527	-0.000827246	0.00151585	0.00046969	3
CCGCCAATCCCGAACCCCGTTTCGCC_CGATGAAAAAGGAATGTAGTTATTAT	gpb2_evo1_plate6_E2	neutral_haploids	GPB2	Evo2D	Aggeli2020			NotSequenced		Haploid	0.043157	0.0256935	-0.00933693	0.0101876	0.00476036	0.00766399	-0.00164576	0.00583816	-0.00310551	3
CGCTAAAGACATAATGTGGTTTGTTG_GTTCCAATACCAAAGCTTCTTGGTGG	E2-88-4-B7	pure_diploids	WT	Evo2D	Venkataram2015	Diploid		NotSequenced		Diploid	0.013952	0.0232382	0.00697425	0.0139647	0.00613303	0.0106981	0.0232382	0.013952	0.00697425	1
CCGCCAATCCCGAACCCCGTTTCGCC_TCTTTAATACGCAAATCGTTTATTTT	gpb2_evo1_plate2_B4	neutral_haploids	GPB2	Evo2D	Aggeli2020			NotSequenced		Haploid	0.0345668	0.0338659	-0.00455268	0.0107624	0.00468345	0.00787941	0.00652669	-0.002752	0.00167873	3
CCGCCAATCCCGAACCCCGTTTCGCC_GATGGAAACGGTAATTTATTTGAATT	gpb2_evo2_plate6_D11	neutral_haploids	GPB2	Evo2D	Aggeli2020			NotSequenced		Haploid	0.0276355	0.029215	-0.0013217	0.0139388	0.00541325	0.0118532	0.00187578	-0.00968332	0.00490971	3
GTATTAAAATTAAAAATAATTGCACA_GCCACAAATGCAAACGCGCTTTCGCG	gpb2_evo1_plate4_H4	neutral_haploids	GPB2	Evo2D	Aggeli2020			NotSequenced		Haploid	0.0336726	0.0251572	-0.00570767	0.0111038	0.00511026	0.00840991	-0.002182	-0.00364615	0.000523742	3
CCGCCAATCCCGAACCCCGTTTCGCC_ATCAGAAAGGTTAACAGTTTTTTGGC	gpb2_evo1_plate1_E1	neutral_haploids	GPB2	Evo2D	Aggeli2020			NotSequenced		Haploid	0.0245853	0.0367462	-0.00457443	0.012524	0.00544692	0.0084103	0.00940696	-0.0127335	0.00165699	3
CCGCCAATCCCGAACCCCGTTTCGCC_TACCCAAAATGGAAAAAGCTTTTACT	gpb2_evo2_plate1_G4	neutral_haploids	GPB2	Evo2D	Aggeli2020			NotSequenced		Haploid	0.0364195	0.031392	-0.00992243	0.0108586	0.00492779	0.00765445	0.00405276	-0.000899246	-0.00369102	3
AAATCAAAAGTCAAGAGCATTATTGC_CGGGTAAGCAAAAAGACAGTTTACCC	GWS-P1-C5	adaptive_haploid	WT	Evo1D	Li2019	other		ISD11-UPSTREAM		Haploid	0.0164397	0.00957253	4.625974650169599e-07	0.0127315	0.00662688	0.00963213	0.00957253	0.0164397	4.625974650169599e-07	2
CGCTAAAGACATAATGTGGTTTGTTG_GTTTAAACACGGAAGTGTATTTAAAA	E2-88-2-E10	pure_diploids	WT	Evo2D	Venkataram2015	Diploid		NotSequenced		Diploid	0.0252757	0.0111424	-0.000110072	0.012569	0.00638598	0.0104911	0.0111424	0.0252757	-0.000110072	1
ATCAGAAGTTCGAATCAAATTACGAA_TTAATAAGTGTTAACATTATTTGAAG	EVO1D_TCG_rearray_Plate3-F12	pure_diploids	TOR1	Evo1D	This_study					diploid	0.0452443	0.0323381	0.00185141	0.00932112	0.00361111	0.00703705	0.00648783	0.0233643	0.00183215	This study
TTAAAAATACAAAAAAAGATTTAAGG_GAGGGAATTCTTAAACTATTTGTTAG	tor1_evo1_plate3_C9	pure_diploids	TOR1	Evo2D	Aggeli2020			NotSequenced		Diploid	0.0503849	0.0308811	-0.00155519	0.00783738	0.00330533	0.00630858	0.00503084	0.0285049	-0.00157445	3
GTATTAAAATTAAAAATAATTGCACA_GAGAAAATCGTTAACGACGTTTGCGA	gpb2_evo2_plate1_A3	pure_diploids	GPB2	Evo2D	Aggeli2020			NotSequenced		Diploid	0.0575719	0.0328742	-0.00463841	0.00676819	0.00287286	0.00543635	0.00553496	0.0202531	0.00159301	3
CCAACAAAAGGAAACGTATTTATTGA_CACCAAACCCGAAAGCTAATTGGATC	gpb2_evo1_plate10_B9	pure_diploids	GPB2	Evo2D	Aggeli2020			NotSequenced		Diploid	0.0527983	0.0383916	0.00145866	0.00694886	0.00290056	0.0047556	0.0110524	0.0154795	0.00769008	3
CCGCCAATCCCGAACCCCGTTTCGCC_TATGAAAATACAAACGGTATTTCAGA	gpb2_evo1_plate2_E12	neutral_haploids	GPB2	Evo2D	Aggeli2020			NotSequenced		Haploid	0.0385707	0.0267681	-0.00268356	0.0106777	0.00505367	0.00823701	-0.000571156	0.00125187	0.00354785	3
CCGCCAATCCCGAACCCCGTTTCGCC_GTGAAAAATATGAATGGTTTTTTATC	gpb2_evo1_plate7_D6	neutral_haploids	GPB2	Evo2D	Aggeli2020			NotSequenced		Haploid	0.0377124	0.0251055	-0.00787128	0.0118002	0.00536028	0.00884886	-0.00223369	0.000393591	-0.00163986	3
ATCAGAAGTTCGAATCAAATTACGAA_AACCGAAAGTTAAAACTGGTTGACGT	EVO1D_TCG_rearray_Plate1-G1	pure_diploids	TOR1	Evo1D	This_study					diploid	0.0497492	0.0364281	0.00570123	0.00786175	0.00308676	0.00590481	0.0105778	0.0278692	0.00568197	This study
CCAACAAAAGGAAACGTATTTATTGA_TACTGAACGTGTAACGTGCTTTGAAG	gpb2_evo1_plate8_F2	pure_diploids	GPB2	Evo2D	Aggeli2020			NotSequenced		Diploid	0.0504591	0.0407795	-0.00476469	0.00640454	0.0026143	0.00421324	0.0134403	0.0131403	0.00146673	3
CCGCCAATCCCGAACCCCGTTTCGCC_CGTTTAACCTGCAAGGAGATTTGTTA	EVO1D_TCG_rearray_Plate2-D6	neutral_haploids	GPB2	Evo1D	This_study					haploid	0.0343811	0.0282616	-0.00369538	0.0101753	0.00450768	0.00755455	0.000922372	-0.00293765	0.00253604	This study
CCAACAAAAGGAAACGTATTTATTGA_ACAAAAAAAACCAATGTCGTTAAAAC	gpb2_evo2_plate3_D3	pure_diploids	GPB2	Evo2D	Aggeli2020			NotSequenced		Diploid	0.05864	0.0371403	-0.00171478	0.00606502	0.00256947	0.00431637	0.00980111	0.0213212	0.00451664	3
CCTCCAACCCGCAACCCTGTTTCGGC_TAACTAAACTTAAAGGGTCTTTCTCC		adaptive_haploid	WT	Evo1_5D	Li2019	NotSequenced		NotSequenced		Haploid	0.0332462	0.0115104	-0.00151197	0.0119782	0.00629662	0.00854995	0.0115104	0.0332462	-0.00151197	2
GACAGAAAAGCCAAATGGATTTACCG_CATAGAAGATCGAAGTGGTTTGGGCT		adaptive_haploid	CYR1	Evo2D	Aggeli2020			NotSequenced			0.0670492	0.00746064	0.00457111	0.00697326	0.00562799	0.0038447	-0.0207803	0.0282603	0.0135879	3
CCGCCAATCCCGAACCCCGTTTCGCC_GCGTTAAATACAAATAAAATTTTGAC	EVO1D_TCG_rearray_Plate5-B9	pure_diploids	GPB2	Evo1D	This_study					diploid	0.0522561	0.0360227	-0.0086813	0.00829419	0.00325688	0.00612011	0.00868352	0.0149373	-0.00244989	This study
CCGCCAATCCCGAACCCCGTTTCGCC_CTATAAAAACGCAACTGAATTACTGG	gpb2_evo1_plate10_D6	neutral_haploids	GPB2	Evo2D	Aggeli2020			NotSequenced		Haploid	0.0365886	0.0197072	-0.00125647	0.0118353	0.00586443	0.00805133	-0.00763204	-0.000730222	0.00497495	3
CCGCCAATCCCGAACCCCGTTTCGCC_AGTGAAATAGTGAAATCTTTTGTCTT	gpb2_evo1_plate5_F6	neutral_haploids	GPB2	Evo2D	Aggeli2020			NotSequenced		Haploid	0.0404175	0.0230772	-0.00665951	0.0113209	0.00543178	0.00811231	-0.00426207	0.00309875	-0.000428093	3
CCGCCAATCCCGAACCCCGTTTCGCC_AGCATAATCCTAAACCGATTACAAA	gpb2_evo1_plate2_G7	neutral_haploids	GPB2	Evo2D	Aggeli2020			NotSequenced		Haploid	0.0282203	0.0327209	-0.006566	0.0118873	0.0050901	0.00916828	0.00538164	-0.00909846	-0.00033459	3
CCGCCAATCCCGAACCCCGTTTCGCC_GAGTGAACGTCAAAGAAACTTAAAAG	gpb2_evo1_plate8_G3	neutral_haploids	GPB2	Evo2D	Aggeli2020			DOP1-DOP1; SMD2-SMD2; YDL180W-YDL180W; LAS21-LAS21	I:40104:T:G:GPB2:STOP_GAINED:taT/taG:Y282*:1~II:46163:G:A:RPL32:SYNONYMOUS_CODING:aaG/aaA:K62:1~VI:101127:T:A:LPD1:DOWNSTREAM:501:nan:1~VI:58065:C:A:TUB2:DOWNSTREAM:356:nan:1	Haploid	0.0430364	0.0269288	-0.016187	0.0122873	0.00504956	0.00993493	-0.000410438	0.00571762	-0.00995561	3
AGAACAAAAACTAAACTCATTCATGG_GAGTTAAAATCTAAATTCCTTCTCGA	cyr1_evo1_plate7_G2	high_fitness_diploids	CYR1	Evo2D	Aggeli2020			DOP1-NON_SYNONYMOUS_CODING; SMD2-NON_SYNONYMOUS_CODING; YDL180W-DOWNSTREAM; LAS21-UPSTREAM	X:316100:G:T:MRPL8:NON_SYNONYMOUS_CODING:Cta/Ata:L126I:0/1~X:427906:C:A:CYR1:NON_SYNONYMOUS_CODING:tCt/tAt:S917Y:1/1~XIII:821172:C:T:FCP1:NON_SYNONYMOUS_CODING:aCt/aTt:T306I:0/1~XIV:200006:A:C:NAR1:UPSTREAM:29:nan:0/1~XVI:940751:T:G:ARR3:NON_SYNONYMOUS_CODING:aTt/aGt:I277S:1/1	Diploid	0.0728882	0.0358233	-0.00875013	0.00449238	0.00222786	0.00282466	0.00758236	0.0340993	0.000266623	3
GACAGAAAAGCCAAATGGATTTACCG_AGGATAAATGGTAATTAAGTTGAGTC	cyr1_evo1_plate7_H10	pure_diploids	CYR1	Evo2D	Aggeli2020			NotSequenced		Diploid	0.0446634	0.0360548	-0.00428745	0.00771012	0.00304394	0.00549064	0.00781389	0.00587454	0.0047293	3
CCGCCAATCCCGAACCCCGTTTCGCC_AAAGTAAACAGGAACAGGCTTTCTTC	gpb2_evo2_plate2_F10	neutral_haploids	GPB2	Evo2D	Aggeli2020			NotSequenced		Haploid	0.0361631	0.0307871	-0.00600699	0.0106243	0.00535689	0.00801477	0.00344783	-0.00115572	0.00022443	3
CCAACAAAAGGAAACGTATTTATTGA_CTACGAATACTAAAAGGGTTTCATCT	gpb2_evo1_plate10_A12	pure_diploids	GPB2	Evo2D	Aggeli2020			NotSequenced		Diploid	0.0477099	0.0380957	-0.00725688	0.00668016	0.00280112	0.00454227	0.0107565	0.0103911	-0.00102547	3
CCAACAAAAGGAAACGTATTTATTGA_CATACAATCATAAAATTGATTAATGT	gpb2_evo2_plate3_G4	pure_diploids	GPB2	Evo2D	Aggeli2020			NotSequenced		Diploid	0.0552035	0.0386929	-0.00447424	0.00618239	0.002598	0.00433306	0.0113537	0.0178847	0.00175717	3
CCGCCAATCCCGAACCCCGTTTCGCC_CCAGGAAAGTTGAAACTGATTACTCG	gpb2_evo1_plate10_F10	neutral_haploids	GPB2	Evo2D	Aggeli2020			NotSequenced		Haploid	0.0387059	0.0299443	-0.00527841	0.0109655	0.00507875	0.00800713	0.00260505	0.00138711	0.000953004	3
AAATCAAAAGTCAAGAGCATTATTGC_TCCAAAAGCCGAAAGATCTTTGCAAG	GWS-P1-A4	adaptive_haploid	WT	Evo1D	Li2019	other				Haploid	0.0249597	0.0119552	0.00294994	0.0132079	0.00657901	0.0103797	0.0119552	0.0249597	0.00294994	2
GACAGAAAAGCCAAATGGATTTACCG_TCCAAAAATTGCAAAGGTGTTAGATA	cyr1_evo1_plate8_D9	pure_diploids	CYR1	Evo2D	Aggeli2020			NotSequenced		Diploid	0.0462994	0.0393183	-0.00836164	0.00646293	0.00267299	0.00447373	0.0110773	0.00751054	0.000655117	3
ATCAGAAGTTCGAATCAAATTACGAA_CACCTAAGAGCTAAAGTAGTTTTGGC	tor1_evo1_plate9_F3	pure_diploids	TOR1	Evo2D	Aggeli2020			NotSequenced		Diploid	0.0519869	0.033443	0.00129879	0.00792295	0.00312946	0.00579315	0.00759272	0.030107	0.00127953	3
CCGCCAATCCCGAACCCCGTTTCGCC_AATGAAAAAGGAAATTATTTTTTACT	EVO1D_TCG_rearray_Plate2-F5	pure_diploids	GPB2	Evo1D	This_study					diploid	0.0466034	0.0408638	-0.00977388	0.00991653	0.00379514	0.00697053	0.0135246	0.00928456	-0.00354247	This study
ATCAGAAGTTCGAATCAAATTACGAA_AGATTAACATGTAAAAGGTTTGACTG		pure_diploids	TOR1	Evo2D	Aggeli2020			NotSequenced			0.0429021	0.0361765	0.00289083	0.00752595	0.0029394	0.00593867	0.0103263	0.0210221	0.00287158	3
ATCAGAAGTTCGAATCAAATTACGAA_GGGTTAAAGTTTAAGTCAATTGTTAT	tor1_evo1_plate8_G3	pure_diploids	TOR1	Evo2D	Aggeli2020			NotSequenced		Diploid	0.0467739	0.0339065	-0.00129133	0.00800417	0.00307019	0.00626457	0.00805626	0.0248939	-0.00131058	3
CCGCCAATCCCGAACCCCGTTTCGCC_TAGATAAGTGTTAATGAAATTACACC	gpb2_evo1_plate9_C7	neutral_haploids	GPB2	Evo2D	Aggeli2020			NotSequenced		Haploid	0.0416129	0.0269753	-0.00232843	0.0107292	0.00494836	0.00786763	-0.00036388	0.00429412	0.00390298	3
ATCAGAAGTTCGAATCAAATTACGAA_ACCTCAATACATAATGTATTTTATCG	tor1_evo1_plate2_C4	pure_diploids	TOR1	Evo2D	Aggeli2020			NotSequenced		Diploid	0.0481343	0.0389396	0.000790006	0.00717303	0.00283336	0.00525546	0.0130893	0.0262543	0.00077075	3
ATCAGAAGTTCGAATCAAATTACGAA_CAGTAAACAACTAAGTTGCTTGCGCG	tor1_evo1_plate9_G6	pure_diploids	TOR1	Evo2D	Aggeli2020			NotSequenced		Diploid	0.0445559	0.0346552	-0.000437479	0.00792729	0.00312367	0.00580045	0.0088049	0.022676	-0.000456735	3
AAATCAAAAGTCAAGAGCATTATTGC_AGCTGAACCGCTAAAGGATTTTTGCG	GWS-P1-D11	adaptive_haploid	WT	Evo1D	Li2019	other		YHM2-DOWNSTREAM		Haploid	0.0171215	0.00973024	-0.000658103	0.0133324	0.00712973	0.010474	0.00973024	0.0171215	-0.000658103	2
ATCAGAAGTTCGAATCAAATTACGAA_AAGTGAAACCACAACGACTTTGGATT	EVO1D_TCG_rearray_Plate2-E11	pure_diploids	TOR1	Evo1D	This_study					diploid	0.0555193	0.033788	0.00079462	0.010725	0.00405625	0.00932695	0.00793774	0.0336393	0.000775363	This study
CCAACAAAAGGAAACGTATTTATTGA_ATGGGAAACGAGAATGGTCTTACCTC	gpb2_evo1_plate3_E1	neutral_haploids	GPB2	Evo2D	Aggeli2020			NotSequenced		Haploid	0.0319499	0.0289384	-0.00541056	0.0100278	0.00457443	0.00668935	0.00159923	-0.00536889	0.000820852	3
CCGCCAATCCCGAACCCCGTTTCGCC_CTTAAAAAATTTAACCGGCTTCAACG	gpb2_evo2_plate1_A11	neutral_haploids	GPB2	Evo2D	Aggeli2020			NotSequenced		Haploid	0.0395487	0.027172	-0.00865683	0.0114726	0.00517259	0.00815566	-0.000167219	0.00222987	-0.00242541	3
CCGCCAATCCCGAACCCCGTTTCGCC_CTTCCAAATAATAATAAACTTCCGGAG	gpb2_evo2_plate9_E7	neutral_haploids	GPB2	Evo2D	Aggeli2020			NotSequenced		Haploid	0.0382068	0.0283112	-0.0052977	0.0115209	0.00506988	0.00934191	0.000972004	0.000888041	0.000933719	3
ATCAGAAGTTCGAATCAAATTACGAA_GCAATAACTGAGAACACATTTTGGAC	tor1_evo1_plate2_E4	pure_diploids	TOR1	Evo2D	Aggeli2020			NotSequenced		Diploid	0.042691	0.0347569	0.00418207	0.00879458	0.00347542	0.0063096	0.00890663	0.0208111	0.00416281	3
CCGCCAATCCCGAACCCCGTTTCGCC_ACACTAATCTTAAAGCAATTTTACAT	EVO3D_TCG_rearray_Plate1-D9	pure_diploids	GPB2	Evo3D	This_study					diploid	0.0467712	0.0404127	-0.00124606	0.00481305	0.0021159	0.00308551	0.0130735	0.0094524	0.00498536	This study
CGCTAAAGACATAATGTGGTTTGTTG_GTCGGAAGGAACAAACTAATTGTGCT	E2-88-9-C2	neutral_haploids	WT	Evo2D	Venkataram2015	other		NotSequenced		Haploid	-0.0108104	0.0193127	0.00516426	0.0226163	0.009903	0.0169106	0.0193127	-0.0108104	0.00516426	1
CGCTAAAGACATAATGTGGTTTGTTG_TACACAAATCATAACCGGTTTATCCC	E2-88-4-H6	pure_diploids	WT	Evo2D	Venkataram2015	Diploid		NotSequenced		Diploid	0.0165489	0.0218418	0.0028048	0.0120043	0.00526491	0.00919193	0.0218418	0.0165489	0.0028048	1
CCGCCAATCCCGAACCCCGTTTCGCC_ACAGCAATACATAATGTTCTTTATAT	gpb2_evo1_plate10_A8	neutral_haploids	GPB2	Evo2D	Aggeli2020			NotSequenced		Haploid	0.0320277	0.0285885	-0.00380244	0.0107732	0.00469096	0.00804222	0.00124927	-0.0052911	0.00242897	3
AGAACAAAAACTAAACTCATTCATGG_GAGCAAAGAGGTAAGGGAATTCCATA	cyr1_evo1_plate9_E5	pure_diploids	CYR1	Evo2D	Aggeli2020			NotSequenced		Diploid	0.0573523	0.0352915	-0.00482697	0.0069235	0.00307685	0.00508276	0.00705053	0.0185635	0.00418978	3
GACAGAAAAGCCAAATGGATTTACCG_CTTGGAAACATAAACGATCTTATCTA	cyr1_evo1_plate9_H3	pure_diploids	CYR1	Evo2D	Aggeli2020			NotSequenced		Diploid	0.0501203	0.0323781	-0.00862156	0.00752997	0.00309874	0.00509658	0.0041372	0.0113315	0.00039519	3
CCGCCAATCCCGAACCCCGTTTCGCC_CTACGAATCGCAAGATAATTTTATC	gpb2_evo2_plate2_C8	neutral_haploids	GPB2	Evo2D	Aggeli2020			NotSequenced			0.0299826	0.0296107	-0.00236446	0.0111519	0.00472149	0.00850089	0.00227149	-0.00733616	0.00386696	3
CCGCCAATCCCGAACCCCGTTTCGCC_CGGGGAAGCGTGAACGAGATTGTCTA	gpb2_evo1_plate2_G9	neutral_haploids	GPB2	Evo2D	Aggeli2020			NotSequenced		Haploid	0.041711	0.023956	-0.00360839	0.014486	0.00598524	0.0127332	-0.00338321	0.00439224	0.00262303	3
CCAACAAAAGGAAACGTATTTATTGA_GAACCAATTTGCAATGCGATTGCAAG	gpb2_evo1_plate5_F11	pure_diploids	GPB2	Evo2D	Aggeli2020			NotSequenced		Diploid	0.047336	0.039928	-0.00237987	0.00745054	0.00291845	0.00557041	0.0125888	0.0100172	0.00385154	3
CCGCCAATCCCGAACCCCGTTTCGCC_TGGTTAAATTGTAATTACTTTTCAGA	gpb2_evo1_plate6_C7	neutral_haploids	GPB2	Evo2D	Aggeli2020			NotSequenced		Haploid	0.0323181	0.0306485	-0.00922937	0.0104222	0.00448827	0.00731569	0.00330925	-0.00500067	-0.00299795	3
CCAACAAAAGGAAACGTATTTATTGA_ACGTCAAGAGCTAACATCATTTGCAT	gpb2_evo2_plate3_H2	neutral_haploids	GPB2	Evo2D	Aggeli2020			NotSequenced		Haploid	0.0377605	0.028385	-0.00203806	0.00891344	0.00397	0.00616326	0.00104578	0.000441718	0.00419335	3
CCAACAAAAGGAAACGTATTTATTGA_AGTCTAAAAGATAATATCTTTTGGAA	gpb2_evo1_plate6_B2	pure_diploids	GPB2	Evo2D	Aggeli2020			NotSequenced		Diploid	0.0495392	0.0382305	-0.00242314	0.00638839	0.00263894	0.0043468	0.0108913	0.0122204	0.00380827	3
ATCAGAAGTTCGAATCAAATTACGAA_GACCTAAGCGGGAATAGGGTTGTCGG	tor1_evo1_plate3_C1	neutral_haploids	TOR1	Evo2D	Aggeli2020			NotSequenced		Haploid	0.0208457	0.0275178	-0.00120372	0.0136373	0.00582922	0.0122286	0.00166748	-0.00103423	-0.00122297	3
CCGCCAATCCCGAACCCCGTTTCGCC_GCGAAAATAGCTAAAATGGTTTTAGG	gpb2_evo2_plate3_E11	neutral_haploids	GPB2	Evo2D	Aggeli2020			NotSequenced		Haploid	0.0338464	0.0274826	-0.00718805	0.0142683	0.00575651	0.011879	0.000143381	-0.00347243	-0.00095664	3
CATAAAAAGACTAATCTTATTAATGC_AGTGTAAATTAAAAATGGGTTTCCTA	EVO1D_IRAs_rearray_Plate1-F3	pure_diploids	IRA1_MIS	Evo1D	This_study					?	0.0428074	0.0398772	-0.000932889	0.00669306	0.00255021	0.00509876	0.00717899	0.0158403	0.00146733	This study
ATCAGAAGTTCGAATCAAATTACGAA_TACCTAATCTGTAAGATCATTCCTGG	tor1_evo1_plate8_G4	pure_diploids	TOR1	Evo2D	Aggeli2020			NotSequenced		Diploid	0.0525146	0.0340239	0.00896583	0.00756433	0.00291979	0.00567651	0.00817365	0.0306346	0.00894657	3
CGCTAAAGACATAATGTGGTTTGTTG_ACATGAATAGGAAACGGGGTTGATTT	E2-88-10-B2	pure_diploids	WT	Evo2D	Venkataram2015	Diploid		NotSequenced		Diploid	0.0204484	0.0165366	0.00566413	0.00966773	0.00449319	0.00762809	0.0165366	0.0204484	0.00566413	1
CCGCCAATCCCGAACCCCGTTTCGCC_CTGCAAACGGGTAATTTGGTTGCCGT	gpb2_evo1_plate9_H4	neutral_haploids	GPB2	Evo2D	Aggeli2020			NotSequenced		Haploid	0.0312481	0.029955	0.00340223	0.0147994	0.0056761	0.0124735	0.00261576	-0.00607071	0.00963365	3
CCAACAAAAGGAAACGTATTTATTGA_CAAAGAACGGCGAAGCTGTTTTGGGC	gpb2_evo1_plate3_E4	neutral_haploids	GPB2	Evo2D	Aggeli2020			NotSequenced		Haploid	0.0323798	0.0303587	-0.00012924	0.010321	0.0048132	0.0078413	0.00301946	-0.00493902	0.00610217	3
ATCAGAAGTTCGAATCAAATTACGAA_ATTTTAATCCTCAATGGGTTTCCTAT	tor1_evo1_plate10_C10	pure_diploids	TOR1	Evo2D	Aggeli2020			NotSequenced		Diploid	0.0402654	0.0366047	-0.000245299	0.0074618	0.00286137	0.00532064	0.0107544	0.0183855	-0.000264556	3
GACAGAAAAGCCAAATGGATTTACCG_AAATTAACATGTAAAGTGATTTGCAT	EVO1D_TCG_rearray_Plate1-A7	pure_diploids	CYR1	Evo1D	This_study					diploid	0.0465934	0.0412299	-0.00407029	0.00755251	0.00312951	0.00526533	0.0129889	0.00780457	0.00494647	This study
ACTTAAAAAGCAAACATGATTATTCA_GGTGTAATAGCTAACTATCTTGTGGT	cyr1_evo1_plate7_F5	pure_diploids	CYR1	Evo2D	Aggeli2020			NotSequenced		Diploid	0.0505396	0.0345527	-0.00736234	0.0069576	0.00292719	0.00499882	0.00631174	0.0117508	0.00165442	3
ATCAGAAGTTCGAATCAAATTACGAA_TAGAGAAACGGCAACTCCCTTAGGAG	tor1_evo1_plate8_B10	pure_diploids	TOR1	Evo2D	Aggeli2020			NotSequenced		Diploid	0.048269	0.036587	0.000356513	0.00789134	0.00310549	0.00620697	0.0107367	0.026389	0.000337256	3
CCGCCAATCCCGAACCCCGTTTCGCC_TTAAAAAGGTTAAAGCTTGTTAGCCA	gpb2_evo2_plate8_F4	neutral_haploids	GPB2	Evo2D	Aggeli2020			NotSequenced		Haploid	0.044529	0.0259597	0.00222515	0.0109969	0.00508986	0.00808789	-0.0013795	0.00721018	0.00845656	3
CCGCCAATCCCGAACCCCGTTTCGCC_TCAGGAAAACACAACTTCTTTCCAGC	gpb2_evo1_plate9_E7	neutral_haploids	GPB2	Evo2D	Aggeli2020			NotSequenced		Haploid	0.0417801	0.0277994	-0.00968432	0.012019	0.00564307	0.00815043	0.000460188	0.00446126	-0.00345291	3
ATCACAATAACTAAACTGATTCTTCA_GATATAAGGGGGAAGTGCGTTCCGGG	EVO3D_IRA1_NON_rearray_Plate1-H3	adaptive_haploid	IRA1_NON	Evo3D	This_study					?	0.0555098	0.0329331	0.00110953	0.00990822	0.00573304	0.00756014	-0.00994586	0.0261635	0.023217	This study
GTATTAAAATTAAAAATAATTGCACA_TCGCCAAGGCCAAAGCATTTTACTGC	gpb2_evo2_plate2_B3	pure_diploids	GPB2	Evo2D	Aggeli2020			NotSequenced		Diploid	0.0502036	0.036428	-0.0101713	0.00887565	0.00353048	0.00655017	0.00908877	0.0128848	-0.00393993	3
CCAACAAAAGGAAACGTATTTATTGA_TCGACAATTGTGAAGTGGTTTGTCGT	EVO1D_TCG_rearray_Plate2-A2	pure_diploids	GPB2	Evo1D	This_study				I:40104:T:G:GPB2:stop_gained:c.846T>G:p.Tyr282*:1/1~IV:592539:ATGCAAATGCAACTGCAAATGCAAC:A:SNF11:conservative_inframe_deletion:c.130_153delAATGCAACTGCAAATGCAACTGCA:p.Asn44_Ala51del:0|1~VI:52253:T:A:YFL040W:missense_variant:c.904T>A:p.Cys302Ser:1/1~VI:101127:T:A:LPD1:downstream_gene_variant:c.*501A>T:nan:1/1~XVI:860419:TG:T:tG(GCC)P2:frameshift_variant:c.44delG:p.Gly15fs:0/1	diploid	0.0487562	0.0401109	-0.00360505	0.00735856	0.00283661	0.00509752	0.0127717	0.0114374	0.00262637	This study
CCGCCAATCCCGAACCCCGTTTCGCC_ATTCTAAATGGTAATATTTTTAATCT	gpb2_evo2_plate8_D9	neutral_haploids	GPB2	Evo2D	Aggeli2020			NotSequenced		Haploid	0.0410236	0.023149	-0.00552318	0.0115985	0.00541291	0.00869225	-0.00419021	0.00370485	0.000708236	3
CCGCCAATCCCGAACCCCGTTTCGCC_GTAAAAATTTGTAAACCGTTTGGGAA	gpb2_evo1_plate7_A8	neutral_haploids	GPB2	Evo2D	Aggeli2020			NotSequenced		Haploid	0.0342394	0.0245672	-0.011327	0.0113308	0.00512923	0.00931337	-0.00277198	-0.0030794	-0.00509555	3
CCGCCAATCCCGAACCCCGTTTCGCC_TTCAGAATGATAAACACCTTTGGAGT	gpb2_evo2_plate5_C8	neutral_haploids	GPB2	Evo2D	Aggeli2020			NotSequenced		Haploid	0.0297673	0.0279544	-0.00531891	0.011018	0.00564428	0.00854271	0.000615186	-0.00755151	0.000912502	3
CCGCCAATCCCGAACCCCGTTTCGCC_GTCTCAACTAGGAAAAGAATTTTCAA	gpb2_evo2_plate5_E5	neutral_haploids	GPB2	Evo2D	Aggeli2020			NotSequenced		Haploid	0.0276149	0.0331345	-0.00577823	0.0138261	0.00570638	0.00884681	0.00579532	-0.00970392	0.000453181	3
ATCAGAAGTTCGAATCAAATTACGAA_AATCTAACCGCAAAAAGGCTTTGGGC	tor1_evo1_plate8_D6	pure_diploids	TOR1	Evo2D	Aggeli2020			NotSequenced		Diploid	0.046824	0.0364404	-0.00284191	0.00762049	0.00293715	0.00527428	0.0105901	0.024944	-0.00286117	3
CCAACAAAAGGAAACGTATTTATTGA_TGCTTAAACACGAACGCGCTTATCTG	gpb2_evo1_plate7_D4	neutral_haploids	GPB2	Evo2D	Aggeli2020			NotSequenced		Haploid	0.0444835	0.0276732	-0.00652945	0.00987908	0.00455199	0.00740213	0.000333978	0.00716472	-0.000298034	3
TATCGAAACCCAAAGAGATTTAATCG_GGGCGAACCGGAAAGGGGGTTAGACG	EVO3D_IRA1_MIS_rearray_Plate1-B3	adaptive_haploid	IRA1_MIS	Evo3D	This_study	ARO80	missense_variant		II:522697:G:A:IRA1:missense_variant:c.3932C>T:p.Ala1311Val:1/1~IV:1314755:A:C:ARO80:missense_variant:c.2716A>C:p.Thr906Pro:1/1~VII:1063730:AAT:AATAT:YGR283C:upstream_gene_variant:c.-3693_-3692insAT:nan:0/1~XIV:64778:G:A:BXI1:upstream_gene_variant:c.-4987C>T:nan:1/1	haploid	0.0510953	0.0583408	-0.0073871	0.00550606	0.00207789	0.00439199	0.0256425	0.0241282	-0.00498689	This study
CCGCCAATCCCGAACCCCGTTTCGCC_GTCTAAACGTGAAAATGATTTATTTT	gpb2_evo2_plate6_F1	neutral_haploids	GPB2	Evo2D	Aggeli2020			NotSequenced		Haploid	0.0368608	0.0228897	-0.0040862	0.012007	0.00559982	0.00896648	-0.00444956	-0.000458008	0.00214521	3
CCGCCAATCCCGAACCCCGTTTCGCC_ACCCAAATTTCCAATTATATTATGTT	gpb2_evo2_plate9_C7	neutral_haploids	GPB2	Evo2D	Aggeli2020			NotSequenced		Haploid	0.0346262	0.0252528	-0.00835339	0.0108824	0.00485075	0.00871908	-0.0020864	-0.00269264	-0.00212197	3
CCAACAAAACACAAATCTGTTGTGTA_GGGACAATCGTAAATCGCTTTCACAT	EVO2D_IRA1_NON_rearray_Plate1-C7	adaptive_haploid	IRA1_NON	Evo2D	This_study	KSP1	stop_lost&splice_region_variant		II:522427:A:T:IRA1:stop_gained:c.4202T>A:p.Leu1401*:1/1~V:142941:CAAT:C:MIT1:disruptive_inframe_deletion:c.1083_1085delTAA:p.Asn362del:0/1~VI:101127:T:A:LPD1:downstream_gene_variant:c.*501A>T:nan:1/1~VIII:268461:A:G:KSP1:stop_lost&splice_region_variant:c.3088T>C:p.Ter1030Glnext*?:1/1~X:631592:G:A:CPA2:synonymous_variant:c.1350C>T:p.Ala450Ala:1/1~XII:1029498:C:A:RPL6B:synonymous_variant:c.261C>A:p…	haploid	0.0584976	0.0320006	-0.0280869	0.00772974	0.00373721	0.0106229	-0.0108783	0.0291513	-0.00597947	This study
ATCAGAAGTTCGAATCAAATTACGAA_GAGACAACAACGAAGTTATTTTGATA	tor1_evo1_plate8_B7	pure_diploids	TOR1	Evo2D	Aggeli2020			NotSequenced		Diploid	0.0520678	0.032851	0.00155492	0.00824735	0.00316992	0.00633678	0.00700074	0.0301879	0.00153566	3
CGCTAAAGACATAATGTGGTTTGTTG_AGACCAAATTAGAAAGGTGTTGTGGA	E2-88-1-D8	pure_diploids	WT	Evo2D	Venkataram2015	Diploid		NotSequenced		Diploid	0.0236285	0.0154158	0.00746472	0.0132117	0.00622982	0.0103057	0.0154158	0.0236285	0.00746472	1
CATAAAAAGACTAATCTTATTAATGC_TGGCAAATGACCAAATTCTTTAATAA	EVO1D_IRAs_rearray_Plate1-G5	pure_diploids	IRA1_MIS	Evo1D	This_study				II:522697:G:A:IRA1:missense_variant:c.3932C>T:p.Ala1311Val:1/1~XI:347074:C:T:YKL050C:upstream_gene_variant:c.-1454G>A:nan:1/1	?	0.0432516	0.0417565	-0.00277695	0.00718387	0.00267927	0.00557828	0.0090583	0.0162845	-0.000376734	This study
CGCTAAAGACATAATGTGGTTTGTTG_GATGCAAGGCGTAAGCATCTTATTAT	131010-3-B9	pure_diploids	WT	Evo2D	Venkataram2015	Diploid		NotSequenced		Diploid	0.0198027	0.0231804	-0.00212904	0.0113545	0.00504167	0.00903379	0.0231804	0.0198027	-0.00212904	1
CCGCCAATCCCGAACCCCGTTTCGCC_CCCTAAAGTGGCAAGGGGGTTGGGCA	gpb2_evo1_plate1_E9	neutral_haploids	GPB2	Evo2D	Aggeli2020			NotSequenced		Haploid	0.0297686	0.0319751	-0.00438013	0.0134348	0.00551415	0.0108962	0.00463588	-0.0075502	0.00185129	3
GACAGAAAAGCCAAATGGATTTACCG_TCCGTAAGATTGAAACATTTTCGTAA	cyr1_evo1_plate9_H2	pure_diploids	CYR1	Evo2D	Aggeli2020			NotSequenced		Diploid	0.0508424	0.0326861	-0.00971721	0.00738521	0.00312848	0.00494556	0.00444521	0.0120536	-0.00070046	3
CCAACAAAAGGAAACGTATTTATTGA_CATGGAATGCGTAAAATTGTTGGGTT	gpb2_evo1_plate3_B3	pure_diploids	GPB2	Evo2D	Aggeli2020			NotSequenced		Diploid	0.0474813	0.0409755	-0.00479312	0.00716675	0.00281049	0.00526359	0.0136363	0.0101625	0.0014383	3
CCGCCAATCCCGAACCCCGTTTCGCC_GAGCAAACGTGTAAATGATTTCTAAG	gpb2_evo2_plate7_C4	neutral_haploids	GPB2	Evo2D	Aggeli2020			NotSequenced		Haploid	0.0371742	0.025948	-0.0138637	0.0152614	0.00639134	0.0133837	-0.00139121	-0.000144558	-0.00763226	3
ATCACAATAACTAAACTGATTCTTCA_CGCATAACCCTCAACAAATTTAAAAT	EVO3D_IRA1_NON_rearray_Plate1-B9	adaptive_haploid	IRA1_NON	Evo3D	This_study					haploid	0.0608931	0.0303491	-0.0164323	0.00617045	0.00306734	0.00555801	-0.0125298	0.0315468	0.00567512	This study
CCGCCAATCCCGAACCCCGTTTCGCC_AAAGAAATATGTAAATGAGTTGATAT	gpb2_evo2_plate2_F5	neutral_haploids	GPB2	Evo2D	Aggeli2020			NotSequenced		Haploid	0.0419198	0.026448	-0.00715339	0.0108328	0.00520788	0.00865346	-0.000891214	0.00460101	-0.000921975	3
CCGCCAATCCCGAACCCCGTTTCGCC_ACCTAAATGTATAAAAACTTTAGATC	gpb2_evo1_plate10_F12	neutral_haploids	GPB2	Evo2D	Aggeli2020			NotSequenced		Haploid	0.0391416	0.0286262	-0.00731056	0.0119059	0.00533512	0.00821906	0.00128697	0.0018228	-0.00107915	3
CCGCCAATCCCGAACCCCGTTTCGCC_GTTCGAAACATTAAGCTTGTTGCAAA	gpb2_evo1_plate6_G10	neutral_haploids	GPB2	Evo2D	Aggeli2020			NotSequenced		Haploid	0.0361132	0.0258004	-0.0126357	0.013556	0.00577732	0.010767	-0.00153887	-0.00120559	-0.00640427	3
TTAAAAATACAAAAAAAGATTTAAGG_CGACGAATCGGGAACGGGTTTGTGTC		pure_diploids	TOR1	Evo2D	Aggeli2020			NotSequenced			0.0395999	0.0340364	9.673729556591848e-05	0.00979617	0.00397682	0.00831807	0.0081861	0.01772	7.748077729339014e-05	3
ATCACAATAACTAAACTGATTCTTCA_GTCAAAAATTCCAAACATCTTCATTC	EVO3D_IRA1_NON_rearray_Plate2-A1	adaptive_haploid	IRA1_NON	Evo3D	This_study					haploid	0.0592469	0.0340269	0.00384542	0.00653484	0.00334318	0.00476864	-0.00885204	0.0299006	0.0259529	This study
CCAACAAAAGGAAACGTATTTATTGA_GGAAGAACAGATAAGTGAGTTTTATT	gpb2_evo2_plate6_A7	pure_diploids	GPB2	Evo2D	Aggeli2020			NotSequenced		Diploid	0.0519547	0.0370176	-0.00171243	0.00660679	0.00281299	0.00475279	0.00967837	0.0146359	0.00451899	3
CCAACAAAAGGAAACGTATTTATTGA_ACGACAACACAGAACTAAGTTGGAGG	EVO1D_TCG_rearray_Plate7-C6	pure_diploids	GPB2	Evo1D	This_study					diploid	0.0480624	0.0421094	-0.00614254	0.00628025	0.00256882	0.00423042	0.0147701	0.0107436	8.887812894220557e-05	This study
CCTCCAACCCGCAACCCTGTTTCGGC_CTAGAAAATAACAAACCTCTTACATC	GWS-P2-F11	adaptive_haploid	WT	Evo1_5D	Li2019	SSM4		ATO2-DOWNSTREAM; YNL162W-A-DOWNSTREAM		Haploid	0.00926608	0.0151183	0.00282271	0.0170855	0.00765839	0.0129132	0.0151183	0.00926608	0.00282271	2
ATCACAATAACTAAACTGATTCTTCA_AAAGAAACATTTAACTGGTTTTAGTG	EVO3D_IRA1_NON_rearray_Plate1-F4	adaptive_haploid	IRA1_NON	Evo3D	This_study					haploid	0.0597644	0.0366209	-0.00521396	0.0093979	0.00497596	0.00701955	-0.00625803	0.030418	0.0168935	This study
CCGCCAATCCCGAACCCCGTTTCGCC_GACCAAAATTTCAAAGATCTTCTTAG	gpb2_evo1_plate10_D7	neutral_haploids	GPB2	Evo2D	Aggeli2020			NotSequenced		Haploid	0.0435979	0.026957	-0.00937907	0.0122998	0.00519294	0.00905916	-0.000382242	0.00627913	-0.00314765	3
CCGCCAATCCCGAACCCCGTTTCGCC_GACAAAATTGAGAAATACTTTCAGTA	gpb2_evo1_plate6_F10	neutral_haploids	GPB2	Evo2D	Aggeli2020			NotSequenced		Haploid	0.0318501	0.028959	-0.00260308	0.0127673	0.00575815	0.00886297	0.00161982	-0.00546868	0.00362834	3
GACAGAAAAGCCAAATGGATTTACCG_ATCTTAACTTTTAAAGGGCTTCAGCA	cyr1_evo1_plate5_D8	pure_diploids	CYR1	Evo2D	Aggeli2020			NotSequenced		Diploid	0.0489129	0.0412081	-0.00661314	0.00579314	0.0025069	0.00384789	0.0129671	0.0101241	0.00240362	3
CATAAAAAGACTAATCTTATTAATGC_CCAGAAATTCTAAATAATTTTCAAAC	EVO1D_IRAs_rearray_Plate1-H3	adaptive_haploid	IRA1_MIS	Evo1D	This_study				II:522697:G:A:IRA1:missense_variant:c.3932C>T:p.Ala1311Val:1/1~IV:97040:G:T:ACK1:stop_gained:c.914C>A:p.Ser305*:0/1~IV:760391:A:G:NUM1:synonymous_variant:c.4764A>G:p.Ser1588Ser:0/1~VII:575926:A:C:KSS1:missense_variant:c.529A>C:p.Thr177Pro:0/1	?	0.0346897	0.0345864	-0.00569744	0.0177283	0.00704302	0.0140339	0.00188814	0.00772254	-0.00329723	This study
CCGCCAATCCCGAACCCCGTTTCGCC_ACTCAAAAACACAATTTCTTTTACTG	gpb2_evo1_plate7_F11	neutral_haploids	GPB2	Evo2D	Aggeli2020			NotSequenced		Haploid	0.0257	0.0286781	-0.00728901	0.0114147	0.005071	0.00772382	0.00133891	-0.0116188	-0.0010576	3
AAATCAAAAGTCAAGAGCATTATTGC_CTACCAACGGCTAATGTAGTTAGTGA	GWS-P1-E2	adaptive_haploid	WT	Evo1D	Li2019	other				Haploid	0.0164107	0.0170197	0.00449349	0.0133134	0.00612034	0.0119634	0.0170197	0.0164107	0.00449349	2
CCGCCAATCCCGAACCCCGTTTCGCC_TAAGAAATCTAAAATTGTATTATAGA	gpb2_evo1_plate3_G6	neutral_haploids	GPB2	Evo2D	Aggeli2020			NotSequenced		Haploid	0.0396585	0.0238737	-0.00747964	0.0111385	0.00504308	0.00889391	-0.00346554	0.0023397	-0.00124823	3
AGAACAAAAACTAAACTCATTCATGG_GAAAAAAAAGTTAACATGGTTGTTAG	cyr1_evo1_plate4_A10	high_fitness_diploids	CYR1	Evo2D	Aggeli2020			NotSequenced		Diploid	0.0652419	0.0328065	-0.00348404	0.00505979	0.00245413	0.00359108	0.00456559	0.0264531	0.00553271	3
CGCTAAAGACATAATGTGGTTTGTTG_CTTCCAACAAAAAATCATTTTTATAC	131010-1-G11	adaptive_haploid	WT	Evo2D	Venkataram2015	IRA1		NotSequenced		Haploid	0.0265448	0.031767	-0.0107864	0.0118816	0.0050535	0.0108815	0.031767	0.0265448	-0.0107864	1
CCAACAAAAGGAAACGTATTTATTGA_GGGGCAATTGCGAACGGGATTGGGGA	gpb2_evo2_plate3_A9	neutral_haploids	GPB2	Evo2D	Aggeli2020			NotSequenced		Haploid	0.0391865	0.0246399	-0.0029068	0.0114517	0.00575951	0.00959046	-0.00269932	0.0018677	0.00332461	3
CCGCCAATCCCGAACCCCGTTTCGCC_GAAGAAATGGAAAAAGGATTTGAAGG	gpb2_evo1_plate3_H2	neutral_haploids	GPB2	Evo2D	Aggeli2020			NotSequenced		Haploid	0.0326857	0.0229076	-0.0090747	0.014919	0.00611632	0.0136467	-0.00443162	-0.00463312	-0.00284329	3
CCAACAAAAGGAAACGTATTTATTGA_TTCCGAACTCTTAAGAGTCTTAGATA	gpb2_evo2_plate1_F8	pure_diploids	GPB2	Evo2D	Aggeli2020			NotSequenced		Diploid	0.0500004	0.040026	-0.00319629	0.00673339	0.00274629	0.00441214	0.0126868	0.0126816	0.00303513	3
CATAAAAAGACTAATCTTATTAATGC_GCTATAACTCGGAAGGGTTTTTCGTC	EVO1D_IRAs_rearray_Plate3-D4	pure_diploids	IRA1_MIS	Evo1D	This_study					?	0.0366118	0.0417157	-0.0024648	0.007696	0.00281922	0.00663743	0.00901744	0.00964466	-6.45831e-05	This study
TTAAAAATACAAAAAAAGATTTAAGG_AGGGGAACGGGAAAGGGAGTTGAGAC	tor1_evo1_plate8_G11	pure_diploids	TOR1	Evo2D	Aggeli2020			NotSequenced		Diploid	0.0414089	0.0335859	0.00287663	0.0091261	0.00350623	0.00708518	0.00773559	0.019529	0.00285737	3
CCGCCAATCCCGAACCCCGTTTCGCC_CTTAAAATTGATAACGAACTTATGAA	gpb2_evo1_plate1_D9	neutral_haploids	GPB2	Evo2D	Aggeli2020			NotSequenced		Haploid	0.0497585	0.0240298	-0.00822793	0.0109638	0.00509959	0.0082083	-0.00330946	0.0124397	-0.00199652	3
CCGCCAATCCCGAACCCCGTTTCGCC_TCGTGAAGCGTTAAAAAATTTCAGAC	gpb2_evo1_plate2_D5	neutral_haploids	GPB2	Evo2D	Aggeli2020			NotSequenced		Haploid	0.0270979	0.0267585	-0.0118587	0.01313	0.00573232	0.00875265	-0.000580677	-0.0102209	-0.00562724	3
AGAACAAAAACTAAACTCATTCATGG_AGGATAACATATAATTATCTTTGTGG	EVO1D_TCG_rearray_Plate5-C6	pure_diploids	CYR1	Evo1D	This_study					diploid	0.052285	0.0384806	-0.00726175	0.00914614	0.00353822	0.00640422	0.0102396	0.0134962	0.001755	This study
ATCAGAAGTTCGAATCAAATTACGAA_ATCTGAAACTTCAATGTATTTAGGC	tor1_evo1_plate6_B3	pure_diploids	TOR1	Evo2D	Aggeli2020			NotSequenced		Diploid	0.040123	0.0379643	-0.00208525	0.00810715	0.00306748	0.00571491	0.012114	0.0182431	-0.0021045	3
CCAACAAAAGGAAACGTATTTATTGA_CGTTGAACAGTGAACGGCTTTGTTGT	EVO1D_TCG_rearray_Plate7-E9	pure_diploids	GPB2	Evo1D	This_study					diploid	0.0443396	0.0404229	-0.00211618	0.00765488	0.00304473	0.00540325	0.0130837	0.00702076	0.00411523	This study
CGCTAAAGACATAATGTGGTTTGTTG_TGCTCAACCGCAAATCAAGTTTTACC	E2-88-2-B8	pure_diploids	WT	Evo2D	Venkataram2015	NotSequenced		NotSequenced		Diploid	0.0242303	0.0153409	0.00675872	0.0146228	0.00693466	0.0110336	0.0153409	0.0242303	0.00675872	1
CCGCCAATCCCGAACCCCGTTTCGCC_TGAAGAAAGTTAAAAAGGGTTACGAT	gpb2_evo1_plate2_B6	neutral_haploids	GPB2	Evo2D	Aggeli2020			NotSequenced		Haploid	0.0284872	0.0315179	0.00102409	0.0122589	0.00556126	0.00870036	0.00417865	-0.00883155	0.0072555	3
CCGCCAATCCCGAACCCCGTTTCGCC_CGGAAAACGGTGAAAGGGCTTTACGT	gpb2_evo1_plate6_C11	neutral_haploids	GPB2	Evo2D	Aggeli2020			NotSequenced		Haploid	0.0315031	0.0281799	-0.00440981	0.0137569	0.00542423	0.0111929	0.000840644	-0.00581571	0.00182161	3
CCAACAAAAGGAAACGTATTTATTGA_TAAATAACGCTTAACACGGTTCTAGC	gpb2_evo1_plate2_E10	pure_diploids	GPB2	Evo2D	Aggeli2020			NotSequenced		Diploid	0.0453641	0.0439371	-0.00649592	0.00699464	0.002835	0.00455159	0.0165979	0.00804531	-0.000264502	3
ACTTAAAAAGCAAACATGATTATTCA_CCCCCAACAGGGAAGGAGGTTCGGCC	cyr1_evo1_plate1_E12	pure_diploids	CYR1	Evo2D	Aggeli2020			NotSequenced		Diploid	0.0531471	0.0394338	0.000459023	0.00772028	0.00307799	0.00541174	0.0111929	0.0143582	0.00947578	3
CGCTAAAGACATAATGTGGTTTGTTG_GTACAAAAGCTCAAGTGTTTTAATAG	E2-88-1-H7	pure_diploids	WT	Evo2D	Venkataram2015	Diploid		NotSequenced		Diploid	0.0314146	0.0180093	0.0018528	0.0145224	0.00659217	0.0121215	0.0180093	0.0314146	0.0018528	1
CCAACAAAAGGAAACGTATTTATTGA_GGCGCAATACAAAACAGCATTCACGG	EVO1D_TCG_rearray_Plate3-F3	neutral_haploids	GPB2	Evo1D	This_study					haploid	0.0412888	0.0294129	-0.00929254	0.0109072	0.0047526	0.00768068	0.00207372	0.00397	-0.00306112	This study
CCGCCAATCCCGAACCCCGTTTCGCC_CATGTAAATTACAAGCCCGTTTTCAA	gpb2_evo1_plate1_B4	neutral_haploids	GPB2	Evo2D	Aggeli2020			NotSequenced		Haploid	0.0311646	0.0277316	-0.00595679	0.0119024	0.00523773	0.00792119	0.000392346	-0.00615423	0.000274628	3
ATCAGAAGTTCGAATCAAATTACGAA_TCGGGAAACCGCAATGTGTTTGGTCG	tor1_evo1_plate8_D4	neutral_haploids	TOR1	Evo2D	Aggeli2020			NotSequenced		Haploid	0.0308867	0.017476	-0.00241325	0.0152573	0.00647244	0.0120493	-0.00837426	0.00900675	-0.00243251	3
GTATTAAAATTAAAAATAATTGCACA_GGCCAAAATGTTAAATCCATTCGGAT	gpb2_evo2_plate1_D8	pure_diploids	GPB2	Evo2D	Aggeli2020			NotSequenced		Diploid	0.0575557	0.032535	-0.00772455	0.00718376	0.00296888	0.00581997	0.0051958	0.0202369	-0.00149313	3
CCGCCAATCCCGAACCCCGTTTCGCC_GGTGGAAATCGGAATCTGGTTTACGG	gpb2_evo2_plate5_D6	neutral_haploids	GPB2	Evo2D	Aggeli2020			NotSequenced		Haploid	0.0271011	0.0311052	-0.0112571	0.0153085	0.0058477	0.0138356	0.00376596	-0.0102177	-0.0050257	3
CCGCCAATCCCGAACCCCGTTTCGCC_AGCTGAACAAAGAAGATGATTAAAAG	gpb2_evo2_plate5_D3	neutral_haploids	GPB2	Evo2D	Aggeli2020			NotSequenced		Haploid	0.0388468	0.0283117	0.0033293	0.0122277	0.00552442	0.00884801	0.00097244	0.00152797	0.00956072	3
CCGCCAATCCCGAACCCCGTTTCGCC_GTAATAAGACTCAATCTCATTCATAA	gpb2_evo2_plate9_C2	neutral_haploids	GPB2	Evo2D	Aggeli2020			NotSequenced		Haploid	0.0324023	0.0287537	-0.00924182	0.0130682	0.00543884	0.00924176	0.00141445	-0.0049165	-0.00301041	3
CCGCCAATCCCGAACCCCGTTTCGCC_TAAATAATTGCGAATTTCATTTTTAG	gpb2_evo2_plate6_B9	neutral_haploids	GPB2	Evo2D	Aggeli2020			NotSequenced		Haploid	0.0343211	0.0288376	-0.00517933	0.0116775	0.00514764	0.00767357	0.00149841	-0.00299771	0.00105209	3
AAATCAAAAGTCAAGAGCATTATTGC_GCCTAAATTTGGAACTTGCTTACTCC	GWS-P1-D8	high_fitness_diploids	WT	Evo1D	Li2019	TFB3		GLN4-SYNONYMOUS_CODING		Diploid	0.0334814	0.024495	-0.00474722	0.0121993	0.00472102	0.0097855	0.024495	0.0334814	-0.00474722	2
CAGAAAAGCCATAACGCTATTTGAAA_GGTTTAATTGATAAACCGGTTCACAA	EVO1D_TCG_rearray_Plate3-A3	pure_diploids	CYR1	Evo1D	This_study					diploid	0.0443962	0.0393352	-0.00270052	0.00766129	0.00307452	0.00530714	0.0110943	0.00560735	0.00631623	This study
GACAGAAAAGCCAAATGGATTTACCG_GTATAAAGTAATAACTGGCTTTTCAC	cyr1_evo1_plate3_B8	pure_diploids	CYR1	Evo2D	Aggeli2020			NotSequenced		Diploid	0.0543307	0.0383373	-0.00987657	0.0135231	0.00494941	0.010117	0.0100964	0.0155419	-0.000859817	3
CCGCCAATCCCGAACCCCGTTTCGCC_ATGATAACAAACAATGAGCTTTTAGA	gpb2_evo1_plate9_C1	neutral_haploids	GPB2	Evo2D	Aggeli2020			NotSequenced		Haploid	0.0370296	0.027438	-0.00451184	0.0120478	0.0053129	0.00868366	9.878410347878216e-05	-0.000289236	0.00171957	3
CCGCCAATCCCGAACCCCGTTTCGCC_CATCGAATATAGAATAATCTTACATA	gpb2_evo1_plate2_F4	neutral_haploids	GPB2	Evo2D	Aggeli2020			NotSequenced		Haploid	0.0340144	0.0280593	-0.00337514	0.0118247	0.00513573	0.00885339	0.000720105	-0.00330439	0.00285627	3
CCGCCAATCCCGAACCCCGTTTCGCC_GAATTAATTGGCAAATACATTTGCTC	gpb2_evo1_plate9_H5	neutral_haploids	GPB2	Evo2D	Aggeli2020			NotSequenced		Haploid	0.0307241	0.0245117	-0.00985351	0.0123981	0.00583919	0.009731	-0.00282748	-0.00659473	-0.0036221	3
CCGCCAATCCCGAACCCCGTTTCGCC_CAGCGAATTAAAACAAAATTGTTCC	EVO1D_TCG_rearray_Plate2-F10	neutral_haploids	GPB2	Evo1D	This_study					haploid	0.0465082	0.0254724	-0.00892532	0.0112932	0.00494824	0.00905636	-0.00186684	0.00918938	-0.00269391	This study
GTATTAAAATTAAAAATAATTGCACA_CGATTAATTGGCAAATGAATTAGCAC	gpb2_evo2_plate4_C7	pure_diploids	GPB2	Evo2D	Aggeli2020			NotSequenced		Diploid	0.0536648	0.036947	-0.0036373	0.00648596	0.00269709	0.00498702	0.00960773	0.016346	0.00259412	3
ATCAGAAGTTCGAATCAAATTACGAA_GCGTAAAGCAGCAAACTTGTTACATT	EVO1D_TCG_rearray_Plate1-C2	pure_diploids	TOR1	Evo1D	This_study					diploid	0.0441591	0.0364812	0.00269206	0.00851351	0.00322196	0.00644544	0.010631	0.0222792	0.0026728	This study
ATCAGAAGTTCGAATCAAATTACGAA_GCCGGAAGAGGGAAGGGGATTAGGGG	tor1_evo1_plate8_A11	neutral_haploids	TOR1	Evo2D	Aggeli2020			NotSequenced		Haploid	0.0218084	0.0290743	0.00670003	0.0163506	0.0065071	0.0150654	0.00322406	-7.15903e-05	0.00668078	3
GAAATAAACCACAACGACATTCTAAT_TCCCTAAAAGTAAAAGTTTTTGAAGG	EVO1D_IRAs_rearray_Plate5-C5	adaptive_haploid	IRA1_NON	Evo1D	This_study				II:522427:A:T:IRA1:stop_gained:c.4202T>A:p.Leu1401*:1/1~VI:101127:T:A:LPD1:downstream_gene_variant:c.*501A>T:nan:1/1~VII:1023358:C:A:YGR266W:missense_variant:c.703C>A:p.Gln235Lys:1/1~XII:1029498:C:A:RPL6B:synonymous_variant:c.261C>A:p.Thr87Thr:1/1	?	0.0500625	0.0435173	-0.0446595	0.00830654	0.00309272	0.0158943	0.000638372	0.0207161	-0.0225521	This study
TTAAAAATACAAAAAAAGATTTAAGG_GCAGCAATAGCAAACGATATTTTTAG	tor1_evo1_plate10_B9	pure_diploids	TOR1	Evo2D	Aggeli2020			NotSequenced		Diploid	0.0450245	0.0342802	-0.000658443	0.00911187	0.00342704	0.00741971	0.00842994	0.0231446	-0.000677699	3
CGCTAAAGACATAATGTGGTTTGTTG_TGGCCAATGTGTAATTTGTTTTAGTA		pure_diploids	WT	Evo2D	Venkataram2015	Diploid				Diploid	0.0235051	0.0154432	0.00620433	0.0113284	0.0054399	0.00939928	0.0154432	0.0235051	0.00620433	1
CCGCCAATCCCGAACCCCGTTTCGCC_TAAACAACTGTAAAGGGGCTTCTTTA	gpb2_evo2_plate8_C6	neutral_haploids	GPB2	Evo2D	Aggeli2020			NotSequenced		Haploid	0.0292735	0.0261692	-0.00436342	0.0115751	0.00509934	0.00826418	-0.00116997	-0.00804529	0.00186799	3
GACAGAAAAGCCAAATGGATTTACCG_AAGACAAGTGTTAAGAGCATTTTGGT	EVO1D_TCG_rearray_Plate2-F1	pure_diploids	CYR1	Evo1D	This_study					diploid	0.046146	0.0418781	0.00251688	0.00729563	0.00301993	0.0049196	0.0136372	0.00735711	0.0115336	This study
ATCAGAAGTTCGAATCAAATTACGAA_CGATTAAGTGTAAAGAGCGTTAAAGA	tor1_evo1_plate1_F10	pure_diploids	TOR1	Evo2D	Aggeli2020			NotSequenced		Diploid	0.0455655	0.0336541	0.00307735	0.00786107	0.0031694	0.00600402	0.00780381	0.0236855	0.00305809	3
GACAGAAAAGCCAAATGGATTTACCG_GCGTCAATGGAAAAGCGAATTGCGGG	cyr1_evo1_plate3_E8	pure_diploids	CYR1	Evo2D	Aggeli2020			NotSequenced		Diploid	0.0471659	0.0342195	-0.00806833	0.00909751	0.00374058	0.00596454	0.00597859	0.00837705	0.000948421	3
CCAACAAAAGGAAACGTATTTATTGA_CGCTCAAGCACAAACCCAGTTTGTGG	gpb2_evo2_plate3_E4	neutral_haploids	GPB2	Evo2D	Aggeli2020			NotSequenced		Haploid	0.038831	0.0263676	-0.00662146	0.0105926	0.00454324	0.00780613	-0.000971608	0.00151217	-0.000390044	3
TCCCTAAACCTGAAACAAGTTTTATC_AGCCTAATGCTTAAGATGGTTAACAC	GWS-P1-F7	adaptive_haploid	WT	Evo5D	Li2019	SSK1		SAC3-SYNONYMOUS_CODING		Haploid	0.0649252	0.00818833	-0.00738366	0.00557047	0.00385601	0.00311618	0.00818833	0.0649252	-0.00738366	2
CATAAAAAGACTAATCTTATTAATGC_CTTGGAACAGGTAAGATAGTTAACGC	EVO1D_IRAs_rearray_Plate3-E1	pure_diploids	IRA1_MIS	Evo1D	This_study					?	0.0362082	0.0440681	-0.00162186	0.00544846	0.00218228	0.00395039	0.0113699	0.00924107	0.00077836	This study
ATCAGAAGTTCGAATCAAATTACGAA_ACTATAATCTACAATTACATTAATAC		pure_diploids	TOR1	Evo2D	Aggeli2020			NotSequenced			0.0516074	0.0326397	0.00657222	0.00802846	0.00306763	0.00629737	0.00678941	0.0297275	0.00655296	3
CCAACAAAAGGAAACGTATTTATTGA_AGGGCAACGTTTAATACGCTTAGGGT	gpb2_evo1_plate8_B3	neutral_haploids	GPB2	Evo2D	Aggeli2020			NotSequenced		Haploid	0.0438046	0.02658	-0.0062732	0.00961185	0.00428727	0.00702517	-0.000759175	0.0064858	-4.17894e-05	3
CCGCCAATCCCGAACCCCGTTTCGCC_TTGTTAATCTAGAAAATCTTTCTGT	gpb2_evo2_plate2_B11	neutral_haploids	GPB2	Evo2D	Aggeli2020			NotSequenced		Haploid	0.0370223	0.0240068	0.00019946	0.0123273	0.00585249	0.00843855	-0.00333243	-0.000296509	0.00643087	3
CCGCCAATCCCGAACCCCGTTTCGCC_AAAGCAACATTGAAAGATATTTCCCC	EVO3D_TCG_rearray_Plate1-F2	pure_diploids	GPB2	Evo3D	This_study					diploid	0.0507708	0.0414015	-0.00469154	0.00482768	0.00212869	0.00295094	0.0140623	0.013452	0.00153988	This study
CCGCCAATCCCGAACCCCGTTTCGCC_TCCCCAAATGAAAACTTTTTTAGGAT	gpb2_evo1_plate6_H1	neutral_haploids	GPB2	Evo2D	Aggeli2020			NotSequenced		Haploid	0.0398201	0.0247566	-0.00503622	0.0116053	0.00520267	0.00852203	-0.00258267	0.00250127	0.00119519	3
GACAGAAAAGCCAAATGGATTTACCG_TAATCAAGTGTTAACTAGATTATTGC	EVO1D_TCG_rearray_Plate7-A1	pure_diploids	CYR1	Evo1D	This_study					diploid	0.0492975	0.0376206	-0.00489787	0.00735606	0.0029822	0.00491724	0.00937971	0.0105087	0.00411888	This study
CCAACAAAAGGAAACGTATTTATTGA_CCAGCAACAGCAAAACTGCTTCGGCG	gpb2_evo2_plate6_H4	neutral_haploids	GPB2	Evo2D	Aggeli2020			NotSequenced		Haploid	0.0244798	0.0316604	-0.00553673	0.0122588	0.00545385	0.00841113	0.00432113	-0.012839	0.000694686	3
GACAGAAAAGCCAAATGGATTTACCG_CAGGTAACCAAGAAAGACTTTGTAAG		adaptive_haploid	CYR1	Evo2D	Aggeli2020			NotSequenced			0.0672423	0.0346098	-0.0114926	0.00529542	0.00255286	0.00394191	0.00636888	0.0284535	-0.00247589	3
CATAAAAAGACTAATCTTATTAATGC_ACGTAAAATATAAATTCCCTTTATAT	EVO1D_IRAs_rearray_Plate1-A8	pure_diploids	IRA1_MIS	Evo1D	This_study					?	0.042819	0.0433667	0.000356769	0.00706345	0.00260589	0.00566119	0.0106685	0.0158519	0.00275699	This study
CCAACAAAAGGAAACGTATTTATTGA_GGCCCAATACTGAAGCGAATTCCGGG	gpb2_evo2_plate1_C3	neutral_haploids	GPB2	Evo2D	Aggeli2020			NotSequenced		Haploid	0.0381475	0.0295224	-0.0112497	0.0118733	0.00502812	0.00893046	0.00218318	0.000828727	-0.00501824	3
CCGCCAATCCCGAACCCCGTTTCGCC_TAAAGAATAATGAAATTAGTTTGCCT	gpb2_evo1_plate10_E4	neutral_haploids	GPB2	Evo2D	Aggeli2020			NotSequenced		Haploid	0.0318617	0.0294021	-0.00462235	0.0115504	0.00520334	0.00819655	0.0020629	-0.00545706	0.00160907	3
ATCAGAAGTTCGAATCAAATTACGAA_GCCAAAACGGCGAAAGGACTTTTATC	EVO1D_TCG_rearray_Plate5-D7	pure_diploids	TOR1	Evo1D	This_study				V:132034:G:C:UBC8:missense_variant:c.140G>C:p.Gly47Ala:0/1~VII:961959:T:G:YGR235C:missense_variant:c.103A>C:p.Asn35His:1/1~VIII:362075:C:A:tF(GAA)H2:upstream_gene_variant:c.-3506G>T:nan:1/1~X:464355:T:TTA:YJR011C:upstream_gene_variant:c.-4930_-4929insTA:nan:0/1~X:564551:T:G:TOR1:missense_variant:c.5136T>G:p.Phe1712Leu:1/1~XIV:103969:A:G:MRPL10:missense_variant:c.134T>C:p.Phe45Ser:1/1	diploid	0.0442247	0.0385582	0.000962624	0.00967768	0.00351283	0.00704531	0.0127079	0.0223447	0.000943368	This study
TGATCAATCTACAAAAATATTTAATG_CGATCAAATCTTAAAAATTTTGCTAA	EVO2D_IRA1_MIS_rearray_Plate1-D8	adaptive_haploid	IRA1_MIS	Evo2D	This_study	RTG2+VPS53	missense_variant+upstream_gene_variant		II:522697:G:A:IRA1:missense_variant:c.3932C>T:p.Ala1311Val:1/1~VI:73368:T:C:RIM15:missense_variant:c.1060A>G:p.Asn354Asp:1/1~VII:25822:C:T:RTG2:missense_variant:c.1663G>A:p.Ala555Thr:1/1~IX:171029:G:T:SHQ1:synonymous_variant:c.477C>A:p.Ser159Ser:1/1~X:393675:TTA:T:VPS53:upstream_gene_variant:c.-2824_-2823delTA:nan:0/1~XV:87280:AT:A:MDH2:upstream_gene_variant:c.-4361delA:nan:1/1	haploid	0.0690661	0.0223091	-0.0096432	0.00649971	0.00381495	0.00481004	-0.0103891	0.042099	-0.00724298	This study
CCAACAAAAGGAAACGTATTTATTGA_GACGCAATATCGAAGGTTGTTGTATA	gpb2_evo2_plate8_C12	neutral_haploids	GPB2	Evo2D	Aggeli2020			NotSequenced		Haploid	0.0340265	0.0312638	-0.00447246	0.0105585	0.00448894	0.00850999	0.00392455	-0.00329225	0.00175896	3
CCGCCAATCCCGAACCCCGTTTCGCC_CTAAGAAAGATAAATGCTTTTAGAAC	gpb2_evo1_plate2_E8	neutral_haploids	GPB2	Evo2D	Aggeli2020			NotSequenced		Haploid	0.0413198	0.0312152	-0.00572641	0.0108424	0.00519943	0.00828172	0.00387603	0.00400103	0.000505005	3
CCGCCAATCCCGAACCCCGTTTCGCC_CTGGAAAAAGATAACTATTTTCTTCG	gpb2_evo2_plate8_A11	neutral_haploids	GPB2	Evo2D	Aggeli2020			NotSequenced		Haploid	0.0336687	0.0281633	-0.00825573	0.0122555	0.00525469	0.0084665	0.000824034	-0.00365014	-0.00202432	3
CCGCCAATCCCGAACCCCGTTTCGCC_GTAGGAAAGGACAACGTTTTTGTATT	gpb2_evo1_plate10_E5	neutral_haploids	GPB2	Evo2D	Aggeli2020			NotSequenced		Haploid	0.0363515	0.0245481	0.000126358	0.0118548	0.00535226	0.00839263	-0.00279115	-0.000967263	0.00635777	3
CGCTAAAGACATAATGTGGTTTGTTG_GGCTGAAGAGGAAAACAAATTGATAA	E2-88-1-B8	adaptive_haploid	WT	Evo2D	Venkataram2015	GPB2		NotSequenced		Haploid	0.0419426	0.0262738	-0.00449614	0.00728174	0.00356636	0.00580609	0.0262738	0.0419426	-0.00449614	1
CCAACAAAAGGAAACGTATTTATTGA_CGGGGAACAACTAAGTGGATTGGGAA	gpb2_evo2_plate10_B8	neutral_haploids	GPB2	Evo2D	Aggeli2020			NotSequenced		Haploid	0.0362728	0.0250273	-0.00665706	0.0103524	0.00459425	0.00783772	-0.00231187	-0.00104596	-0.000425643	3
CGTATAAAGCGCAACACTGTTGATCG_CAAAAAATATGTAAGTACGTTATACC	GWS-P3-B7	adaptive_haploid	WT	Evo1_5D	Li2019	other		LCB4-NON_SYNONYMOUS_CODING; CRP1-UPSTREAM		Haploid	0.022348	0.0103683	0.00107924	0.0140231	0.00681247	0.0114574	0.0103683	0.022348	0.00107924	2
ATCACAATAACTAAACTGATTCTTCA_TTCTTAACTTCTAAAAGTATTATGTG	EVO3D_IRA1_NON_rearray_Plate1-H4	adaptive_haploid	IRA1_NON	Evo3D	This_study					?	0.0586636	0.0348924	-0.00470546	0.0103748	0.004946	0.00764545	-0.00798658	0.0293172	0.017402	This study
CCGCCAATCCCGAACCCCGTTTCGCC_TACATAAAAGACAAGGTTATTTTCGA	gpb2_evo1_plate2_G1	neutral_haploids	GPB2	Evo2D	Aggeli2020			NotSequenced		Haploid	0.0325403	0.0293273	-0.0109008	0.0111147	0.00509631	0.00846457	0.00198807	-0.00477849	-0.0046694	3
GACAGAAAAGCCAAATGGATTTACCG_ATTGCAATCGTAAAACCTGTTCCTAT	cyr1_evo1_plate2_E7	pure_diploids	CYR1	Evo2D	Aggeli2020			NotSequenced		Diploid	0.0519876	0.0371372	-0.00420871	0.0068703	0.00274436	0.00461646	0.0088963	0.0131987	0.00480805	3
GACAGAAAAGCCAAATGGATTTACCG_TAACGAAACAACAACATGGTTGATCT	EVO1D_TCG_rearray_Plate6-G6	pure_diploids	CYR1	Evo1D	This_study					diploid	0.0502384	0.039927	-0.00528428	0.0071291	0.00289383	0.00484597	0.0116861	0.0114495	0.00373248	This study
AAATCAAAAGTCAAGAGCATTATTGC_ACACGAAGATTGAAACATTTTAACTG	GWS-P1-B6	adaptive_haploid	WT	Evo1D	Li2019	MCM1+VOA1		PAC11-UPSTREAM		Haploid	0.0266705	0.0213438	-0.00950882	0.0108288	0.00485254	0.00983825	0.0213438	0.0266705	-0.00950882	2
CCGCCAATCCCGAACCCCGTTTCGCC_ATAGAAAAAGTGAACTCGATTATATT	gpb2_evo2_plate1_A2	neutral_haploids	GPB2	Evo2D	Aggeli2020			NotSequenced		Haploid	0.0400657	0.0245161	-0.00434912	0.0106189	0.00510025	0.00885057	-0.00282309	0.00274694	0.0018823	3
CCGCCAATCCCGAACCCCGTTTCGCC_CAGGAAACAGGCAAAAAACTTTTGAA	gpb2_evo1_plate3_G1	neutral_haploids	GPB2	Evo2D	Aggeli2020			NotSequenced		Haploid	0.0353108	0.0291826	-0.00617878	0.0123919	0.00545662	0.00905596	0.00184339	-0.00200804	5.2636573035662326e-05	3
CCGCCAATCCCGAACCCCGTTTCGCC_GTTAAAATCAGAAAATCCCTTGTTTG	gpb2_evo1_plate2_B9	neutral_haploids	GPB2	Evo2D	Aggeli2020			NotSequenced		Haploid	0.036144	0.0307167	-0.00404381	0.0124162	0.00533378	0.00971672	0.00337751	-0.00117476	0.0021876	3
CATTGAATCACAAAATAGGTTAGATG_TTGATAACAAACAAAGCGATTACAAT	EVO2D_IRA1_MIS_rearray_Plate1-E2	high_fitness_diploids	IRA1_MIS	Evo2D	This_study	CIT1	missense_variant		II:25615:G:T:ECM21:synonymous_variant:c.2685C>A:p.Gly895Gly:1/1~II:522697:G:A:IRA1:missense_variant:c.3932C>T:p.Ala1311Val:1/1~IX:220605:C:T:RPN2:synonymous_variant:c.96G>A:p.Val32Val:1/1~XIV:630809:T:C:CIT1:missense_variant:c.253A>G:p.Arg85Gly:1/1	diploid	0.0899783	0.0283657	-0.0103167	0.00304208	0.00199161	0.00207252	-0.00433251	0.0630112	-0.0079165	This study
ATCACAATAACTAAACTGATTCTTCA_GAGAAAAGGTGAAACGGTGTTCTAGC	EVO3D_IRA1_NON_rearray_Plate1-C12	adaptive_haploid	IRA1_NON	Evo3D	This_study					haploid	0.0531139	0.0363192	0.00862612	0.00805735	0.003609	0.00509192	-0.00655973	0.0237676	0.0307336	This study
CCAACAAAAGGAAACGTATTTATTGA_AAGTTAAAAGTCAAGTTCCTTATGGA	gpb2_evo2_plate3_B12	pure_diploids	GPB2	Evo2D	Aggeli2020			NotSequenced		Diploid	0.0533045	0.0348404	-0.004468	0.00668321	0.00284047	0.00465016	0.00750119	0.0159857	0.00176341	3
GTAATAAGAAGTAAGATGATTCTATT_CGTCCAAATGCGAAGAAGTTTAGTTA	GWS-P3-B8	adaptive_haploid	WT	Evo1_5D	Li2019	other		GPB1-NON_SYNONYMOUS_CODING; YER097W-UPSTREAM		Haploid	0.04299	0.0276332	-0.0113263	0.00763459	0.0033679	0.00606041	0.0276332	0.04299	-0.0113263	2
CCGCCAATCCCGAACCCCGTTTCGCC_GACTAAAATGTTAATACGATTGGTCG	gpb2_evo1_plate2_E4	neutral_haploids	GPB2	Evo2D	Aggeli2020			NotSequenced		Haploid	0.0335787	0.0281997	-0.00936492	0.013351	0.0057743	0.0102582	0.000860523	-0.00374014	-0.0031335	3
ATCAGAAGTTCGAATCAAATTACGAA_AGATTAATGACGAATGTAGTTTGAAC		pure_diploids	TOR1	Evo2D	Aggeli2020			NotSequenced			0.0461886	0.0355521	0.00139378	0.00783745	0.00304844	0.00575016	0.00970184	0.0243086	0.00137452	3
CCAACAAAAGGAAACGTATTTATTGA_CGCCGAAGCTGGAAGGAGTTTTCAGG	gpb2_evo2_plate3_C12	neutral_haploids	GPB2	Evo2D	Aggeli2020			NotSequenced		Haploid	0.0340279	0.0321466	-0.00461132	0.0102743	0.00470217	0.00763128	0.00480741	-0.00329086	0.00162009	3
TTAAAAATACAAAAAAAGATTTAAGG_TTGTGAAAGACTAAGCACTTTTATTC	tor1_evo1_plate4_D11	high_fitness_diploids	TOR1	Evo2D	Aggeli2020	SSK2	FRAME_SHIFT	DOP1-NON_SYNONYMOUS_CODING; SMD2-NON_SYNONYMOUS_CODING; YDL180W-DOWNSTREAM; LAS21-UPSTREAM	X:564551:T:G:TOR1:NON_SYNONYMOUS_CODING:ttT/ttG:F1712L:1/1~XIV:103969:A:G:MRPL10:NON_SYNONYMOUS_CODING:tTc/tCc:F45S:1/1~XIV:683670:TA:T:SSK2:FRAME_SHIFT:ata/:I588:1/1	Diploid	0.0797907	0.0300049	-0.00951711	0.00588894	0.00351872	0.00351141	0.00415467	0.0579108	-0.00953636	3
TATCGAAACCCAAAGAGATTTAATCG_AAGAGAAGCCAGAAGGCCATTGGGTC	EVO3D_IRA1_MIS_rearray_Plate1-A7	adaptive_haploid	IRA1_MIS	Evo3D	This_study	PUF3	stop_gained		II:522697:G:A:IRA1:missense_variant:c.3932C>T:p.Ala1311Val:1/1~V:142941:CAAT:C:MIT1:disruptive_inframe_deletion:c.1083_1085delTAA:p.Asn362del:0/1~XII:123660:G:C:PUF3:stop_gained:c.1055C>G:p.Ser352*:1/1	haploid	0.0640728	0.00559894	0.00623361	0.00758713	0.00534492	0.00436218	-0.0270993	0.0371057	0.00863383	This study
CCGCCAATCCCGAACCCCGTTTCGCC_ATGAAAATAGCCAATTGGGTTGCATA	EVO3D_TCG_rearray_Plate1-E12	pure_diploids	GPB2	Evo3D	This_study					diploid	0.0533337	0.0391015	-0.00314535	0.00488932	0.00216749	0.00324737	0.0117623	0.0160149	0.00308606	This study
CCAACAAAAGGAAACGTATTTATTGA_GGTGAAACTCGCAACGGAGTTATCTA	gpb2_evo1_plate3_A10	neutral_haploids	GPB2	Evo2D	Aggeli2020			NotSequenced		Haploid	0.0290292	0.0291756	-0.00372789	0.0107923	0.00505425	0.00828178	0.00183638	-0.00828962	0.00250353	3
CATAAAAAGACTAATCTTATTAATGC_AAGGCAACAGTAAAGGGGGTTCCGGA	EVO1D_IRAs_rearray_Plate4-C6	pure_diploids	IRA1_MIS	Evo1D	This_study					?	0.037101	0.0455941	0.00347754	0.0066575	0.00245046	0.00489379	0.0128959	0.0101339	0.00587775	This study
CCGCCAATCCCGAACCCCGTTTCGCC_GAGTTAAATGAAAAAGCTATTATCCA	gpb2_evo2_plate10_G7	neutral_haploids	GPB2	Evo2D	Aggeli2020			NotSequenced		Haploid	0.0290634	0.0306684	-0.00270593	0.0130577	0.00569436	0.00920245	0.00332915	-0.0082554	0.00352549	3
TATCGAAACCCAAAGAGATTTAATCG_TCGGAAAATGTTAATGAGATTTAAAG	EVO3D_IRA1_MIS_rearray_Plate1-A12	high_fitness_diploids	IRA1_MIS	Evo3D	This_study	CIT1	missense_variant		II:522697:G:A:IRA1:missense_variant:c.3932C>T:p.Ala1311Val:1/1~V:142941:CAAT:C:MIT1:disruptive_inframe_deletion:c.1083_1085delTAA:p.Asn362del:0/1~XII:1042284:C:G:RIF2:missense_variant:c.703G>C:p.Val235Leu:0/1~XIV:629738:C:T:CIT1:missense_variant:c.1324G>A:p.Gly442Ser:1/1	diploid	0.0904132	0.0248492	-0.0102898	0.00370261	0.00246928	0.00248303	-0.00784905	0.0634461	-0.00788954	This study
ATCACAATAACTAAACTGATTCTTCA_CGTAAAATTAGAAATGCGATTGTTAG	EVO3D_IRA1_NON_rearray_Plate1-C1	adaptive_haploid	IRA1_NON	Evo3D	This_study					haploid	0.0588916	0.031038	0.0021273	0.00870664	0.00491824	0.0061122	-0.011841	0.0295453	0.0242347	This study
CATAAAAAGACTAATCTTATTAATGC_TTACAAAATCAGAAAAGGATTTCTGT	EVO1D_IRAs_rearray_Plate2-H1	pure_diploids	IRA1_MIS	Evo1D	This_study					?	0.0408855	0.0441626	-0.00113426	0.0066849	0.0025113	0.00498111	0.0114644	0.0139184	0.00126595	This study
CGCTAAAGACATAATGTGGTTTGTTG_TCATGAACGGATAAGCTGGTTGGTTG	131007-1-D2	adaptive_haploid	WT	Evo2D	Venkataram2015	GPB2		NotSequenced		Haploid	0.0212891	0.0313685	-0.00479633	0.00678695	0.00333518	0.00512528	0.0313685	0.0212891	-0.00479633	1
CCAACAAAAGGAAACGTATTTATTGA_AGGCGAAGTGAGAAGCGGATTGAGGG	gpb2_evo2_plate9_B9	neutral_haploids	GPB2	Evo2D	Aggeli2020			NotSequenced		Haploid	0.0333818	0.0250407	-0.00615295	0.010904	0.00544618	0.00880854	-0.00229851	-0.00393702	7.84617474936574e-05	3
CCAACAAAAGGAAACGTATTTATTGA_GCTCGAAAGCGCAACATGGTTTTAAT	gpb2_evo1_plate2_F3	neutral_haploids	GPB2	Evo2D	Aggeli2020			NotSequenced		Haploid	0.0292713	0.0280092	-0.00332596	0.0119538	0.00527525	0.0091074	0.000669971	-0.00804752	0.00290545	3
CCGCCAATCCCGAACCCCGTTTCGCC_GTGATAATACAAAAAGCCTTTCGGAA	gpb2_evo1_plate9_H6	pure_diploids	GPB2	Evo2D	Aggeli2020			NotSequenced		Diploid	0.0551385	0.0384604	-0.00716103	0.00954606	0.00372279	0.00689336	0.0111212	0.0178197	-0.000929615	3
CCGCCAATCCCGAACCCCGTTTCGCC_GTCTAAATGTGAAATCCACTTTAGGT	gpb2_evo2_plate8_G12	neutral_haploids	GPB2	Evo2D	Aggeli2020			NotSequenced		Haploid	0.0292348	0.032347	-0.0101842	0.0152995	0.00648669	0.010766	0.00500777	-0.00808398	-0.00395281	3
CCGCCAATCCCGAACCCCGTTTCGCC_TCATGAAGGCGTAATATGATTCGAAG	gpb2_evo2_plate7_G7	neutral_haploids	GPB2	Evo2D	Aggeli2020			NotSequenced		Haploid	0.0257657	0.0322934	-0.00940755	0.012441	0.00552683	0.00899088	0.00495422	-0.0115531	-0.00317614	3
CCGCCAATCCCGAACCCCGTTTCGCC_GTATCAAAACCAAACATATTTAAGCC	gpb2_evo1_plate10_H9	neutral_haploids	GPB2	Evo2D	Aggeli2020			NotSequenced		Haploid	0.0418726	0.0270086	-0.00991263	0.0122837	0.00559404	0.00946906	-0.000330647	0.00455381	-0.00368121	3
ATCAGAAGTTCGAATCAAATTACGAA_ATTTAAAGCCGCAAGTCTGTTTCGTG	tor1_evo1_plate7_A7	pure_diploids	TOR1	Evo2D	Aggeli2020			NotSequenced		Diploid	0.0494141	0.0365221	0.00149546	0.00747007	0.00296386	0.00529832	0.0106718	0.0275341	0.0014762	3
TTAAAAATACAAAAAAAGATTTAAGG_TCAAGAAAGAAAAAAGTGATTGGTCG	tor1_evo1_plate4_B11	pure_diploids	TOR1	Evo2D	Aggeli2020			NotSequenced		Diploid	0.0379318	0.0355604	0.00282515	0.00830288	0.00332884	0.00679284	0.00971015	0.0160518	0.00280589	3
CCGCCAATCCCGAACCCCGTTTCGCC_GTTATAAGATCGAAATAGTTTTTTTA	gpb2_evo2_plate3_G12	neutral_haploids	GPB2	Evo2D	Aggeli2020			NotSequenced		Haploid	0.0389978	0.02369	-0.00820658	0.0113738	0.00532746	0.0088995	-0.00364923	0.00167905	-0.00197516	3
CCGCCAATCCCGAACCCCGTTTCGCC_ACATTAATCTTAAAAGCGCTTAACAG	gpb2_evo2_plate2_A12	neutral_haploids	GPB2	Evo2D	Aggeli2020			NotSequenced		Haploid	0.0329048	0.0304688	-0.00530325	0.0123235	0.00539066	0.00902267	0.00312958	-0.00441401	0.000928169	3
AGAACAAAAACTAAACTCATTCATGG_TGGATAAGTGTCAAAAGGATTTCGGT	cyr1_evo1_plate5_F5	pure_diploids	CYR1	Evo2D	Aggeli2020			NotSequenced		Diploid	0.0513595	0.0369327	-0.00878228	0.005173	0.00229847	0.00358407	0.0086918	0.0125706	0.000234471	3
CCAACAAAAGGAAACGTATTTATTGA_CCGACAACGAAAAAGTTTTTTCAAGT	gpb2_evo2_plate4_C1	pure_diploids	GPB2	Evo2D	Aggeli2020			NotSequenced		Diploid	0.0507324	0.0400012	-0.00257375	0.00780569	0.00316638	0.00522304	0.012662	0.0134136	0.00365767	3
CATAAAAAGACTAATCTTATTAATGC_TACACAACCCCGAAGAACGTTTTAGG	EVO1D_IRAs_rearray_Plate2-A10	pure_diploids	IRA1_MIS	Evo1D	This_study					?	0.0421941	0.0457086	-0.000531588	0.00589592	0.00228045	0.00416583	0.0130103	0.015227	0.00186863	This study
GTATTAAAATTAAAAATAATTGCACA_GTACGAACACGGAAGTCGTTTTGTTA	gpb2_evo1_plate8_G4	neutral_haploids	GPB2	Evo2D	Aggeli2020			NotSequenced		Haploid	0.0443064	0.0235088	-0.00623499	0.0105913	0.00489078	0.00891039	-0.00383041	0.00698762	-3.57951e-06	3
CGCTAAAGACATAATGTGGTTTGTTG_ACGGCAAGGCGGAACGCGTTTGCAGT	130719-1-B9	pure_diploids	WT	Evo2D	Venkataram2015	Diploid		NotSequenced		Diploid	0.0159225	0.0205845	-0.00223754	0.0135414	0.00601324	0.0104459	0.0205845	0.0159225	-0.00223754	1
ATCAGAAGTTCGAATCAAATTACGAA_ATAGTAATTAGCAAGTTTGTTACATT	tor1_evo1_plate7_G2	pure_diploids	TOR1	Evo2D	Aggeli2020			NotSequenced		Diploid	0.0442158	0.0380303	-0.00154993	0.0080757	0.00305299	0.00648534	0.0121801	0.0223358	-0.00156919	3
CCCCCAACCCCCAACCCCGTTCTCCT_GAGCTAATAACGAATAGTATTTGTAG	GWS-P2-G5	adaptive_haploid	WT	Evo1_5D	Li2019	other		YCR024C-B-FRAME_SHIFT; YCR024C-B-FRAME_SHIFT+STOP_GAINED; YAK1-NON_SYNONYMOUS_CODING; FSH2-NON_SYNONYMOUS_CODING; HEM2-SYNONYMOUS_CODING; BUR6-UPSTREAM		Haploid	0.020503	0.021154	-0.00677849	0.0121612	0.00764286	0.00755247	0.021154	0.020503	-0.00677849	2
CCGCCAATCCCGAACCCCGTTTCGCC_ACCTTAAAGGTCAAGGTCTTTGTTTA	gpb2_evo1_plate9_H7	neutral_haploids	GPB2	Evo2D	Aggeli2020			NotSequenced		Haploid	0.0293618	0.0293055	-0.00573593	0.0122213	0.00544437	0.00807365	0.00196632	-0.00795704	0.000495486	3
ATCAGAAGTTCGAATCAAATTACGAA_TGGTCAATCCTTAAGCACATTACAAG	tor1_evo1_plate7_G5	pure_diploids	TOR1	Evo2D	Aggeli2020			NotSequenced		Diploid	0.0439503	0.0369185	-0.00178303	0.00890403	0.00336636	0.00648193	0.0110682	0.0220703	-0.00180228	3
CCAACAAAAGGAAACGTATTTATTGA_ATTTAAAATATCAATAGGCTTATGGC	gpb2_evo2_plate2_F6	pure_diploids	GPB2	Evo2D	Aggeli2020			NotSequenced		Diploid	0.050048	0.0391735	-0.00338531	0.00674135	0.00272194	0.00463097	0.0118343	0.0127292	0.00284611	3
CCGCCAATCCCGAACCCCGTTTCGCC_CTGTTAAAATCCAAATTCCTTCTCGG	gpb2_evo2_plate2_B7	neutral_haploids	GPB2	Evo2D	Aggeli2020			NotSequenced		Haploid	0.0352121	0.0317641	-0.00877556	0.0118076	0.00493267	0.00811835	0.00442493	-0.00210667	-0.00254415	3
CCGCCAATCCCGAACCCCGTTTCGCC_CTTTTAAACTTTAAGTCTCTTTGTTC	gpb2_evo2_plate2_C5	neutral_haploids	GPB2	Evo2D	Aggeli2020			NotSequenced		Haploid	0.0339861	0.0316262	-0.00732416	0.0120802	0.00533843	0.00896693	0.00428699	-0.00333268	-0.00109274	3
CCGCCAATCCCGAACCCCGTTTCGCC_TATAGAATAAGGAACTGCATTGCGGT	gpb2_evo2_plate3_A6	neutral_haploids	GPB2	Evo2D	Aggeli2020			NotSequenced		Haploid	0.0131779	0.0206075	0.00130942	0.0195418	0.00867304	0.0137149	-0.00673171	-0.0241409	0.00754084	3
ACTTAAAAAGCAAACATGATTATTCA_AAGTTAATCGTAAAACTATTTTAGGT	cyr1_evo1_plate9_G4	pure_diploids	CYR1	Evo2D	Aggeli2020			NotSequenced		Diploid	0.0420066	0.0383565	-0.00913224	0.00714027	0.00284485	0.00500514	0.0101155	0.00321776	-0.000115483	3
CCAACAAAAGGAAACGTATTTATTGA_ACTCAAATTGCCAACTGAATTTTAAA	EVO1D_TCG_rearray_Plate5-E1	pure_diploids	GPB2	Evo1D	This_study					diploid	0.048978	0.0331621	-0.00221875	0.00590826	0.00262839	0.00408649	0.00582289	0.0116592	0.00401267	This study
CCGCCAATCCCGAACCCCGTTTCGCC_TTTAAAATATTGAAGCAAATTTCCTC	gpb2_evo2_plate9_D6	neutral_haploids	GPB2	Evo2D	Aggeli2020			NotSequenced		Diploid	0.0320989	0.0199746	-0.00162362	0.0117903	0.00611132	0.00850288	-0.00736466	-0.00521991	0.0046078	3
CCAACAAAAGGAAACGTATTTATTGA_TAACTAAGTTTGAAAACAATTTCCCC	gpb2_evo1_plate6_C6	pure_diploids	GPB2	Evo2D	Aggeli2020			NotSequenced		Diploid	0.0507733	0.035034	-0.00412109	0.00633199	0.00278312	0.00427681	0.00769482	0.0134546	0.00211033	3
CCAACAAAAGGAAACGTATTTATTGA_TTATCAATAGTAAATTTCGTTTAATC	gpb2_evo2_plate4_E6	pure_diploids	GPB2	Evo2D	Aggeli2020			NotSequenced		Diploid	0.0551133	0.0394407	-0.00127183	0.00638256	0.00270105	0.00436904	0.0121015	0.0177945	0.00495959	3
CGCTAAAGACATAATGTGGTTTGTTG_TACTTAATACAGAATGTACTTGGATA	131016-1-D1	high_fitness_diploids	WT	Evo2D	Venkataram2015	Diploid		NotSequenced		Diploid	0.0308852	0.0352417	-0.00110774	0.00639818	0.00254428	0.00475323	0.0352417	0.0308852	-0.00110774	1
CCGCCAATCCCGAACCCCGTTTCGCC_GGGCGAACGCTCAATCATATTGAATA	gpb2_evo1_plate5_G7	neutral_haploids	GPB2	Evo2D	Aggeli2020			NotSequenced			0.0404844	0.0286614	-0.00505147	0.0146198	0.00564867	0.0139414	0.0013222	0.00316558	0.00117995	3
CCAACAAAAGGAAACGTATTTATTGA_GGATGAATCTCAAAGAGGCTTAAGTG	EVO1D_TCG_rearray_Plate3-F8	pure_diploids	GPB2	Evo1D	This_study					diploid	0.0485852	0.0415202	-0.00427658	0.00858987	0.00323428	0.00601703	0.014181	0.0112664	0.00195484	This study
ATCAGAAGTTCGAATCAAATTACGAA_TAGGCAAAATTAAAAGGTATTCAGGT	EVO1D_TCG_rearray_Plate3-D12	pure_diploids	TOR1	Evo1D	This_study					diploid	0.0490368	0.0301965	-0.000285108	0.0114078	0.00443783	0.0087872	0.00434622	0.0271569	-0.000304364	This study
TTAAAAATACAAAAAAAGATTTAAGG_ACGCGAAGGAGTAATGTTCTTTAGTA	tor1_evo1_plate1_B4	high_fitness_diploids	TOR1	Evo2D	Aggeli2020	PAB1	NON_SYNONYMOUS_CODING	DOP1-NON_SYNONYMOUS_CODING; SMD2-NON_SYNONYMOUS_CODING; YDL180W-DOWNSTREAM; LAS21-UPSTREAM	V:510718:C:G:PAB1:NON_SYNONYMOUS_CODING:Cgt/Ggt:R116G:1/1~X:564551:T:G:TOR1:NON_SYNONYMOUS_CODING:ttT/ttG:F1712L:1/1~XIV:103969:A:G:MRPL10:NON_SYNONYMOUS_CODING:tTc/tCc:F45S:1/1	diploid	0.0917614	0.0195704	0.00464741	0.00513222	0.00308772	0.0033088	-0.00627986	0.0698815	0.00462815	3
CCAACAAAACACAAATCTGTTGTGTA_AATGCAACGGTTAATGTGTATTATGTA	EVO2D_IRA1_NON_rearray_Plate2-E4	adaptive_haploid	IRA1_NON	Evo2D	This_study	PUF3	stop_gained		II:522427:A:T:IRA1:stop_gained:c.4202T>A:p.Leu1401*:1/1~VI:101127:T:A:LPD1:downstream_gene_variant:c.*501A>T:nan:1/1~XII:122206:C:A:PUF3:stop_gained:c.2509G>T:p.Glu837*:1/1~XII:1029498:C:A:RPL6B:synonymous_variant:c.261C>A:p.Thr87Thr:1/1~XV:608680:G:T:SPP2:missense_variant:c.518C>A:p.Thr173Lys:1/1	haploid	0.0435548	0.0235411	-0.0383196	0.0124416	0.00706022	0.0193666	-0.0193378	0.0142085	-0.0162122	This study
CCAACAAAAGGAAACGTATTTATTGA_ACCGAAATCAGGAATTACTTTGATAG	gpb2_evo1_plate8_A5	neutral_haploids	GPB2	Evo2D	Aggeli2020			NotSequenced		Haploid	0.0366678	0.0295741	-0.00860236	0.0101075	0.00455208	0.00697578	0.00223485	-0.000650965	-0.00237094	3
CCGCCAATCCCGAACCCCGTTTCGCC_TTAGAAAGCCGTAAGATATTTTAAAT	gpb2_evo1_plate2_F6	neutral_haploids	GPB2	Evo2D	Aggeli2020			NotSequenced		Haploid	0.0421596	0.0279332	-0.00703099	0.0118827	0.00581239	0.00985304	0.00059397	0.00484078	-0.000799571	3
TGATCAATCTACAAAAATATTTAATG_GGAAGAACACGCAATCAGGTTCCAAT	EVO2D_IRA1_MIS_rearray_Plate2-C6	high_fitness_diploids	IRA1_MIS	Evo2D	This_study	MKS1	stop_gained		II:522697:G:A:IRA1:missense_variant:c.3932C>T:p.Ala1311Val:1/1~XIV:484486:G:T:MKS1:stop_gained:c.931G>T:p.Glu311*:0/1~XV:87280:AT:A:MDH2:upstream_gene_variant:c.-4361delA:nan:1/1	diploid	0.0729381	0.0377692	-0.00428654	0.00350659	0.00182922	0.00238503	0.00507097	0.0459709	-0.00188632	This study
CCAACAAAAGGAAACGTATTTATTGA_TAGGTAAACGCTAACTATATTGCGTG	gpb2_evo1_plate10_A9	pure_diploids	GPB2	Evo2D	Aggeli2020			NotSequenced		Diploid	0.0514595	0.0393173	-0.00395133	0.00730347	0.00285495	0.00496352	0.0119781	0.0141407	0.00228008	3
CCGCCAATCCCGAACCCCGTTTCGCC_TTAGGAAAATGCAATTTCGTTTGCGG	EVO1D_TCG_rearray_Plate5-H7	pure_diploids	GPB2	Evo1D	This_study					diploid	0.0436586	0.0415307	-0.000434372	0.00589751	0.00243192	0.00362016	0.0141914	0.00633981	0.00579704	This study
GACAGAAAAGCCAAATGGATTTACCG_GTCCAAATGGAAAAGTGAATTCAACC	EVO1D_TCG_rearray_Plate3-C11	pure_diploids	CYR1	Evo1D	This_study					diploid	0.0509668	0.0397398	-0.00605982	0.00788806	0.00296446	0.00513178	0.0114989	0.0121779	0.00295693	This study
GACAGAAAAGCCAAATGGATTTACCG_GTCCAAAAAGGGAAGTCTCTTGGGGA	EVO1D_TCG_rearray_Plate5-G10	pure_diploids	CYR1	Evo1D	This_study					diploid	0.0496504	0.0387435	-0.00683255	0.0080237	0.0031802	0.0056166	0.0105025	0.0108615	0.0021842	This study
CCAACAAAAGGAAACGTATTTATTGA_ATATGAAGGCAGAAGGTGATTCCGTG	EVO1D_TCG_rearray_Plate6-G3	pure_diploids	GPB2	Evo1D	This_study					diploid	0.0543925	0.0388662	-0.00448175	0.00712321	0.00290196	0.0048878	0.011527	0.0170737	0.00174966	This study
ATCACAATAACTAAACTGATTCTTCA_AGCGAAACCTGCAAGCAACTTGCTAG	EVO3D_IRA1_NON_rearray_Plate1-E4	adaptive_haploid	IRA1_NON	Evo3D	This_study	KSP1	missense_variant		II:522427:A:T:IRA1:stop_gained:c.4202T>A:p.Leu1401*:1/1~VI:101127:T:A:LPD1:downstream_gene_variant:c.*501A>T:nan:1/1~VII:161471:G:C:ATG1:missense_variant:c.1407G>C:p.Leu469Phe:1/1~VIII:271499:C:G:KSP1:missense_variant:c.50G>C:p.Arg17Pro:1/1~IX:31189:C:T:YIL166C:missense_variant:c.1378G>A:p.Val460Ile:1/1~X:519554:A:T:POL32:upstream_gene_variant:c.-2041T>A:nan:1|1~X:519560:G:A:POL32:upstream_gene_v…	haploid	0.0663001	0.0336503	-0.0143611	0.00592783	0.002928	0.0064231	-0.00922858	0.0369538	0.00774634	This study
CGCTAAAGACATAATGTGGTTTGTTG_ACGAGAATAGCAAACGCAGTTGAGCG	E2-88-3-H9	neutral_haploids	WT	Evo2D	Venkataram2015	NotSequenced		NotSequenced		Haploid	-0.000361484	0.00208093	0.000766665	0.00294217	0.00210238	0.00178813	0.00208093	-0.000361484	0.000766665	1
GACAGAAAAGCCAAATGGATTTACCG_AACTTAAGGTTTAACAAAGTTCGCTG	EVO1D_TCG_rearray_Plate1-A9	pure_diploids	CYR1	Evo1D	This_study					diploid	0.0498765	0.0386814	-0.00556337	0.00734582	0.00289634	0.00480715	0.0104405	0.0110877	0.00345339	This study
CGCTAAAGACATAATGTGGTTTGTTG_CCAAAAATAACTAAGTACATTTCAGG	131017-2-B6	adaptive_haploid	WT	Evo2D	Venkataram2015	GPB2		NotSequenced		Haploid	0.0386771	0.0308555	-0.0111443	0.00746967	0.00326998	0.00589526	0.0308555	0.0386771	-0.0111443	1
CCGCCAATCCCGAACCCCGTTTCGCC_GGAAGAATGGTAAATGAGGTTATATA	gpb2_evo1_plate1_H3	neutral_haploids	GPB2	Evo2D	Aggeli2020			NotSequenced		Haploid	0.0356917	0.0293609	-0.00938542	0.0150637	0.00589903	0.0131931	0.00202169	-0.00162705	-0.00315401	3
CCGCCAATCCCGAACCCCGTTTCGCC_GAATAAATCGGGAAGGGGGTTTTGGG	gpb2_evo1_plate1_E10	neutral_haploids	GPB2	Evo2D	Aggeli2020			NotSequenced		Haploid	0.0264082	0.0273598	-0.00510323	0.0154052	0.00596185	0.014073	2.061868362949332e-05	-0.0109106	0.00112819	3
CCAACAAAAGGAAACGTATTTATTGA_GCTAGAACCCGAAAATGGTTTACATG	gpb2_evo1_plate3_F9	neutral_haploids	GPB2	Evo2D	Aggeli2020			NotSequenced		Haploid	0.0392077	0.0283912	-0.00666631	0.0105533	0.00449897	0.00842279	0.00105194	0.0018889	-0.000434891	3
CATAAAAAGACTAATCTTATTAATGC_TAGACAATCTACAATTACTTTCACGT	EVO1D_IRAs_rearray_Plate2-A6	neutral_haploids	IRA1_MIS	Evo1D	This_study					?	0.0240506	0.0349637	-0.000602365	0.00836131	0.00341195	0.00662447	0.00226546	-0.00291652	0.00179785	This study
CATAAAAAGACTAATCTTATTAATGC_CGTTTAACAACAAAAGTCGTTGGGTC	EVO1D_IRAs_rearray_Plate2-F4	pure_diploids	IRA1_MIS	Evo1D	This_study					?	0.0376044	0.0453853	-0.00137113	0.00642047	0.00240721	0.00458939	0.0126871	0.0106372	0.00102909	This study
CCGCCAATCCCGAACCCCGTTTCGCC_TATCCAAACGTGAAGAAGGTTGCTCC	EVO1D_TCG_rearray_Plate5-F3	neutral_haploids	GPB2	Evo1D	This_study					haploid	0.0240891	0.0330269	0.00110511	0.0105271	0.00460849	0.00697504	0.00568773	-0.0132297	0.00733653	This study
CCGCCAATCCCGAACCCCGTTTCGCC_GAATAAAGTGGGAACAACGTTGTGTT	gpb2_evo2_plate9_G6	neutral_haploids	GPB2	Evo2D	Aggeli2020			NotSequenced		Haploid	0.0263477	0.0313168	-0.00375071	0.01313	0.00556349	0.00991373	0.00397754	-0.0109711	0.00248071	3
CGCTAAAGACATAATGTGGTTTGTTG_GATACAACTAAGAAGACGTTTCGCTC	E2-88-3-H6	pure_diploids	WT	Evo2D	Venkataram2015	Diploid		NotSequenced		Diploid	0.0271578	0.0179475	0.00741831	0.0129907	0.00621181	0.0105975	0.0179475	0.0271578	0.00741831	1
ATCAGAAGTTCGAATCAAATTACGAA_GACACAACAGGGAAGTGTGTTGGGGC	tor1_evo1_plate5_B11	neutral_haploids	TOR1	Evo2D	Aggeli2020			NotSequenced		Haploid	0.0267979	0.0242982	-0.0069216	0.0141458	0.00589431	0.012346	-0.00155203	0.00491796	-0.00694086	3
ATCAGAAGTTCGAATCAAATTACGAA_ACCCAAAATGATTAACAATCTTATCTT		pure_diploids	TOR1	Evo2D	Aggeli2020			NotSequenced			0.038786	0.0361575	0.00692043	0.00964154	0.00372596	0.0066404	0.0103073	0.016906	0.00690117	3
CCAACAAAAGGAAACGTATTTATTGA_GAGCCAAACGGTAATGCGCTTCGCAC	gpb2_evo2_plate7_E4	neutral_haploids	GPB2	Evo2D	Aggeli2020			NotSequenced		Haploid	0.035069	0.0331886	-0.00554337	0.0116537	0.00494866	0.00884879	0.00584942	-0.00224975	0.000688042	3
GTATTAAAATTAAAAATAATTGCACA_GGCGCAAAGACGAAAAATACTTGACGC	gpb2_evo1_plate6_E7	neutral_haploids	GPB2	Evo2D	Aggeli2020			NotSequenced		Haploid	0.0386107	0.0253474	-0.0101931	0.0120803	0.00543299	0.00986347	-0.00199186	0.00129193	-0.00396171	3
CCAACAAAAGGAAACGTATTTATTGA_TGGGTAAGTGGAAATGACCTTTGGGC	gpb2_evo1_plate8_H1	neutral_haploids	GPB2	Evo2D	Aggeli2020			NotSequenced		Haploid	0.037394	0.0257215	-0.0116989	0.00936704	0.00446401	0.00752989	-0.00161769	7.515483195592865e-05	-0.00546747	3
ATCAGAAGTTCGAATCAAATTACGAA_TTGTTAATCTATAACGACGTTATATG	tor1_evo1_plate7_D3	pure_diploids	TOR1	Evo2D	Aggeli2020			NotSequenced		Diploid	0.0445071	0.0370497	-0.00116964	0.00780413	0.00295402	0.00604641	0.0111994	0.0226272	-0.00118889	3
CCGCCAATCCCGAACCCCGTTTCGCC_TTTTCAAAAGTGAAAATGTTTCTCAT	gpb2_evo1_plate6_G3	neutral_haploids	GPB2	Evo2D	Aggeli2020			NotSequenced		Haploid	0.0455512	0.0297707	-0.00433052	0.0105894	0.00519173	0.00788981	0.0024315	0.00823242	0.0019009	3
CCGCCAATCCCGAACCCCGTTTCGCC_CCGCCAAAAGGAAAGGGGGTTGGGGA	gpb2_evo2_plate4_H1	neutral_haploids	GPB2	Evo2D	Aggeli2020			NotSequenced		Haploid	0.0333013	0.0271993	-0.0120588	0.0148433	0.00613706	0.012275	-0.000139904	-0.00401747	-0.00582737	3
CCGCCAATCCCGAACCCCGTTTCGCC_GTTTAAACTCTGAACTTTTTTTAGGG	gpb2_evo2_plate9_E6	neutral_haploids	GPB2	Evo2D	Aggeli2020			NotSequenced		Haploid	0.0276021	0.0300928	-0.00351837	0.0149655	0.00585252	0.0101523	0.00275359	-0.00971671	0.00271304	3
ATCAGAAGTTCGAATCAAATTACGAA_TAGGCAAGTCATAAGTAAATTTCTTT	EVO1D_TCG_rearray_Plate5-H4	pure_diploids	TOR1	Evo1D	This_study					diploid	0.0452933	0.0331665	0.00224111	0.00707715	0.0028265	0.00522747	0.00731621	0.0234134	0.00222185	This study
CCAACAAAAGGAAACGTATTTATTGA_CGAGTAAAGACAAAGTTGATTGATGT	gpb2_evo1_plate1_H2	neutral_haploids	GPB2	Evo2D	Aggeli2020			NotSequenced		Haploid	0.0442797	0.025582	-0.00160409	0.00938531	0.00457579	0.00765872	-0.00175721	0.00696091	0.00462732	3
CCGCCAATCCCGAACCCCGTTTCGCC_AAAAAAAATCTGAAAAAGGTTATATA	gpb2_evo1_plate4_G4	neutral_haploids	GPB2	Evo2D	Aggeli2020			NotSequenced		Haploid	0.0444541	0.0204534	-0.00794631	0.0113998	0.00518705	0.00903456	-0.00688582	0.00713526	-0.00171489	3
ATCAGAAGTTCGAATCAAATTACGAA_CACAAAAACTCAAACATTGTTATACC	EVO1D_TCG_rearray_Plate1-G2	high_fitness_diploids	TOR1	Evo1D	This_study					diploid	0.0581162	0.0344098	0.0109803	0.00819733	0.00320967	0.00617025	0.00855955	0.0362363	0.0109611	This study
CCGCCAATCCCGAACCCCGTTTCGCC_ACTTCAAATATTAATTTTTTTATTGG	gpb2_evo1_plate1_F12	neutral_haploids	GPB2	Evo2D	Aggeli2020			NotSequenced		Haploid	0.0367381	0.0290963	-0.0032693	0.0115683	0.0050346	0.00944818	0.00175711	-0.000580706	0.00296211	3
GTATTAAAATTAAAAATAATTGCACA_GGCCCAAGGGGAAAGACAGTTGGGGA	gpb2_evo2_plate3_H11	neutral_haploids	GPB2	Evo2D	Aggeli2020			NotSequenced		Haploid	0.0563415	0.0222305	-0.0094995	0.00917608	0.00449923	0.00810425	-0.00510874	0.0190227	-0.00326808	3
CGTATAAAGCGCAACACTGTTGATCG_TCCTAAATTAATAATATAATTGAGAA	GWS-P3-B4	adaptive_haploid	WT	Evo1_5D	Li2019	FPK1		FAA4-NON_SYNONYMOUS_CODING; CRP1-UPSTREAM		Haploid	0.0289952	0.0114065	-0.00130796	0.0116814	0.00587129	0.0107781	0.0114065	0.0289952	-0.00130796	2
CCGCCAATCCCGAACCCCGTTTCGCC_GGGTAAAGATTCAACTCCTTTAGTTT	gpb2_evo2_plate4_B6	neutral_haploids	GPB2	Evo2D	Aggeli2020			NotSequenced		Haploid	0.0399742	0.0233686	-0.00346041	0.0129908	0.00567346	0.0108771	-0.00397066	0.00265536	0.00277101	3
CCAACAAAAGGAAACGTATTTATTGA_CCCCTAATTGATAAAGTACTTCAAGG	EVO3D_TCG_rearray_Plate1-H2	adaptive_haploid	GPB2	Evo3D	This_study	SSK2	stop_gained		I:40104:T:G:GPB2:stop_gained:c.846T>G:p.Tyr282*:1/1~IV:1164032:G:A:HXT3:missense_variant:c.629C>T:p.Thr210Ile:1/1~VI:101127:T:A:LPD1:downstream_gene_variant:c.*501A>T:nan:1/1~XIV:684865:G:T:SSK2:stop_gained:c.569C>A:p.Ser190*:1/1	haploid	0.0598309	0.029812	-0.029093	0.00505481	0.00285022	0.00395491	0.00247282	0.0225121	-0.0228615	This study
ATCACAATAACTAAACTGATTCTTCA_ATCGGAAACTGAAAGGTGGTTCATAA	EVO3D_IRA1_NON_rearray_Plate2-B2	adaptive_haploid	IRA1_NON	Evo3D	This_study	ALD5+KSP1	upstream_gene_variant+stop_gained		II:522427:A:T:IRA1:stop_gained:c.4202T>A:p.Leu1401*:1/1~V:303524:AT:A:ALD5:upstream_gene_variant:c.-505delT:nan:0/1~VI:101127:T:A:YFL021C-A:upstream_gene_variant:c.-4512A>T:nan:1/1~VII:161471:G:C:ATG1:missense_variant:c.1407G>C:p.Leu469Phe:1/1~VIII:270656:G:T:KSP1:stop_gained:c.893C>A:p.Ser298*:1/1~XII:1029498:C:A:RPL6B:synonymous_variant:c.261C>A:p.Thr87Thr:1/1~XIV:204739:G:A:KEX2:missense_varia…	haploid	0.0678236	0.0242105	0.000277552	0.00639751	0.00396195	0.00384684	-0.0186684	0.0384773	0.022385	This study
CCGCCAATCCCGAACCCCGTTTCGCC_TTTAAAAAAACGAATTTATTTAGTGG	gpb2_evo2_plate4_E3	neutral_haploids	GPB2	Evo2D	Aggeli2020			NotSequenced		Haploid	0.0345254	0.0282216	-0.0128966	0.0130991	0.00579735	0.00901334	0.000882386	-0.00279342	-0.00666514	3
CCGCCAATCCCGAACCCCGTTTCGCC_GTCTAAAGCCTGAAGGAATTTTAAAA	EVO1D_TCG_rearray_Plate4-C11	neutral_haploids	GPB2	Evo1D	This_study					haploid	0.0327094	0.0282047	-0.0105538	0.0104272	0.00448898	0.00729836	0.000865454	-0.00460944	-0.00432237	This study
CCGCCAATCCCGAACCCCGTTTCGCC_TAAGAAAGGTGAAACGACGTTTGTAA	gpb2_evo1_plate1_D6	neutral_haploids	GPB2	Evo2D	Aggeli2020			NotSequenced		Haploid	0.0380829	0.0248854	-0.0108151	0.0126904	0.00583417	0.010252	-0.00245378	0.000764124	-0.00458373	3
CCAACAAAACACAAATCTGTTGTGTA_TCCTAAACGAAAACTTGGTTTGTTA		adaptive_haploid	IRA1_NON	Evo2D	This_study					?	0.0858191	0.0355493	-0.0746683	0.00406062	0.00255512	0.00950028	-0.00732962	0.0564728	-0.0525608	This study
CCAACAAAAGGAAACGTATTTATTGA_TCATAAAGGGTTAAGGCTATTCTCTG	gpb2_evo2_plate7_A8	pure_diploids	GPB2	Evo2D	Aggeli2020			NotSequenced		Diploid	0.0495442	0.0389515	-0.0037449	0.00821771	0.00303862	0.00612613	0.0116123	0.0122254	0.00248651	3
CCAACAAAAGGAAACGTATTTATTGA_GCGCTAAATGTGAAAAGTCTTCGAGC	gpb2_evo1_plate3_D4	neutral_haploids	GPB2	Evo2D	Aggeli2020			NotSequenced		Haploid	0.0344419	0.0269517	-0.00597923	0.0105585	0.00471973	0.00779129	-0.000387529	-0.00287693	0.000252185	3
CCGCCAATCCCGAACCCCGTTTCGCC_TCTTTAAAAAACAATAGAGTTTAGTT	gpb2_evo2_plate2_E2	neutral_haploids	GPB2	Evo2D	Aggeli2020			NotSequenced		Haploid	0.0349028	0.0292679	-0.0141041	0.0125143	0.00535326	0.00837893	0.00192866	-0.00241599	-0.00787268	3
CCGCCAATCCCGAACCCCGTTTCGCC_TTCAGAACTCATAATCAAATTTAATT	gpb2_evo2_plate6_E4	neutral_haploids	GPB2	Evo2D	Aggeli2020			NotSequenced		Haploid	0.0377572	0.0295132	-0.0030163	0.0115785	0.00497844	0.00856892	0.00217398	0.00043837	0.00321512	3
CCGCCAATCCCGAACCCCGTTTCGCC_GGGGAAACTATGAAGCCCATTTTGTG	gpb2_evo1_plate10_A3	neutral_haploids	GPB2	Evo2D	Aggeli2020			NotSequenced		Haploid	0.0304827	0.0271172	-0.015968	0.0155624	0.00598289	0.0145807	-0.000222023	-0.00683608	-0.00973658	3
CCAACAAAAGGAAACGTATTTATTGA_TTATTAAACCTCAAAGCTATTCCCGG	gpb2_evo2_plate3_G1	pure_diploids	GPB2	Evo2D	Aggeli2020			NotSequenced		Diploid	0.0526337	0.0389243	-0.00207696	0.00684338	0.00284975	0.00487241	0.0115851	0.0153149	0.00415445	3
ATCAGAAGTTCGAATCAAATTACGAA_TGCTAAATCCCCAAGTAGATTTTACG	tor1_evo1_plate2_F10	pure_diploids	TOR1	Evo2D	Aggeli2020			NotSequenced		Diploid	0.0412674	0.0360857	-2.52098e-05	0.00891979	0.00329771	0.00616072	0.0102355	0.0193875	-4.44663e-05	3
CCAACAAAAGGAAACGTATTTATTGA_TTATGAATAGACAAGGCATTTAGTGT	EVO1D_TCG_rearray_Plate1-A1	pure_diploids	GPB2	Evo1D	This_study					diploid	0.0536465	0.0392514	-0.00271305	0.0064127	0.00269465	0.00454733	0.0119122	0.0163277	0.00351837	This study
CCAACAAAAGGAAACGTATTTATTGA_ACTATAAGCCTTAAGAAGATTGTTAG	gpb2_evo1_plate7_C11	pure_diploids	GPB2	Evo2D	Aggeli2020			NotSequenced		Diploid	0.0503037	0.0367101	-0.00477336	0.00749497	0.00299894	0.00497949	0.00937088	0.0129849	0.00145806	3
CCAACAAAAGGAAACGTATTTATTGA_TCTTTAATAACTAATAATGTTTTAAG	EVO1D_TCG_rearray_Plate1-A12	pure_diploids	GPB2	Evo1D	This_study					diploid	0.055838	0.0364868	-0.00673661	0.0092438	0.00365151	0.00711146	0.0091476	0.0185192	-0.000505199	This study
CGTATAAAGCGCAACACTGTTGATCG_ATATGAATATTTAAAGCCCTTGTCGC	GWS-P3-A6	adaptive_haploid	WT	Evo1_5D	Li2019	other		IQG1-NON_SYNONYMOUS_CODING; SRO7-UPSTREAM; CRP1-UPSTREAM		Haploid	0.0213294	0.0107876	0.00294112	0.0127541	0.00632288	0.00959727	0.0107876	0.0213294	0.00294112	2
ATCAGAAGTTCGAATCAAATTACGAA_ACGAGAAACGGGAAGAGCGTTAGCGG	tor1_evo1_plate2_G9	neutral_haploids	TOR1	Evo2D	Aggeli2020			NotSequenced		Haploid	0.0171437	0.0252848	0.001567	0.0151069	0.00627122	0.0126737	-0.00056549	-0.00473628	0.00154774	3
CCGCCAATCCCGAACCCCGTTTCGCC_GGGCTAACAAAGAATGAGTTTGATTC	gpb2_evo1_plate10_A11	neutral_haploids	GPB2	Evo2D	Aggeli2020			NotSequenced		Haploid	0.0536164	0.0257314	-0.0127316	0.0132082	0.00597882	0.0120522	-0.00160781	0.0162976	-0.0065002	3
CCAACAAAACACAAATCTGTTGTGTA_GTCTTAAATGGTAACACATTTCGGAA	EVO2D_IRA1_NON_rearray_Plate2-C1	adaptive_haploid	IRA1_NON	Evo2D	This_study	KSP1	stop_gained		II:522427:A:T:IRA1:stop_gained:c.4202T>A:p.Leu1401*:1/1~IV:308446:A:T:RPS16B:upstream_gene_variant:c.-657T>A:nan:1/1~IV:524612:G:A:EHD3:synonymous_variant:c.102C>T:p.Thr34Thr:1/1~VI:101127:T:A:LPD1:downstream_gene_variant:c.*501A>T:nan:1/1~VIII:269753:G:T:KSP1:stop_gained:c.1796C>A:p.Ser599*:1/1~XII:1029498:C:A:RPL6B:synonymous_variant:c.261C>A:p.Thr87Thr:1/1~XV:608680:G:T:SPP2:missense_variant:c…	haploid	0.053556	0.0350963	-0.0267105	0.00916629	0.00446574	0.013098	-0.00778263	0.0242096	-0.00460304	This study
TTAAAAATACAAAAAAAGATTTAAGG_GGTCAAATCTCTAATAAGATTTCATG	tor1_evo1_plate10_A9	pure_diploids	TOR1	Evo2D	Aggeli2020			NotSequenced		Diploid	0.0488825	0.0336032	-0.000956995	0.00875595	0.00351405	0.00708556	0.00775297	0.0270025	-0.000976252	3
TGATCAATCTACAAAAATATTTAATG_TGATAAATACATAAAGTATTTCTTGA	EVO2D_IRA1_MIS_rearray_Plate2-D5	high_fitness_diploids	IRA1_MIS	Evo2D	This_study	MKS1	stop_gained		II:522697:G:A:IRA1:missense_variant:c.3932C>T:p.Ala1311Val:1/1~IV:232297:T:A:VCX1:upstream_gene_variant:c.-355T>A:nan:0/1~X:271142:G:A:TRL1:synonymous_variant:c.1344C>T:p.Ile448Ile:0/1~XIV:484471:G:T:MKS1:stop_gained:c.916G>T:p.Glu306*:0/1~XV:87280:AT:A:MDH2:upstream_gene_variant:c.-4361delA:nan:1/1	diploid	0.0805811	0.0342365	-0.00791176	0.00436758	0.00218114	0.0030793	0.00153823	0.0536139	-0.00551155	This study
ATCAGAAGTTCGAATCAAATTACGAA_TGACAAACTCGTAAAATAGTTGGCTC	EVO1D_TCG_rearray_Plate3-F2	pure_diploids	TOR1	Evo1D	This_study					diploid	0.0508825	0.0379207	-0.00207676	0.00893224	0.00335634	0.00674082	0.0120704	0.0290026	-0.00209602	This study
ATCAGAAGTTCGAATCAAATTACGAA_ACACGAAACGGAAAGCGGATTGACGG	tor1_evo1_plate7_E8	neutral_haploids	TOR1	Evo2D	Aggeli2020			NotSequenced		Haploid	0.0265898	0.0236916	0.00201744	0.0131207	0.00555107	0.0109569	-0.00215868	0.00470985	0.00199819	3
CCAACAAAAGGAAACGTATTTATTGA_AGCCCAAGAGACAAATTGTTTATCTA	gpb2_evo1_plate10_D8	pure_diploids	GPB2	Evo2D	Aggeli2020			NotSequenced		Diploid	0.0542114	0.0359394	-0.0038364	0.00730557	0.00303125	0.00499514	0.00860015	0.0168926	0.00239502	3
CCAACAAAAGGAAACGTATTTATTGA_TGAATAAAAGGTAAGTATGTTTGGTT	gpb2_evo1_plate8_G6	pure_diploids	GPB2	Evo2D	Aggeli2020			NotSequenced		Diploid	0.0571105	0.0371672	-0.00432333	0.00698805	0.00280559	0.00514479	0.00982794	0.0197917	0.00190808	3
ATCAGAAGTTCGAATCAAATTACGAA_TGACCAATGAAAAATTTGTTTCATAG	tor1_evo1_plate2_D11	pure_diploids	TOR1	Evo2D	Aggeli2020			NotSequenced		Diploid	0.0481199	0.0359803	0.00206883	0.00847293	0.00321702	0.00664436	0.01013	0.0262399	0.00204957	3
GTAATAAGAAGTAAGATGATTCTATT_CCACTAAGGGGCAAGGGGCTTGGGGC	GWS-P3-B2	adaptive_haploid	WT	Evo1_5D	Li2019	SXM1				Haploid	0.011415	0.0152202	0.00892056	0.0168656	0.00722961	0.0135214	0.0152202	0.011415	0.00892056	2
ATCACAATAACTAAACTGATTCTTCA_CTGGGAAACTAGAAAGACGTTGAAGT	EVO3D_IRA1_NON_rearray_Plate1-F5	adaptive_haploid	IRA1_NON	Evo3D	This_study					haploid	0.0589499	0.0368337	0.00021836	0.00730263	0.00341662	0.00563948	-0.00604527	0.0296036	0.0223258	This study
ATCAGAAGTTCGAATCAAATTACGAA_TAATGAAAGTGAAATTGTGTTGGTTT	tor1_evo1_plate4_F3	pure_diploids	TOR1	Evo2D	Aggeli2020			NotSequenced		Diploid	0.0497593	0.0343726	0.00363709	0.00818841	0.00324159	0.00621646	0.00852234	0.0278794	0.00361784	3
CCAACAAAAGGAAACGTATTTATTGA_CCATAAACATTAAATACGGTTTCAAC	gpb2_evo2_plate2_E1	pure_diploids	GPB2	Evo2D	Aggeli2020			NotSequenced		Diploid	0.050355	0.038822	-0.00377199	0.00738195	0.00292861	0.00519733	0.0114828	0.0130362	0.00245942	3
ATCAGAAGTTCGAATCAAATTACGAA_CCACCAATGCTAAACTATATTTGTAC		neutral_haploids	TOR1	Evo2D	Aggeli2020			NotSequenced			0.0261025	0.0281997	-0.00164386	0.0125754	0.00486453	0.00972107	0.00234945	0.00422253	-0.00166311	3
TTAAAAATACAAAAAAAGATTTAAGG_GTGGTAACTGTCAACAGTGTTGCCAA		pure_diploids	TOR1	Evo2D	Aggeli2020			NotSequenced			0.0378276	0.037318	-0.00183396	0.0095762	0.0035679	0.00719309	0.0114678	0.0159477	-0.00185322	3
ATCACAATAACTAAACTGATTCTTCA_CCTGGAAAGGGTAACACGTTTCGGAA	EVO3D_IRA1_NON_rearray_Plate1-E8	adaptive_haploid	IRA1_NON	Evo3D	This_study					haploid	0.0684639	0.0286357	0.00230216	0.00548335	0.0030072	0.00314335	-0.0142432	0.0391176	0.0244096	This study
ATCACAATAACTAAACTGATTCTTCA_GTTCAAAGCGTCAAGGATATTTAGAT	EVO3D_IRA1_NON_rearray_Plate2-A11	adaptive_haploid	IRA1_NON	Evo3D	This_study	KSP1	frameshift_variant		II:522427:A:T:IRA1:stop_gained:c.4202T>A:p.Leu1401*:1/1~VI:101127:T:A:LPD1:downstream_gene_variant:c.*501A>T:nan:1/1~VII:161471:G:C:ATG1:missense_variant:c.1407G>C:p.Leu469Phe:1/1~VIII:270433:CA:C:KSP1:frameshift_variant:c.1115delT:p.Leu372fs:1/1~VIII:414808:T:A:KEL1:missense_variant:c.2372A>T:p.Lys791Ile:1/1~XII:1029498:C:A:RPL6B:synonymous_variant:c.261C>A:p.Thr87Thr:1/1~XIII:309762:A:T:SOK2:up…	haploid	0.0669303	0.0280829	0.00156627	0.0105564	0.00491338	0.00759179	-0.0147961	0.0375839	0.0236737	This study
TTAAAAATACAAAAAAAGATTTAAGG_AGTTAAAGGGTTAAGAATATTCGTCT	tor1_evo1_plate5_B5	pure_diploids	TOR1	Evo2D	Aggeli2020			NotSequenced		Diploid	0.0416503	0.033416	0.00193779	0.00864549	0.00333263	0.0067436	0.00756569	0.0197704	0.00191853	3
ACTTAAAAAGCAAACATGATTATTCA_CCGCAAACATTGAACCCAGTTCTTCA	cyr1_evo1_plate6_A12	pure_diploids	CYR1	Evo2D	Aggeli2020			NotSequenced		Diploid	0.0519559	0.0381597	-0.00945872	0.00829406	0.00346387	0.00555632	0.00991872	0.013167	-0.000441971	3
GACAGAAAAGCCAAATGGATTTACCG_ATACTAAGCTAAAAGGATCTTTACGT	cyr1_evo1_plate9_H11	pure_diploids	CYR1	Evo2D	Aggeli2020			NotSequenced		Diploid	0.047032	0.0372729	-0.00478897	0.00683574	0.00274253	0.0046605	0.00903199	0.00824312	0.00422779	3
GACAGAAAAGCCAAATGGATTTACCG_CTTGTAACAAGGAAGATGCTTCGAGT	EVO1D_TCG_rearray_Plate3-A5	pure_diploids	CYR1	Evo1D	This_study					diploid	0.0444806	0.0415763	-0.00538066	0.00873085	0.00335058	0.00605659	0.0133354	0.00569174	0.00363609	This study
ATCAGAAGTTCGAATCAAATTACGAA_ACAACAATACGTAAGTTTTTTAACG	tor1_evo1_plate6_B2	pure_diploids	TOR1	Evo2D	Aggeli2020			NotSequenced		Diploid	0.0399921	0.0359662	-0.000597645	0.00888126	0.00342102	0.00618066	0.010116	0.0181121	-0.000616902	3
CCGCCAATCCCGAACCCCGTTTCGCC_GATAAAATAATTAAGTACATTCATGG	gpb2_evo2_plate7_G6	neutral_haploids	GPB2	Evo2D	Aggeli2020			NotSequenced		Haploid	0.0267566	0.0321511	-0.00475409	0.0146069	0.00657984	0.0118052	0.00481191	-0.0105621	0.00147733	3
CCAACAAAACACAAATCTGTTGTGTA_AGACTAAGTGGAAATAGAGTTTAGAC	EVO2D_IRA1_NON_rearray_Plate2-G9	adaptive_haploid	IRA1_NON	Evo2D	This_study	PUF3	disruptive_inframe_deletion		II:522427:A:T:IRA1:stop_gained:c.4202T>A:p.Leu1401*:1/1~VI:101127:T:A:LPD1:downstream_gene_variant:c.*501A>T:nan:1/1~XII:122370:ATAGATTTTTCGACCACGTTGGAGGCAAATTTATGTT:A:PUF3:disruptive_inframe_deletion:c.2309_2344delAACATAAATTTGCCTCCAACGTGGTCGAAAAATCTA:p.Lys770_Ser781del:1/1~XII:122380:C:*:nan:nan:nan:nan:1/1~XII:122401:T:*:nan:nan:nan:nan:1/1~XII:997532:A:G:SEN1:missense_variant:c.4099A>G:p.Ile13…	haploid	0.0517857	0.0185914	-0.0454185	0.00906875	0.00603828	0.018405	-0.0242875	0.0224394	-0.0233111	This study
CCGCCAATCCCGAACCCCGTTTCGCC_ATTTTAAGACTTAATGTGATTCGTCT	gpb2_evo1_plate9_A2	neutral_haploids	GPB2	Evo2D	Aggeli2020			NotSequenced		Haploid	0.0373656	0.0251224	0.00224015	0.0132673	0.00594754	0.00866372	-0.00221685	4.681502705504437e-05	0.00847156	3
TTAAAAATACAAAAAAAGATTTAAGG_TTCACAAACTATAATGTAATTCCATT	tor1_evo1_plate4_G2	pure_diploids	TOR1	Evo2D	Aggeli2020			NotSequenced		Diploid	0.0471908	0.0341208	-0.00149687	0.00777569	0.00304817	0.0061051	0.00827053	0.0253108	-0.00151613	3
CGCTAAAGACATAATGTGGTTTGTTG_AAGGAAACGTAGAAAGACGTTAATAT	131017-3-A3	pure_diploids	WT	Evo2D	Venkataram2015	Diploid		NotSequenced		Diploid	0.0264361	0.0131835	0.00417563	0.00995157	0.00494688	0.00835274	0.0131835	0.0264361	0.00417563	1
CCGCCAATCCCGAACCCCGTTTCGCC_TTCATAAAGGGAAACGATTTTTGGAC	gpb2_evo1_plate2_F10	neutral_haploids	GPB2	Evo2D	Aggeli2020			NotSequenced		Haploid	0.0248514	0.0289239	-0.0038559	0.012929	0.00611123	0.00896323	0.00158468	-0.0124674	0.00237552	3
CCGCCAATCCCGAACCCCGTTTCGCC_AAGTCAAGGAGGAAAAGCTTTATAAA	gpb2_evo2_plate6_A2	neutral_haploids	GPB2	Evo2D	Aggeli2020			NotSequenced		Haploid	0.0369399	0.0252075	-0.00750588	0.01146	0.00547525	0.00894859	-0.00213176	-0.000378904	-0.00127446	3
ACTTAAAAAGCAAACATGATTATTCA_GTATAAACACACAATTGCATTTCTGT	cyr1_evo1_plate10_G4	pure_diploids	CYR1	Evo2D	Aggeli2020			NotSequenced			0.0394143	0.0393064	-0.00261021	0.0082873	0.00321747	0.00570296	0.0110655	0.000625501	0.00640654	3
GTAATAAGAAGTAAGATGATTCTATT_CTGTAAAGCGACAAGTGATTTGGGAT	GWS-P3-A2	adaptive_haploid	WT	Evo1_5D	Li2019	other				Haploid	0.0234923	0.00758484	0.00251982	0.013461	0.00672811	0.0105827	0.00758484	0.0234923	0.00251982	2
ATCAGAAGTTCGAATCAAATTACGAA_CCTACAAAGGCCAACCGAGTTCCAGT	tor1_evo1_plate2_D12	neutral_haploids	TOR1	Evo2D	Aggeli2020			NotSequenced		Haploid	0.0241592	0.0252673	0.00990768	0.0154831	0.00619758	0.0122157	-0.000582996	0.00227922	0.00988843	3
CCAACAAAAGGAAACGTATTTATTGA_GACTAAAGTAGGAAAGAGTTTTAAAG	gpb2_evo2_plate3_D5	pure_diploids	GPB2	Evo2D	Aggeli2020			NotSequenced		Diploid	0.0521072	0.0375837	-0.00295643	0.00757262	0.00307322	0.00552791	0.0102445	0.0147884	0.00327498	3
CCAACAAAAGGAAACGTATTTATTGA_ATCCCAACTGCTAACGTATTTGCTCG	gpb2_evo2_plate6_D8	neutral_haploids	GPB2	Evo2D	Aggeli2020			NotSequenced		Haploid	0.0367251	0.0307139	-0.00975477	0.0099999	0.00432454	0.00685448	0.0033747	-0.000593733	-0.00352336	3
CCGCCAATCCCGAACCCCGTTTCGCC_AAATCAACTTCGAAACGCCTTCGGCC	gpb2_evo2_plate9_B1	neutral_haploids	GPB2	Evo2D	Aggeli2020			NotSequenced		Haploid	0.0244265	0.033788	0.000264606	0.0137956	0.00580558	0.00990103	0.00644882	-0.0128923	0.00649602	3
CCGCCAATCCCGAACCCCGTTTCGCC_ATTCTAAAACATAAGATACTTAAAAG	gpb2_evo2_plate8_E9	neutral_haploids	GPB2	Evo2D	Aggeli2020			NotSequenced		Haploid	0.0422141	0.0243365	-0.00336352	0.0117763	0.00536755	0.00885002	-0.00300269	0.00489528	0.0028679	3
ATCAGAAGTTCGAATCAAATTACGAA_GCTTTAAGACTCAAGGCGGTTCCTCA	tor1_evo1_plate5_F5	pure_diploids	TOR1	Evo2D	Aggeli2020			NotSequenced		Diploid	0.0411625	0.0369705	0.00620957	0.0100772	0.00366391	0.006883	0.0111202	0.0192825	0.00619031	3
CCGCCAATCCCGAACCCCGTTTCGCC_AAAACAAACTATAATGGAGTTTTTCG	gpb2_evo2_plate6_A1	neutral_haploids	GPB2	Evo2D	Aggeli2020			NotSequenced		Haploid	0.0361904	0.0301034	-0.00280034	0.0119945	0.00518754	0.00884393	0.00276414	-0.00112835	0.00343107	3
ATCTTAAATTTTAATTACATTTACAT_GCGCGAACGGGAAAGCGGGTTGTGGG	GWS-P1-F12	adaptive_haploid	WT	Evo5D	Li2019	SXM1+SSK1+LSM2		FAS1-NON_SYNONYMOUS_CODING		Haploid	0.0634689	0.0144327	-0.00815598	0.0074008	0.00486943	0.00472963	0.0144327	0.0634689	-0.00815598	2
GCAGAAAAAGGAAAATCTGTTAAAGC_CCTTAAACAGCGAAGCGACTTGGGGG		adaptive_haploid	WT	Evo1_5D	Li2019	NotSequenced		NotSequenced		Haploid	-0.00310283	0.0191085	0.00510893	0.0180442	0.00731665	0.0155103	0.0191085	-0.00310283	0.00510893	2
GTATTAAAATTAAAAATAATTGCACA_AGTATAATCGAAAATGCATTTATAGA	EVO1D_TCG_rearray_Plate3-D3	pure_diploids	GPB2	Evo1D	This_study					diploid	0.0638256	0.0306411	-0.00963006	0.00968941	0.00390952	0.00765278	0.00330183	0.0265068	-0.00339865	This study
CCAACAAAAGGAAACGTATTTATTGA_TGTCAAATCAATAACCTTATTAGGAC	gpb2_evo1_plate4_B3	neutral_haploids	GPB2	Evo2D	Aggeli2020			NotSequenced		Haploid	0.040544	0.027418	-0.00558334	0.00916891	0.00414932	0.00691888	7.882341207030713e-05	0.00322521	0.000648074	3
AGAACAAAAACTAAACTCATTCATGG_TGTGAAATATATAAGCCTTTTTAGAT	cyr1_evo1_plate9_A7	pure_diploids	CYR1	Evo2D	Aggeli2020			NotSequenced		Diploid	0.046174	0.0349118	-0.00688805	0.00702463	0.00309447	0.00516942	0.00667091	0.00738514	0.0021287	3
CATAAAAAGACTAATCTTATTAATGC_TTAGCAATCAGGAACCTCGTTCGCAA	EVO1D_IRAs_rearray_Plate2-G8	pure_diploids	IRA1_MIS	Evo1D	This_study					?	0.0311753	0.0492387	0.00265574	0.0070165	0.00250532	0.00492564	0.0165405	0.00420819	0.00505596	This study
CGCTAAAGACATAATGTGGTTTGTTG_GGTGTAACCTTTAAGGAGCTTGGGTG	E2-88-2-H2	pure_diploids	WT	Evo2D	Venkataram2015	Diploid		NotSequenced		Diploid	0.0228131	0.0175565	-0.00142526	0.0141081	0.00619898	0.0106386	0.0175565	0.0228131	-0.00142526	1
CCAACAAAAGGAAACGTATTTATTGA_GCCACAAAACGCAAGTCAATTCCCAA	gpb2_evo1_plate8_F12	neutral_haploids	GPB2	Evo2D	Aggeli2020			NotSequenced		Haploid	0.0366329	0.0304149	-0.00437543	0.0104024	0.00449991	0.00799549	0.00307567	-0.00068588	0.00185599	3
CCAACAAAAGGAAACGTATTTATTGA_AAAACAACGTCTAATTTAATTACAAT	gpb2_evo2_plate6_D1	pure_diploids	GPB2	Evo2D	Aggeli2020			NotSequenced		Diploid	0.0495375	0.0376849	-0.00273304	0.00686481	0.00284094	0.00476495	0.0103457	0.0122187	0.00349837	3
ATCAGAAGTTCGAATCAAATTACGAA_GGCAAAAAATGGAAACTGCTTGGTTA	tor1_evo1_plate1_D10	adaptive_haploid	TOR1	Evo2D	Aggeli2020	SSK2	FRAME_SHIFT	DOP1-NON_SYNONYMOUS_CODING; SMD2-NON_SYNONYMOUS_CODING; YDL180W-DOWNSTREAM; LAS21-UPSTREAM	VII:961959:T:G:MOS2:NON_SYNONYMOUS_CODING:Aat/Cat:N35H:1~VIII:362075:C:A:FUR1:UPSTREAM:40:nan:1~X:564551:T:G:TOR1:NON_SYNONYMOUS_CODING:ttT/ttG:F1712L:1~XIV:103969:A:G:MRPL10:NON_SYNONYMOUS_CODING:tTc/tCc:F45S:1~XIV:684683:G:GT:SSK2:FRAME_SHIFT:aaa/aaaA:K250K?:1	Haploid	0.0644111	0.021951	-0.00110091	0.00655601	0.00374884	0.00430429	-0.00389926	0.0425311	-0.00112017	3
ATCAGAAGTTCGAATCAAATTACGAA_CTTTCAACCTTGAAACATCTTAGAAG	tor1_evo1_plate4_C10	pure_diploids	TOR1	Evo2D	Aggeli2020			NotSequenced		Diploid	0.0441125	0.0365618	0.00327989	0.00909405	0.00344767	0.00655465	0.0107115	0.0222326	0.00326063	3
CCAACAAAAGGAAACGTATTTATTGA_ACGCGAACGACCAAGGACTTTTTAAC	gpb2_evo2_plate6_G1	neutral_haploids	GPB2	Evo2D	Aggeli2020			NotSequenced		Haploid	0.0354175	0.0324164	-0.00587368	0.0119053	0.00517049	0.00848099	0.00507715	-0.00190132	0.000357738	3
CCGCCAATCCCGAACCCCGTTTCGCC_ATTCTAATAGAGAAACATGTTTTCTT	EVO3D_TCG_rearray_Plate1-E11	pure_diploids	GPB2	Evo3D	This_study					diploid	0.0532107	0.041259	-0.00464986	0.00484234	0.00214781	0.00311173	0.0139197	0.0158919	0.00158155	This study
CCAACAAAAGGAAACGTATTTATTGA_CCTACAAATTAGAAAACGCTTAACAA	gpb2_evo1_plate6_C1	pure_diploids	GPB2	Evo2D	Aggeli2020			NotSequenced		Diploid	0.0472592	0.0390136	-0.00496757	0.00727333	0.00291405	0.00504602	0.0116744	0.00994036	0.00126385	3
CCAACAAAAGGAAACGTATTTATTGA_GACGTAATCTGCAAAGTTGTTGGATA	gpb2_evo1_plate8_E12	neutral_haploids	GPB2	Evo2D	Aggeli2020			NotSequenced		Haploid	0.0381194	0.0265359	-0.00881949	0.0101872	0.0044893	0.00861555	-0.000803351	0.00080058	-0.00258808	3
CCAACAAAACACAAATCTGTTGTGTA_TACGAAAAATATAAAGGAGTTTATTT	EVO2D_IRA1_NON_rearray_Plate2-B1	adaptive_haploid	IRA1_NON	Evo2D	This_study	PUF3	stop_gainedframeshift_variantmissense_variant		II:522427:A:T:IRA1:stop_gained:c.4202T>A:p.Leu1401*:1/1~VI:101127:T:A:LPD1:downstream_gene_variant:c.*501A>T:nan:1/1~VII:700940:T:TA:SRB5:upstream_gene_variant:c.-2573_-2572insT:nan:1/1~X:376289:T:C:NUP192:upstream_gene_variant:c.-2490A>G:nan:1|1~XII:123074:GC:TC:PUF3:stop_gained:c.1641C>A:p.Cys547*:0|0~XII:123074:GC:G:PUF3:frameshift_variant:c.1640delG:p.Cys547fs:1|1~XII:123076:A:G:PUF3:missense…	haploid	0.0374151	0.0206022	-0.0194494	0.0180131	0.00985057	0.0281254	-0.0222767	0.00806879	0.00265802	This study
CCAACAAAAGGAAACGTATTTATTGA_GCCGGAAATACCAATGTTTTTTGGGG	gpb2_evo1_plate7_G3	neutral_haploids	GPB2	Evo2D	Aggeli2020			NotSequenced		Haploid	0.0415164	0.0250297	-0.00735703	0.0115936	0.00497915	0.00920534	-0.00230948	0.00419761	-0.00112562	3
CCGCCAATCCCGAACCCCGTTTCGCC_AATCTAAATGGGAATGTACTTACTAT	EVO1D_TCG_rearray_Plate6-A10	neutral_haploids	GPB2	Evo1D	This_study					haploid	0.0299273	0.0298531	-0.00511322	0.00858076	0.00370557	0.00569098	0.00251385	-0.00739152	0.00111819	This study
AATGCAATAATGAAATGATTTGAGGA_CATACAAGCGACAAAAGGGTTCACAA	EVO1D_IRAs_rearray_Plate4-C7	adaptive_haploid	IRA1_NON	Evo1D	This_study				II:522427:A:T:IRA1:stop_gained:c.4202T>A:p.Leu1401*:1/1~VI:60135:G:T:RPO41:missense_variant:c.1354G>T:p.Val452Phe:0/1~VI:101127:T:A:LPD1:downstream_gene_variant:c.*501A>T:nan:1/1~VIII:203418:G:T:AAP1:upstream_gene_variant:c.-2108C>A:nan:0/1~XII:841888:C:A:RSC2:synonymous_variant:c.558C>A:p.Val186Val:1/1~XII:1029498:C:A:RPL6B:synonymous_variant:c.261C>A:p.Thr87Thr:1/1~XV:779647:T:C:RPL33B:upstream…	?	0.048327	0.0520169	-0.0749005	0.00647262	0.00256578	0.0252983	0.00913799	0.0189807	-0.052793	This study
TTAAAAATACAAAAAAAGATTTAAGG_AATTAAAGATTTAATCGTGTTTCTGG	tor1_evo1_plate1_G7	pure_diploids	TOR1	Evo2D	Aggeli2020			NotSequenced		Diploid	0.0429644	0.0360205	0.000479323	0.00808444	0.00318396	0.00650396	0.0101702	0.0210845	0.000460066	3
CCAACAAAAGGAAACGTATTTATTGA_GTAGGAATCAGTAAACAAATTATTCC	gpb2_evo1_plate8_B11	neutral_haploids	GPB2	Evo2D	Aggeli2020			NotSequenced		Haploid	0.0437029	0.0288496	-0.00983326	0.0081186	0.00370136	0.00675768	0.00151039	0.00638413	-0.00360185	3
CCAACAAAAGGAAACGTATTTATTGA_CGTTTAACTTGGAACGATTTTGACAT	gpb2_evo1_plate1_C11	neutral_haploids	GPB2	Evo2D	Aggeli2020			NotSequenced		Haploid	0.035769	0.0259022	-0.00450369	0.0094066	0.00437349	0.00676293	-0.00143704	-0.00154981	0.00172772	3
ATCAGAAGTTCGAATCAAATTACGAA_TTATCAATTATAAACATACTTCTTAG	EVO1D_TCG_rearray_Plate4-D9	pure_diploids	TOR1	Evo1D	This_study					diploid	0.0556694	0.0293292	0.00447669	0.00688067	0.00289821	0.00568574	0.00347894	0.0337894	0.00445743	This study
CGCTAAAGACATAATGTGGTTTGTTG_ATATTAATGGGGAACAGTGTTTAGAC	E2-88-1-E10	pure_diploids	WT	Evo2D	Venkataram2015	Diploid		NotSequenced		Diploid	0.020823	0.0183928	0.000408618	0.013026	0.00566743	0.00978125	0.0183928	0.020823	0.000408618	1
CCGCCAATCCCGAACCCCGTTTCGCC_CCAGTAATATAAAATGTGCTTGTTCT	gpb2_evo2_plate1_C12	neutral_haploids	GPB2	Evo2D	Aggeli2020			NotSequenced		Haploid	0.0498697	0.0245641	-0.00259695	0.0116013	0.00558498	0.00905812	-0.00277511	0.0125509	0.00363446	3
CCGCCAATCCCGAACCCCGTTTCGCC_GCAGCAAAGTGGAAGTGTTTTGGGAA	gpb2_evo2_plate6_C10	neutral_haploids	GPB2	Evo2D	Aggeli2020			NotSequenced		Haploid	0.0389288	0.0250034	-0.00830591	0.012242	0.00538872	0.0106206	-0.00233582	0.00160996	-0.0020745	3
CCAACAAAACACAAATCTGTTGTGTA_CGACCAAACAGTAAGTGGTTTTAGCC	EVO2D_IRA1_NON_rearray_Plate2-E11	adaptive_haploid	IRA1_NON	Evo2D	This_study				II:522427:A:T:IRA1:stop_gained:c.4202T>A:p.Leu1401*:1/1~II:578883:C:G:SEC66:missense_variant:c.520C>G:p.Gln174Glu:1/1~VI:101127:T:A:LPD1:downstream_gene_variant:c.*501A>T:nan:1/1~XII:1029498:C:A:RPL6B:synonymous_variant:c.261C>A:p.Thr87Thr:1/1~XIII:796187:A:G:CUE1:missense_variant:c.383A>G:p.Asp128Gly:1/1~XIV:218512:G:A:ELA1:synonymous_variant:c.151C>T:p.Leu51Leu:1/1~XV:608680:G:T:SPP2:missense_v…	haploid	0.0601269	0.0280484	0.00808536	0.0085884	0.004571	0.00632496	-0.0148306	0.0307806	0.0301928	This study
ATCAGAAGTTCGAATCAAATTACGAA_TCCTTAATCAAAAAATCAGTTGGCTC	tor1_evo1_plate7_B11	pure_diploids	TOR1	Evo2D	Aggeli2020			NotSequenced		Diploid	0.0484943	0.0346846	0.00418924	0.00807273	0.00317865	0.00601288	0.00883434	0.0266143	0.00416999	3
CCGCCAATCCCGAACCCCGTTTCGCC_AATTAAAAGAATAATTTCCTTATGTA	gpb2_evo1_plate6_F7	neutral_haploids	GPB2	Evo2D	Aggeli2020			NotSequenced		Haploid	0.0327057	0.0268463	-0.00450649	0.0118308	0.00525701	0.00871342	-0.000492918	-0.00461308	0.00172492	3
CGCTAAAGACATAATGTGGTTTGTTG_GTCACAACTGACAAGGGCATTATGCG	131101-2-F4	pure_diploids	WT	Evo2D	Venkataram2015	Diploid		NotSequenced		Diploid	0.0283612	0.0155204	0.00325874	0.0115025	0.00526041	0.00837004	0.0155204	0.0283612	0.00325874	1
CCAACAAAAGGAAACGTATTTATTGA_CTGTGAATATCTAATTCAATTTCATC	EVO1D_TCG_rearray_Plate1-A3	pure_diploids	GPB2	Evo1D	This_study					diploid	0.0483078	0.0385821	-0.00618649	0.00734372	0.00300652	0.00492606	0.0112429	0.010989	4.492458628138716e-05	This study
GACAGAAAAGCCAAATGGATTTACCG_GCAGAAAGAGGAAAACCCGTTCACTT	EVO1D_TCG_rearray_Plate6-H6	pure_diploids	CYR1	Evo1D	This_study					diploid	0.0521672	0.03692	-0.000180608	0.00733327	0.00298495	0.00487532	0.00867908	0.0133783	0.00883615	This study
CCAACAAAAGGAAACGTATTTATTGA_TTGGGAATCCGCAATACGGTTATCAA	gpb2_evo1_plate3_C4	neutral_haploids	GPB2	Evo2D	Aggeli2020			NotSequenced		Haploid	0.0344835	0.0265536	-0.00845251	0.00982781	0.00442183	0.007519	-0.000785637	-0.00283534	-0.00222109	3
CCGCCAATCCCGAACCCCGTTTCGCC_GTAGAAAACCAGAAATTTATTCCTGC	gpb2_evo1_plate2_G11	neutral_haploids	GPB2	Evo2D	Aggeli2020			NotSequenced		Haploid	0.0316632	0.0316176	-0.0110782	0.0137786	0.00589751	0.0104063	0.00427833	-0.00565559	-0.00484677	3
CCAACAAAAGGAAACGTATTTATTGA_AGAAGAAACTGGAAGGTAATTGTGTA	gpb2_evo1_plate4_F7	neutral_haploids	GPB2	Evo2D	Aggeli2020			NotSequenced		Haploid	0.0432087	0.0250093	-0.000828978	0.00863463	0.00393986	0.00689523	-0.00232989	0.00588988	0.00540244	3
ATCAGAAGTTCGAATCAAATTACGAA_CAGGAAAGTGGAAATAATCTTGGGTG	EVO1D_TCG_rearray_Plate1-C8	pure_diploids	TOR1	Evo1D	This_study					diploid	0.0474518	0.0348999	0.00248295	0.00832718	0.00319562	0.00614624	0.00904967	0.0255718	0.00246369	This study
CCGCCAATCCCGAACCCCGTTTCGCC_CACCGAAACCTGAACACTATTATATT	EVO1D_TCG_rearray_Plate2-C2	neutral_haploids	GPB2	Evo1D	This_study					haploid	0.0375573	0.0276251	-0.0106167	0.0106999	0.00474338	0.00771037	0.000285832	0.000238469	-0.00438528	This study
CATAAAAAGACTAATCTTATTAATGC_CAAGGAATCGTCAAGCGTGTTCGTGG	EVO1D_IRAs_rearray_Plate3-E11	neutral_haploids	IRA1_MIS	Evo1D	This_study					?	0.0302785	0.0363583	0.00309134	0.00897047	0.00364981	0.00767157	0.00366002	0.00331131	0.00549156	This study
CCAACAAAAGGAAACGTATTTATTGA_ATATGAAACGTAAATACGATTAACCC	EVO1D_TCG_rearray_Plate6-B1	pure_diploids	GPB2	Evo1D	This_study					diploid	0.0503569	0.0403693	-0.00185508	0.00585663	0.00243139	0.0039108	0.0130301	0.0130381	0.00437634	This study
GTATTAAAATTAAAAATAATTGCACA_CCGTTAACAGCTAACTCTATTGCCGG	gpb2_evo1_plate4_F10	neutral_haploids	GPB2	Evo2D	Aggeli2020			NotSequenced		Haploid	0.0451439	0.0239554	-0.00503399	0.00976722	0.00471236	0.00822027	-0.00338386	0.00782511	0.00119743	3
CCGCCAATCCCGAACCCCGTTTCGCC_TTACAAATATTCAATGATTTTACGAA	gpb2_evo1_plate1_A5	neutral_haploids	GPB2	Evo2D	Aggeli2020			NotSequenced		Haploid	0.0401787	0.0256746	-0.00966722	0.0120374	0.00587194	0.00933053	-0.00166467	0.00285994	-0.00343581	3
CCGCCAATCCCGAACCCCGTTTCGCC_CCAGAAAAAACCAAGAGGGTTTCTAG	gpb2_evo1_plate7_E11	neutral_haploids	GPB2	Evo2D	Aggeli2020			NotSequenced		Haploid	0.0383676	0.0275027	-0.00375423	0.0119013	0.00536711	0.00945947	0.000163461	0.00104883	0.00247718	3
ATCAGAAGTTCGAATCAAATTACGAA_CGGTGAAATGTAAATATGTTTGCGGA	EVO1D_TCG_rearray_Plate3-B8	pure_diploids	TOR1	Evo1D	This_study					diploid	0.0438902	0.0356602	0.00234632	0.00847521	0.00333525	0.00629583	0.00980998	0.0220103	0.00232706	This study
CCAACAAAAGGAAACGTATTTATTGA_ACCGCAATGAATAATTTGATTGGAGC	gpb2_evo1_plate6_D12	neutral_haploids	GPB2	Evo2D	Aggeli2020			NotSequenced		Haploid	0.0337102	0.0280527	-0.0139089	0.0105555	0.00478139	0.0073877	0.000713493	-0.00360859	-0.00767744	3
ATCAGAAGTTCGAATCAAATTACGAA_CTAGCAAGTAATAATATAATTAGTCA	tor1_evo1_plate8_F4	pure_diploids	TOR1	Evo2D	Aggeli2020			NotSequenced		Diploid	0.0483607	0.0306322	0.000603745	0.00805758	0.00320634	0.00647441	0.00478192	0.0264808	0.000584488	3
AAATCAAAAGTCAAGAGCATTATTGC_CCTAAAACAGGAAACTTCCTTTAGGT	GWS-P1-D3	adaptive_haploid	WT	Evo1D	Li2019	other		GET2-NON_SYNONYMOUS_CODING		Haploid	0.0231188	0.014797	0.00244841	0.0126785	0.00646401	0.010076	0.014797	0.0231188	0.00244841	2
CCGCCAATCCCGAACCCCGTTTCGCC_CAATAAATCAGTAAGACTCTTGCTCA	EVO1D_TCG_rearray_Plate2-E2	neutral_haploids	GPB2	Evo1D	This_study					haploid	0.0363863	0.0313142	-0.00970079	0.0105753	0.00465961	0.00737197	0.003975	-0.000932539	-0.00346937	This study
CCGCCAATCCCGAACCCCGTTTCGCC_CGATAAATGGTTAATGGTTTTTCTC	gpb2_evo1_plate2_A11	neutral_haploids	GPB2	Evo2D	Aggeli2020			NotSequenced		Diploid	0.0302589	0.0322325	-0.0047735	0.0119882	0.00495089	0.00804139	0.00489326	-0.00705988	0.00145791	3
CATAAAAAGACTAATCTTATTAATGC_GCCTTAAATGCAAACCGATTTCAAAA	EVO1D_IRAs_rearray_Plate5-E8	pure_diploids	IRA1_MIS	Evo1D	This_study					?	0.0334441	0.0411114	-0.001338	0.00845386	0.00300002	0.00705714	0.00841321	0.00647697	0.00106221	This study
CCAACAAAACACAAATCTGTTGTGTA_ATCCGAAAACGCAATCTTATTGTCGA	EVO2D_IRA1_NON_rearray_Plate3-B7	adaptive_haploid	IRA1_NON	Evo2D	This_study	PAB1	missense_variant		II:522427:A:T:IRA1:stop_gained:c.4202T>A:p.Leu1401*:1/1~V:510499:G:C:PAB1:missense_variant:c.127G>C:p.Gly43Arg:1/1~VI:101127:T:A:LPD1:downstream_gene_variant:c.*501A>T:nan:1/1~XII:1029498:C:A:RPL6B:synonymous_variant:c.261C>A:p.Thr87Thr:1/1~XV:608680:G:T:SPP2:missense_variant:c.518C>A:p.Thr173Lys:1/1	haploid	0.0535372	0.0462331	-0.074784	0.00723192	0.00296888	0.0302928	0.00335418	0.0241909	-0.0526766	This study
ATCAGAAGTTCGAATCAAATTACGAA_TGAATAACCAAAAATAATATTTTTCA	tor1_evo1_plate10_D4	pure_diploids	TOR1	Evo2D	Aggeli2020			NotSequenced		Diploid	0.0493303	0.0319926	0.00631826	0.00803869	0.00322211	0.00634865	0.00614236	0.0274503	0.00629901	3
ATCAGAAGTTCGAATCAAATTACGAA_GATGGAATATAGAATGAGCTTAATAT	tor1_evo1_plate3_F3	pure_diploids	TOR1	Evo2D	Aggeli2020			NotSequenced		Diploid	0.0455701	0.0386697	0.00350801	0.00833832	0.00315817	0.00665295	0.0128194	0.0236902	0.00348876	3
CCAACAAAAGGAAACGTATTTATTGA_GTGAAAACCTAAAATCCAATTATAAC	EVO1D_TCG_rearray_Plate4-B1	pure_diploids	GPB2	Evo1D	This_study					diploid	0.0501512	0.0375708	-0.00459857	0.00797705	0.0031834	0.00550249	0.0102316	0.0128324	0.00163284	This study
CATAAAAAGACTAATCTTATTAATGC_TTGTCAATTTAAAAGAGTATTTAATT	EVO1D_IRAs_rearray_Plate2-C11	pure_diploids	IRA1_MIS	Evo1D	This_study					?	0.0473034	0.0415289	-0.000663865	0.00838975	0.00306836	0.00665481	0.00883069	0.0203363	0.00173635	This study
TTAAAAATACAAAAAAAGATTTAAGG_TCTTCAAATGAAAACCTAATTGCGCC	tor1_evo1_plate2_E6	pure_diploids	TOR1	Evo2D	Aggeli2020			NotSequenced		Diploid	0.0443351	0.0342509	0.00167983	0.00900085	0.00356667	0.00711259	0.00840065	0.0224551	0.00166057	3
ATCAGAAGTTCGAATCAAATTACGAA_TAGGCAAACTGGAAACGGTTTTACGG	EVO1D_TCG_rearray_Plate5-H2	pure_diploids	TOR1	Evo1D	This_study					diploid	0.0491482	0.0370629	-0.00123635	0.00818387	0.00309533	0.00596996	0.0112126	0.0272682	-0.0012556	This study
TGATCAATCTACAAAAATATTTAATG_GATGCAAAAAATAAACCTTTTGGATC	EVO2D_IRA1_MIS_rearray_Plate1-A10	high_fitness_diploids	IRA1_MIS	Evo2D	This_study					diploid	0.040006	0.0387085	-0.00225857	0.00501201	0.00211035	0.00379384	0.00601026	0.0130388	0.00014165	This study
GACAGAAAAGCCAAATGGATTTACCG_TAAAAAATGGGTAAGGGGGTTGCGGG	EVO1D_TCG_rearray_Plate4-B4	pure_diploids	CYR1	Evo1D	This_study					diploid	0.0500284	0.0393675	-0.00481338	0.00769328	0.00316954	0.00562011	0.0111266	0.0112396	0.00420337	This study
CCAACAAAAGGAAACGTATTTATTGA_ACGTAAATCAGGAAATGGTTTGGGGC	gpb2_evo1_plate8_D12	neutral_haploids	GPB2	Evo2D	Aggeli2020			NotSequenced		Haploid	0.0399177	0.0252578	-0.00847935	0.00968998	0.00463585	0.00762657	-0.00208141	0.00259894	-0.00224793	3
TTAAAAATACAAAAAAAGATTTAAGG_CACACAAGCTTTAACTTTCTTGCCAT	tor1_evo1_plate1_C5	pure_diploids	TOR1	Evo2D	Aggeli2020			NotSequenced		Diploid	0.0474896	0.0309423	0.0012991	0.00941704	0.00358491	0.00755751	0.00509206	0.0256097	0.00127984	3
CCGCCAATCCCGAACCCCGTTTCGCC_TTATGAAATGATAAGGATTTTTTTCT	gpb2_evo2_plate8_E10	neutral_haploids	GPB2	Evo2D	Aggeli2020			NotSequenced		Haploid	0.0338126	0.0292788	-0.00532098	0.0121901	0.00526538	0.00856155	0.00193959	-0.00350619	0.000910438	3
CCAACAAAAGGAAACGTATTTATTGA_ATCAGAACAGGGAATGGCATTGGATC	gpb2_evo2_plate6_G9	neutral_haploids	GPB2	Evo2D	Aggeli2020			NotSequenced		Haploid	0.033645	0.0309747	-0.00282031	0.0101764	0.00435565	0.00711733	0.00363548	-0.00367383	0.0034111	3
TACGGAATGGGTAAAATGATTTCAGG_ACGCTAACCAGAAACGACCTTGTTGT	GWS-P1-B4	adaptive_haploid	WT	Evo1D	Li2019	other		FLO8-UPSTREAM; RPS29A-UPSTREAM		Haploid	0.0310949	0.0071984	-0.00298853	0.0119341	0.00652378	0.00940093	0.0071984	0.0310949	-0.00298853	2
CCAACAAAAGGAAACGTATTTATTGA_CATATAACTTTCAAGCAGATTATGAC	EVO3D_TCG_rearray_Plate1-C2	adaptive_haploid	GPB2	Evo3D	This_study	VPS53+PLB3	upstream_gene_variant+upstream_gene_variantupstream_gene_variant		I:40104:T:G:GPB2:stop_gained:c.846T>G:p.Tyr282*:1/1~VI:101127:T:A:LPD1:downstream_gene_variant:c.*501A>T:nan:1/1~X:393675:TTA:T:VPS53:upstream_gene_variant:c.-2824_-2823delTA:nan:0/1~XV:301304:A:ATG:PLB3:upstream_gene_variant:c.-4045_-4044insTG:nan:0|0~XV:301306:G:A:PLB3:upstream_gene_variant:c.-4043G>A:nan:0|0	haploid	0.0719892	0.007696	0.00438024	0.00623944	0.00453163	0.00332516	-0.0196432	0.0346704	0.0106117	This study
ATCAGAAGTTCGAATCAAATTACGAA_CACTGAAAGTGTAAGGAGTTTTTAAT	tor1_evo1_plate3_C6	pure_diploids	TOR1	Evo2D	Aggeli2020			NotSequenced		Diploid	0.0489857	0.0316005	0.00232061	0.00813319	0.00326145	0.00625895	0.0057502	0.0271057	0.00230135	3
CTAGAAATCTCAAAAACTTTTGGCTG_CTTACAAGCCGAAATTTCTTTTAGCA	EVO1D_TCG_rearray_Plate7-A6	pure_diploids	CYR1	Evo1D	This_study					diploid	0.0516694	0.0335936	-0.0106434	0.00904971	0.00371025	0.00628407	0.0053527	0.0128806	-0.0016266	This study
CCAACAAAAGGAAACGTATTTATTGA_AATCGAAGGCCCAAGGGAATTGGAGG	gpb2_evo2_plate1_G12	neutral_haploids	GPB2	Evo2D	Aggeli2020			NotSequenced		Haploid	0.0420047	0.0268014	-0.00651154	0.0107229	0.00497954	0.00836073	-0.000537833	0.00468588	-0.000280122	3
CGCTAAAGACATAATGTGGTTTGTTG_TGAATAACCTATAATGGCATTATGAA	E2-88-1-A5	pure_diploids	WT	Evo2D	Venkataram2015	Diploid		NotSequenced		Diploid	0.0211045	0.0176738	0.0048582	0.0137592	0.00609885	0.0110291	0.0176738	0.0211045	0.0048582	1
TTAAAAATACAAAAAAAGATTTAAGG_GCGACAATAAGAAACCGGATTTTTTA	tor1_evo1_plate4_E5	pure_diploids	TOR1	Evo2D	Aggeli2020			NotSequenced		Diploid	0.0510424	0.0285573	0.000899715	0.0115707	0.00447347	0.0101306	0.00270704	0.0291624	0.000880458	3
CCGCCAATCCCGAACCCCGTTTCGCC_AACCAAATTAAGAAGAGGCTTTCTAC	gpb2_evo1_plate1_C5	neutral_haploids	GPB2	Evo2D	Aggeli2020			NotSequenced		Haploid	0.0244966	0.028702	-0.00230353	0.0144199	0.00604298	0.00879511	0.00136276	-0.0128222	0.00392788	3
CCAACAAAAGGAAACGTATTTATTGA_TTTACAATATCCAAGGTAGTTGTTGA	gpb2_evo1_plate4_D10	pure_diploids	GPB2	Evo2D	Aggeli2020			NotSequenced		Diploid	0.0536429	0.0389745	0.00219436	0.00679315	0.00278773	0.00473944	0.0116353	0.0163241	0.00842577	3
CCGCCAATCCCGAACCCCGTTTCGCC_TCGATAATATAAAACAGCCTTTCAGT	gpb2_evo1_plate10_A5	neutral_haploids	GPB2	Evo2D	Aggeli2020			NotSequenced		Haploid	0.0429207	0.0222442	-0.0254825	0.0118992	0.00574006	0.0101602	-0.00509501	0.00560191	-0.0192511	3
CAGAAAAGCCATAACGCTATTTGAAA_GAGTGAAGGGCAAATTGCGTTAATTG	EVO1D_TCG_rearray_Plate3-F11	pure_diploids	CYR1	Evo1D	This_study					diploid	0.0443157	0.0412794	-0.00500434	0.0107401	0.0038535	0.00846879	0.0130384	0.00552689	0.00401241	This study
TTAAAAATACAAAAAAAGATTTAAGG_GTGGGAAATGCTAATTAACTTCGCCA	EVO1D_TCG_rearray_Plate3-D9	pure_diploids	TOR1	Evo1D	This_study					diploid	0.050594	0.0313399	-0.00135303	0.00841195	0.00334411	0.00650769	0.00548963	0.0287141	-0.00137229	This study
ATCAGAAGTTCGAATCAAATTACGAA_TGGGTAACACGAAAGTAGGTTCGGGG	tor1_evo1_plate1_F8	neutral_haploids	TOR1	Evo2D	Aggeli2020			NotSequenced		Haploid	0.035436	0.0224929	-0.00487877	0.0136368	0.00586677	0.0121109	-0.00335736	0.013556	-0.00489802	3
CCAACAAAAGGAAACGTATTTATTGA_TCGTCAATTCTGAAGAGTTTTGTTCA	gpb2_evo2_plate1_G8	pure_diploids	GPB2	Evo2D	Aggeli2020			NotSequenced		Diploid	0.0487701	0.0411655	-0.0065995	0.00786868	0.00300123	0.00563377	0.0138263	0.0114513	-0.000368082	3
ATCAGAAGTTCGAATCAAATTACGAA_CCGAAAAATACGAAAACAGTTAAAGG	EVO1D_TCG_rearray_Plate2-B1	pure_diploids	TOR1	Evo1D	This_study					diploid	0.0407327	0.0375378	0.000634613	0.00967117	0.00351504	0.0072043	0.0116875	0.0188527	0.000615356	This study
GTATTAAAATTAAAAATAATTGCACA_CTCGCAAACCGAAAGAGCGTTGGGGC	gpb2_evo2_plate2_D2	neutral_haploids	GPB2	Evo2D	Aggeli2020			NotSequenced		Haploid	0.0462341	0.0208626	-0.00463804	0.0124882	0.00569034	0.0104406	-0.00647663	0.00891529	0.00159337	3
CCGCCAATCCCGAACCCCGTTTCGCC_TTCTTAACAGTCAAGCCCATTTTGGT	EVO1D_TCG_rearray_Plate2-F8	neutral_haploids	GPB2	Evo1D	This_study					haploid	0.0309163	0.0306162	-0.00501171	0.00996143	0.00423801	0.00710057	0.00327695	-0.00640248	0.00121971	This study
TTAAAAATACAAAAAAAGATTTAAGG_TGGATAATCGACAAAGGGGTTTAACG	EVO1D_TCG_rearray_Plate4-B10	pure_diploids	TOR1	Evo1D	This_study					diploid	0.044617	0.035415	-0.000697462	0.00858117	0.00343014	0.00723658	0.00956469	0.022737	-0.000716718	This study
ATCAGAAGTTCGAATCAAATTACGAA_ACTACAATTAATAATTAGATTTGAAA	tor1_evo1_plate2_G2	pure_diploids	TOR1	Evo2D	Aggeli2020			NotSequenced		Diploid	0.0454213	0.0356686	-0.000615672	0.00848864	0.00320449	0.00637982	0.00981836	0.0235413	-0.000634928	3
ATCAGAAGTTCGAATCAAATTACGAA_ACTTGAATCGGTAATCGCTTTCTGCG	EVO1D_TCG_rearray_Plate2-C10	pure_diploids	TOR1	Evo1D	This_study					diploid	0.0412803	0.0392406	-0.00137876	0.0087652	0.00336909	0.00597774	0.0133903	0.0194003	-0.00139802	This study
ATCAGAAGTTCGAATCAAATTACGAA_ATAATAACCCACAAGTCTTTTGCTTT		pure_diploids	TOR1	Evo2D	Aggeli2020			NotSequenced			0.0487156	0.0355621	0.00310468	0.00812894	0.00314833	0.0061064	0.00971179	0.0268357	0.00308542	3
TTAAAAATACAAAAAAAGATTTAAGG_GGACAAAGCAAAAATTATATTCTCAG	tor1_evo1_plate3_D12	pure_diploids	TOR1	Evo2D	Aggeli2020			NotSequenced		Diploid	0.0404284	0.0350413	0.00677016	0.01083	0.00398132	0.00888413	0.00919102	0.0185484	0.00675091	3
CCAACAAAAGGAAACGTATTTATTGA_GGTATAATACACAAGTAGCTTTTAAG	gpb2_evo1_plate2_D11	pure_diploids	GPB2	Evo2D	Aggeli2020			NotSequenced		Diploid	0.0480309	0.0384366	-0.00481079	0.00727496	0.00284687	0.0050375	0.0110973	0.0107121	0.00142062	3
ATCAGAAGTTCGAATCAAATTACGAA_TAGAAAAATGATAAGATGATTGGTTA	tor1_evo1_plate8_E10	pure_diploids	TOR1	Evo2D	Aggeli2020			NotSequenced		Diploid	0.0473331	0.0352177	-0.00355853	0.00799759	0.00305769	0.00626672	0.00936743	0.0254531	-0.00357778	3
CCGCCAATCCCGAACCCCGTTTCGCC_CTCTAAATATATAAACACATTGTTTC	gpb2_evo1_plate10_E2	neutral_haploids	GPB2	Evo2D	Aggeli2020			NotSequenced		Haploid	0.022722	0.0309957	-0.00510754	0.0121587	0.00520007	0.00869345	0.00365646	-0.0145968	0.00112387	3
CTAGAAATCTCAAAAACTTTTGGCTG_ATGTCAACCGTCAATGGTTTTTGTC	EVO1D_TCG_rearray_Plate6-B2	pure_diploids	CYR1	Evo1D	This_study					diploid	0.0536481	0.0390978	-0.00567674	0.00723641	0.00292896	0.00500988	0.0108569	0.0148593	0.00334001	This study
TATCGAAACCCAAAGAGATTTAATCG_ATTTCAAGTAATAAGCCGTTTGACAG	EVO3D_IRA1_MIS_rearray_Plate1-C2	pure_diploids	IRA1_MIS	Evo3D	This_study					diploid	0.041304	0.0418186	0.00090421	0.00699252	0.00260565	0.00518465	0.00912034	0.0143368	0.00330443	This study
ATCAGAAGTTCGAATCAAATTACGAA_AGCAAAAGTGGGAAAAATTTTGGTAT	tor1_evo1_plate3_B7	pure_diploids	TOR1	Evo2D	Aggeli2020			NotSequenced		Diploid	0.0482033	0.0339619	0.00330634	0.00810886	0.00322199	0.00630553	0.00811166	0.0263234	0.00328708	3
ATCAGAAGTTCGAATCAAATTACGAA_TGATAAAACGTGAACGCGCTTAAGGG	EVO1D_TCG_rearray_Plate5-A7	pure_diploids	TOR1	Evo1D	This_study					diploid	0.0502391	0.0358642	0.000611629	0.00778261	0.00305455	0.00567862	0.0100139	0.0283591	0.000592372	This study
CCGCCAATCCCGAACCCCGTTTCGCC_GCTGGAATGTAGAATATGATTACGAC	EVO3D_TCG_rearray_Plate1-H3	neutral_haploids	GPB2	Evo3D	This_study					haploid	0.0390491	0.0268843	-0.00848808	0.0076229	0.00334548	0.00570894	-0.000454954	0.00173033	-0.00225666	This study
CCGCCAATCCCGAACCCCGTTTCGCC_GCCATAAATAGTAATATTATTTTGTA	gpb2_evo2_plate4_A7	neutral_haploids	GPB2	Evo2D	Aggeli2020			NotSequenced		Haploid	0.0500476	0.0236036	-0.00551382	0.0125091	0.0058158	0.0117954	-0.00373566	0.0127288	0.000717597	3
CGCTAAAGACATAATGTGGTTTGTTG_TTAATAAACATCAAGCTGATTTTGGT	E2-88-2-G12	pure_diploids	WT	Evo2D	Venkataram2015	Diploid		NotSequenced		Diploid	0.0227821	0.014463	0.000813087	0.0153944	0.00706777	0.0117412	0.014463	0.0227821	0.000813087	1
ATCAGAAGTTCGAATCAAATTACGAA_CCAGAAAACCACAACCCGTTTACAGT		neutral_haploids	TOR1	Evo2D	Aggeli2020			NotSequenced			0.0273445	0.0201261	0.00388067	0.0143756	0.00634371	0.0115382	-0.00572419	0.00546453	0.00386141	3
CCAACAAAAGGAAACGTATTTATTGA_CGGCGAAAACACAATAGCATTGCGTG	gpb2_evo1_plate10_F1	neutral_haploids	GPB2	Evo2D	Aggeli2020			NotSequenced		Haploid	0.0432274	0.029013	-0.00656908	0.0117252	0.00521661	0.00880815	0.00167377	0.00590861	-0.000337668	3
CCGCCAATCCCGAACCCCGTTTCGCC_TCAAGAATTTTCAATACTTTTTTTGA	gpb2_evo2_plate8_H9	neutral_haploids	GPB2	Evo2D	Aggeli2020			NotSequenced		Haploid	0.0338705	0.0320176	-0.00982925	0.0134845	0.0064208	0.01007	0.00467839	-0.00344825	-0.00359783	3
CCAACAAAAGGAAACGTATTTATTGA_AACCCAAACTAGAACCAGCTTTCCCT	gpb2_evo2_plate7_C12	neutral_haploids	GPB2	Evo2D	Aggeli2020			NotSequenced		Haploid	0.0296417	0.0300978	-0.00167052	0.0108168	0.00455339	0.0072674	0.00275858	-0.00767709	0.00456089	3
ATCAGAAGTTCGAATCAAATTACGAA_CCGTAAAAATACAAGCGGATTCAGAT		pure_diploids	TOR1	Evo2D	Aggeli2020			NotSequenced			0.0459566	0.0354437	0.00465877	0.0099413	0.00364189	0.00826045	0.00959342	0.0240767	0.00463951	3
CCGCCAATCCCGAACCCCGTTTCGCC_AAGCAAATCTGAAAATACCTTTCAAA	gpb2_evo2_plate1_H12	neutral_haploids	GPB2	Evo2D	Aggeli2020			NotSequenced		Haploid	0.0358052	0.0303733	-0.00421887	0.0134336	0.00605518	0.00946805	0.0030341	-0.00151357	0.00201255	3
CCAACAAAAGGAAACGTATTTATTGA_CGTCTAAAGGGTAAGTTAATTGTGAA	gpb2_evo1_plate10_B6	pure_diploids	GPB2	Evo2D	Aggeli2020			NotSequenced			0.0445623	0.0392163	-0.00617615	0.00856147	0.00330045	0.00579996	0.0118771	0.00724347	5.526400137180563e-05	3
CCAACAAAAGGAAACGTATTTATTGA_GGCCCAAATTTCAACCAAATTCCTAA	gpb2_evo1_plate7_D8	neutral_haploids	GPB2	Evo2D	Aggeli2020			NotSequenced		Haploid	0.0385711	0.0253532	-0.00202417	0.0113185	0.00515202	0.00850611	-0.00198603	0.00125235	0.00420724	3
CCGCCAATCCCGAACCCCGTTTCGCC_ACAACAAACTTCAACCTTTTTAAGCC	gpb2_evo1_plate1_C9	neutral_haploids	GPB2	Evo2D	Aggeli2020			NotSequenced			0.035683	0.0326004	-0.00842423	0.0125901	0.00550284	0.00909574	0.0052612	-0.00163576	-0.00219282	3
TTAAAAATACAAAAAAAGATTTAAGG_ATTCGAATTACCAATAAAATTCGTAG	tor1_evo1_plate5_D11	pure_diploids	TOR1	Evo2D	Aggeli2020			NotSequenced		Diploid	0.0438823	0.0358461	0.00499709	0.010513	0.00385698	0.00842709	0.00999585	0.0220023	0.00497783	3
AATGCAATAATGAAATGATTTGAGGA_CATCGAAGGGAAAACCAGCTTAGCCG	EVO1D_IRAs_rearray_Plate1-C1	adaptive_haploid	IRA1_NON	Evo1D	This_study	ALD5	upstream_gene_variant		II:522427:A:T:IRA1:stop_gained:c.4202T>A:p.Leu1401*:1/1~V:303524:AT:ATT:ALD5:upstream_gene_variant:c.-505_-504insT:nan:1/1~VI:101127:T:A:YFL021C-A:upstream_gene_variant:c.-4512A>T:nan:1/1~XII:841888:C:A:RSC2:synonymous_variant:c.558C>A:p.Val186Val:1/1~XII:1029498:C:A:RPL6B:synonymous_variant:c.261C>A:p.Thr87Thr:1/1	?	0.0401303	0.067729	-0.0847005	0.0047849	0.00185692	0.0355541	0.0248501	0.0107839	-0.0625931	This study
CCGCCAATCCCGAACCCCGTTTCGCC_GCTACAAGTCTAAAAGCCCTTTCTGC	gpb2_evo2_plate8_D10	neutral_haploids	GPB2	Evo2D	Aggeli2020			NotSequenced		Haploid	0.0351208	0.0323964	-0.000343328	0.0150017	0.00612554	0.0106221	0.00505722	-0.00219795	0.00588809	3
CCAACAAAAGGAAACGTATTTATTGA_TACACAAGTCGGAACGTTTTTACACA	gpb2_evo1_plate5_C8	neutral_haploids	GPB2	Evo2D	Aggeli2020			NotSequenced		Haploid	0.0346304	0.0264428	-0.00254418	0.0100743	0.00484592	0.00777483	-0.000896468	-0.00268836	0.00368724	3
CCAACAAAAGGAAACGTATTTATTGA_ACAAGAACACCGAACCTCCTTACTAA	gpb2_evo1_plate8_A3	neutral_haploids	GPB2	Evo2D	Aggeli2020			NotSequenced		Haploid	0.0296261	0.0273695	-0.00842833	0.0121778	0.00576296	0.00868329	3.0257268001591956e-05	-0.00769273	-0.00219692	3
CCGCCAATCCCGAACCCCGTTTCGCC_AGTGTAATACTAAAATCGTTTAATCG	gpb2_evo1_plate9_B5	neutral_haploids	GPB2	Evo2D	Aggeli2020			NotSequenced		Haploid	0.0347891	0.0309564	-0.00195173	0.0134505	0.00562611	0.00927928	0.00361722	-0.00252969	0.00427968	3
AGAACAAAAACTAAACTCATTCATGG_TTGATAATTGTAAACCTAGTTTATTT	EVO1D_TCG_rearray_Plate3-H7	pure_diploids	CYR1	Evo1D	This_study					diploid	0.0545764	0.0385738	-0.00820819	0.00594426	0.00252067	0.00427001	0.0103329	0.0157876	0.000808563	This study
ATCACAATAACTAAACTGATTCTTCA_ACGGAAAGCCGAAAAAGTCTTTTAAG	EVO3D_IRA1_NON_rearray_Plate1-D7	adaptive_haploid	IRA1_NON	Evo3D	This_study					haploid	0.0685822	0.0350292	0.000454291	0.0075961	0.00369772	0.00557451	-0.00784971	0.0392358	0.0225617	This study
ATCAGAAGTTCGAATCAAATTACGAA_GAATTAATACTCAATCGCATTATAAC		pure_diploids	TOR1	Evo2D	Aggeli2020			NotSequenced			0.0403715	0.0353041	0.00572627	0.00852775	0.00330135	0.00645737	0.00945378	0.0184915	0.00570701	3
CCAACAAAAGGAAACGTATTTATTGA_GATACAAAAAACAAGGGGGTTAGGCG	gpb2_evo1_plate8_A8	neutral_haploids	GPB2	Evo2D	Aggeli2020			NotSequenced		Haploid	0.0366428	0.0309506	-0.0062693	0.0111077	0.0048364	0.00878668	0.0036114	-0.000676031	-3.78875e-05	3
TTAAAAATACAAAAAAAGATTTAAGG_GAGTCAAGGTCCAACTACATTTTTAG		pure_diploids	TOR1	Evo2D	Aggeli2020			NotSequenced			0.0507028	0.0311319	0.00383149	0.00944901	0.00359038	0.00776763	0.0052816	0.0288229	0.00381223	3
CGCTAAAGACATAATGTGGTTTGTTG_AGCCCAAGCCATAATCGTATTCCTAT	E2-88-4-G12	pure_diploids	WT	Evo2D	Venkataram2015	Diploid		NotSequenced		Diploid	0.0180734	0.0177581	0.00199597	0.0139618	0.00616463	0.010715	0.0177581	0.0180734	0.00199597	1
CATAAAAAGACTAATCTTATTAATGC_GGGGCAATGTTGAAAAAGCTTCATCG	EVO1D_IRAs_rearray_Plate5-B4	pure_diploids	IRA1_MIS	Evo1D	This_study					?	0.0444731	0.0444582	-0.000879879	0.00822635	0.00290162	0.00662932	0.01176	0.0175059	0.00152034	This study
ATCAGAAGTTCGAATCAAATTACGAA_TAAAGAAGTTATAACGCAGTTGCCCG	EVO1D_TCG_rearray_Plate3-A10	high_fitness_diploids	TOR1	Evo1D	This_study	IRA2	stop_gained		VII:961959:T:G:YGR235C:missense_variant:c.103A>C:p.Asn35His:1/1~VIII:362075:C:A:tF(GAA)H2:upstream_gene_variant:c.-3506G>T:nan:1/1~X:564551:T:G:TOR1:missense_variant:c.5136T>G:p.Phe1712Leu:1/1~XIV:103969:A:G:MRPL10:missense_variant:c.134T>C:p.Phe45Ser:1/1~XV:174089:C:A:IRA2:stop_gained:c.3020C>A:p.Ser1007*:0/1	diploid	0.0567721	0.0489262	-0.00812214	0.00700752	0.00249689	0.00489074	0.0230759	0.0348921	-0.00814139	This study
AGAACAAAAACTAAACTCATTCATGG_GGGGGAACCCTAAAGGGTGTTAAGAG	EVO1D_TCG_rearray_Plate7-C1	pure_diploids	CYR1	Evo1D	This_study					diploid	0.0531363	0.0373294	-0.00253732	0.00711804	0.00294965	0.00519784	0.00908851	0.0143474	0.00647944	This study
CCGCCAATCCCGAACCCCGTTTCGCC_GTATCAACTTGCAACAACATTTATGA	gpb2_evo1_plate10_G2	neutral_haploids	GPB2	Evo2D	Aggeli2020			NotSequenced		Haploid	0.0393767	0.0277857	-0.00679847	0.012189	0.0054713	0.0102414	0.00044649	0.00205788	-0.000567058	3
TGATCAATCTACAAAAATATTTAATG_ACATCAATACGGAATCGCTTTATAAG	EVO2D_IRA1_MIS_rearray_Plate2-B10	adaptive_haploid	IRA1_MIS	Evo2D	This_study	ARO80	missense_variant		II:522697:G:A:IRA1:missense_variant:c.3932C>T:p.Ala1311Val:1/1~III:8903:C:A:GEX1:upstream_gene_variant:c.-577G>T:nan:1/1~IV:1314743:G:A:ARO80:missense_variant:c.2704G>A:p.Val902Ile:1/1~XV:87280:AT:A:MDH2:upstream_gene_variant:c.-4361delA:nan:1/1	haploid	0.0433476	0.0562768	-0.012061	0.00699974	0.00245562	0.00555567	0.0235785	0.0163804	-0.00966075	This study
TTAAAAATACAAAAAAAGATTTAAGG_TTCGTAACATGGAAATCGCTTTATTA	tor1_evo1_plate8_B6	high_fitness_diploids	TOR1	Evo2D	Aggeli2020	PBS2	NON_SYNONYMOUS_CODING	DOP1-NON_SYNONYMOUS_CODING; SMD2-NON_SYNONYMOUS_CODING; YDL180W-DOWNSTREAM; LAS21-UPSTREAM	VIII:148467:C:G:ECM12:UPSTREAM:758:nan:0/1~X:178655:G:C:PBS2:NON_SYNONYMOUS_CODING:caC/caG:H483Q:0/1~X:564551:T:G:TOR1:NON_SYNONYMOUS_CODING:ttT/ttG:F1712L:1/1~XIV:103969:A:G:MRPL10:NON_SYNONYMOUS_CODING:tTc/tCc:F45S:1/1	Diploid	0.0526791	0.0367086	-0.00617106	0.00871549	0.00352625	0.00594787	0.0108584	0.0307991	-0.00619031	3
CGCTAAAGACATAATGTGGTTTGTTG_TAGTTAATCCTGAATGCCATTCAGGA	E2-88-2-B3	pure_diploids	WT	Evo2D	Venkataram2015	Diploid		NotSequenced		Diploid	0.0167305	0.0135535	-0.00121941	0.0155189	0.00747566	0.01123	0.0135535	0.0167305	-0.00121941	1
ATCAGAAGTTCGAATCAAATTACGAA_GCGGGAATGAGTAAGGGGTTTGGACG	tor1_evo1_plate8_C2	neutral_haploids	TOR1	Evo2D	Aggeli2020			NotSequenced		Haploid	0.0189692	0.0260588	-0.00299538	0.0160356	0.00666728	0.0131478	0.000208542	-0.00291073	-0.00301464	3
GACAGAAAAGCCAAATGGATTTACCG_GTTATAACACCTAAATAGCTTGGATG	cyr1_evo1_plate2_B2	high_fitness_diploids	CYR1	Evo2D	Aggeli2020			DOP1-DOP1; SMD2-SMD2; YDL180W-YDL180W; LAS21-LAS21	I:180766:A:.TACCTAATATTATAGCCTTTATCAACAATGGAATCCCAACAATTATCTCAACATTCACCCATTTCTCAA:YAR023C:UPSTREAM:946:nan:0/1~I:180771:T:TGTTGGAATAGAAATCAACTATCATCTACTAACTAGTATTTACATTACTAGTATATTATCATATACGGTG.:YAR023C:UPSTREAM:952:nan:0/1~I:73271:C:G:CDC19:NON_SYNONYMOUS_CODING:Caa/Gaa:Q496E:1/1~II:436810:A:G:YBR096W:DOWNSTREAM:97:nan:0/1~X:427906:C:A:CYR1:NON_SYNONYMOUS_CODING:tCt/tAt:S917Y:1/1~XVI:940751:T:G:A…	Diploid	0.0841852	0.029914	-0.0165129	0.00437429	0.0028777	0.00287417	0.00167302	0.0453964	-0.00749613	3
CCAACAAAAGGAAACGTATTTATTGA_CCCACAAAGATTAAAATTGTTAATGT	gpb2_evo2_plate7_H2	pure_diploids	GPB2	Evo2D	Aggeli2020			NotSequenced			0.0523882	0.0335852	-0.00494004	0.0082223	0.00343501	0.00621766	0.00624593	0.0150694	0.00129138	3
ATCAGAAGTTCGAATCAAATTACGAA_GATCTAACAAATAACTCAGTTGTATA	EVO1D_TCG_rearray_Plate1-E4	pure_diploids	TOR1	Evo1D	This_study					diploid	0.0486621	0.0380839	0.00181453	0.00938888	0.00347347	0.00733015	0.0122336	0.0267821	0.00179527	This study
GACAGAAAAGCCAAATGGATTTACCG_GTAGGAACTTATAACTCCGTTAAGTT	cyr1_evo1_plate1_G6	pure_diploids	CYR1	Evo2D	Aggeli2020			NotSequenced		Diploid	0.0521618	0.0385417	-0.0063068	0.00757824	0.00300657	0.0051098	0.0103008	0.013373	0.00270996	3
ATCAGAAGTTCGAATCAAATTACGAA_CGTCAAACGATAAACTTGTTTGCTTT	EVO1D_TCG_rearray_Plate6-C6	pure_diploids	TOR1	Evo1D	This_study					diploid	0.040598	0.0395035	0.00125304	0.00798667	0.00301528	0.00547794	0.0136532	0.018718	0.00123378	This study
CCAACAAAAGGAAACGTATTTATTGA_AACCCAAGAGCCAAGTCTATTGGGTT	gpb2_evo2_plate10_G1	neutral_haploids	GPB2	Evo2D	Aggeli2020			NotSequenced		Haploid	0.0344978	0.029289	-0.0024304	0.0101487	0.00457822	0.00766563	0.00194974	-0.00282095	0.00380101	3
CGCTAAAGACATAATGTGGTTTGTTG_AATAAAAGACCAAAAGTCCTTGTCCG	E2-88-5-E7	high_fitness_diploids	WT	Evo2D	Venkataram2015	Diploid		NotSequenced		Diploid	0.0498578	0.0133536	0.00580637	0.0098317	0.0050268	0.00679043	0.0133536	0.0498578	0.00580637	1
CGCTAAAGACATAATGTGGTTTGTTG_CTCCCAATGATGAATTTACTTGCCTT		pure_diploids	WT	Evo2D	Venkataram2015	Diploid				Diploid	0.0145193	0.0150253	-0.00228013	0.0171405	0.00817459	0.0135489	0.0150253	0.0145193	-0.00228013	1
ATCAGAAGTTCGAATCAAATTACGAA_TAGACAATAGAAAATGGCCTTCCACT	tor1_evo1_plate9_C1	pure_diploids	TOR1	Evo2D	Aggeli2020			NotSequenced		Diploid	0.0469541	0.0343464	0.00504665	0.00877293	0.00332807	0.00642892	0.00849616	0.0250741	0.00502739	3
CCAACAAAAGGAAACGTATTTATTGA_ACCGGAATTGTGAATGTAGTTTGACC	gpb2_evo2_plate5_G4	neutral_haploids	GPB2	Evo2D	Aggeli2020			NotSequenced		Haploid	0.0383489	0.0252727	-0.000323714	0.010814	0.00517288	0.00814803	-0.00206651	0.00103007	0.0059077	3
CCAACAAAAGGAAACGTATTTATTGA_GCTGGAATACGTAATACTCTTAAGTT	gpb2_evo1_plate4_F9	neutral_haploids	GPB2	Evo2D	Aggeli2020			NotSequenced		Haploid	0.0365498	0.0267995	-0.00266327	0.0105922	0.0048566	0.00856985	-0.000539716	-0.00076898	0.00356815	3
CCGCCAATCCCGAACCCCGTTTCGCC_TGGGGAACATTAAAGAAGCTTCTGCT	gpb2_evo2_plate2_B8	neutral_haploids	GPB2	Evo2D	Aggeli2020			NotSequenced		Haploid	0.0346194	0.031658	7.445682838775475e-05	0.0132331	0.00559961	0.0101231	0.00431881	-0.00269943	0.00630587	3
AGAACAAAAACTAAACTCATTCATGG_TTTGAAATGTTCAACCGCATTGTTTT	EVO1D_TCG_rearray_Plate3-D8	pure_diploids	CYR1	Evo1D	This_study					diploid	0.0556173	0.0350936	-0.0118852	0.00774408	0.00318333	0.00549856	0.00685264	0.0168285	-0.00286845	This study
ATCAGAAGTTCGAATCAAATTACGAA_AAAAGAATCCTGAAGAGGGTTTGAAG		pure_diploids	TOR1	Evo2D	Aggeli2020			NotSequenced			0.0471647	0.0308144	0.000135673	0.00841782	0.00345309	0.00643646	0.00496418	0.0252847	0.000116416	3
TGATCAATCTACAAAAATATTTAATG_GTCACAAATGTTAATGGGTTTTATGT	EVO2D_IRA1_MIS_rearray_Plate2-A4	pure_diploids	IRA1_MIS	Evo2D	This_study				II:522697:G:A:IRA1:missense_variant:c.3932C>T:p.Ala1311Val:1/1~XIV:171429:GT:G:GIS2:upstream_gene_variant:c.-3640delA:nan:1/1~XV:87280:AT:A:MDH2:upstream_gene_variant:c.-4361delA:nan:1/1	diploid	0.0481483	0.0381762	-0.00634691	0.00577685	0.00244938	0.00439135	0.00547792	0.0211811	-0.00394669	This study
CCAACAAAAGGAAACGTATTTATTGA_TACCCAACCTTTAAGTCAATTGCGAC	gpb2_evo1_plate5_C5	neutral_haploids	GPB2	Evo2D	Aggeli2020			NotSequenced		Haploid	0.0400144	0.0316456	-0.0101268	0.010361	0.00443239	0.0072413	0.00430636	0.00269556	-0.00389539	3
CCGCCAATCCCGAACCCCGTTTCGCC_GAAATAATAATAAAGGCTATTTGTCA	gpb2_evo1_plate10_F8	neutral_haploids	GPB2	Evo2D	Aggeli2020			NotSequenced		Haploid	0.0371191	0.0286346	-0.00343096	0.0126095	0.00604676	0.0100967	0.00129533	-0.000199717	0.00280046	3
AGAACAAAAACTAAACTCATTCATGG_GATAGAACTCCTAAGGTTGTTCGCTT	EVO1D_TCG_rearray_Plate3-G3	pure_diploids	CYR1	Evo1D	This_study				II:610499:A:T:MED8:upstream_gene_variant:c.-746T>A:nan:1/1~X:427906:C:A:CYR1:missense_variant:c.2750C>A:p.Ser917Tyr:1/1~XVI:940751:T:G:ARR3:missense_variant:c.830T>G:p.Ile277Ser:1/1	diploid	0.0579748	0.0374887	-0.0126149	0.00943455	0.00359264	0.00680565	0.00924772	0.0191859	-0.00359814	This study
CCAACAAAACACAAATCTGTTGTGTA_ACGATAAGGTTAAACAGCATTTCTGT	EVO2D_IRA1_NON_rearray_Plate2-D9	adaptive_haploid	IRA1_NON	Evo2D	This_study	PUF3	stop_gained		II:522427:A:T:IRA1:stop_gained:c.4202T>A:p.Leu1401*:1/1~VI:101127:T:A:LPD1:downstream_gene_variant:c.*501A>T:nan:1/1~XII:122592:G:T:PUF3:stop_gained:c.2123C>A:p.Ser708*:1/1~XII:1029498:C:A:RPL6B:synonymous_variant:c.261C>A:p.Thr87Thr:1/1~XV:608680:G:T:SPP2:missense_variant:c.518C>A:p.Thr173Lys:1/1	haploid	0.048717	0.0258604	-0.0314281	0.011583	0.006745	0.0165263	-0.0170185	0.0193707	-0.0093207	This study
CGCTAAAGACATAATGTGGTTTGTTG_TACCAAACATTCAAATTGGTTGTCGG	E2-88-9-A2	pure_diploids	WT	Evo2D	Venkataram2015	Diploid		NotSequenced		Diploid	0.026255	0.0212437	0.00816825	0.0150396	0.00641452	0.0130244	0.0212437	0.026255	0.00816825	1
ATCAGAAGTTCGAATCAAATTACGAA_CAAGCAAACCCAAATGCGATTTTCCT	tor1_evo1_plate3_D2	neutral_haploids	TOR1	Evo2D	Aggeli2020			NotSequenced		Haploid	0.0280032	0.0282135	0.0034642	0.0144723	0.0058285	0.0116817	0.00236326	0.00612329	0.00344494	3
CCGCCAATCCCGAACCCCGTTTCGCC_GCTTCAAACAACAAAGATCTTTTAGA	gpb2_evo1_plate9_C12	pure_diploids	GPB2	Evo2D	Aggeli2020			NotSequenced		Diploid	0.0544054	0.0373467	0.00448187	0.0101718	0.0037088	0.00669827	0.0100075	0.0170866	0.0107133	3
CCGCCAATCCCGAACCCCGTTTCGCC_AGCTGAAGAGTAAAATGCATTCGAAA	gpb2_evo1_plate9_E9	neutral_haploids	GPB2	Evo2D	Aggeli2020			NotSequenced		Haploid	0.0392889	0.0300505	-0.00347959	0.013116	0.00606714	0.0095699	0.00271127	0.00197014	0.00275182	3
TATCGAAACCCAAAGAGATTTAATCG_TTCATAAAATGGAATGTGTTTCACGT	EVO3D_IRA1_MIS_rearray_Plate1-B4	pure_diploids	IRA1_MIS	Evo3D	This_study					haploid	0.0383765	0.0468067	-0.00172256	0.00829912	0.00293711	0.00565647	0.0141085	0.0114093	0.000677652	This study
GTATTAAAATTAAAAATAATTGCACA_CGTTAAAATGCTAAAGGGCTTACGTA	EVO1D_TCG_rearray_Plate4-C6	pure_diploids	GPB2	Evo1D	This_study					diploid	0.0597227	0.0330429	-0.00302482	0.00654632	0.00278262	0.00506111	0.00570364	0.0224039	0.00320659	This study
GTATTAAAATTAAAAATAATTGCACA_GGCCTAATAGGCAAGTACGTTTGGGC	gpb2_evo2_plate10_A7	neutral_haploids	GPB2	Evo2D	Aggeli2020			NotSequenced		Haploid	0.0436184	0.0237272	-0.0135217	0.0117983	0.00547642	0.0105172	-0.00361199	0.0062996	-0.00729024	3
CCGCCAATCCCGAACCCCGTTTCGCC_AGATAAACTGATAAGTTTTTTCGGCA	EVO1D_TCG_rearray_Plate4-G8	neutral_haploids	GPB2	Evo1D	This_study					haploid	0.0352308	0.0294057	-0.00311215	0.0084048	0.00395274	0.00609959	0.00206644	-0.00208795	0.00311926	This study
AGAACAAAAACTAAACTCATTCATGG_TACCTAATACATAAACCTGTTGAATC	EVO1D_TCG_rearray_Plate3-C8	pure_diploids	CYR1	Evo1D	This_study					diploid	0.0583037	0.037948	-0.0065319	0.00871905	0.00336962	0.00634327	0.00970708	0.0195149	0.00248485	This study
ACTTAAAAAGCAAACATGATTATTCA_CGTCAAAGTAGAAATCGACTTTTCGG	EVO1D_TCG_rearray_Plate7-A11	pure_diploids	CYR1	Evo1D	This_study					diploid	0.0508071	0.0406257	-0.00342774	0.00792094	0.00316461	0.00514034	0.0123847	0.0120182	0.00558901	This study
CCAACAAAAGGAAACGTATTTATTGA_AAGGTAACTGCTAACGGTGTTTAATT	gpb2_evo2_plate4_E11	neutral_haploids	GPB2	Evo2D	Aggeli2020			NotSequenced		Haploid	0.0381046	0.02554	-0.00541638	0.00982055	0.00460388	0.00757206	-0.00179918	0.000785759	0.000815033	3
ATCAGAAGTTCGAATCAAATTACGAA_TTGGCAACGACCAAGAATATTTGCGC	tor1_evo1_plate3_E8	neutral_haploids	TOR1	Evo2D	Aggeli2020			NotSequenced		Haploid	0.0252484	0.0261228	0.00237846	0.0141507	0.00568576	0.0124974	0.000272552	0.00336843	0.0023592	3
GACAGAAAAGCCAAATGGATTTACCG_TCAGAAATCAAAAACTAATTTTGACCC	cyr1_evo1_plate8_H7	pure_diploids	CYR1	Evo2D	Aggeli2020			NotSequenced		Diploid	0.0482023	0.0388864	-0.00320863	0.00780019	0.00309238	0.00506782	0.0106455	0.00941345	0.00580813	3
ATCAGAAGTTCGAATCAAATTACGAA_ATATTAAAGATAAAGAGTGTTATTCG	tor1_evo1_plate7_E9	pure_diploids	TOR1	Evo2D	Aggeli2020			NotSequenced		Diploid	0.0493537	0.0331095	-0.00432473	0.00774913	0.00310971	0.00591276	0.00725924	0.0274737	-0.00434399	3
CATAAAAAGACTAATCTTATTAATGC_AGGTGAACCTGAAAGAACTTTGTCGT	EVO1D_IRAs_rearray_Plate2-F12	pure_diploids	IRA1_MIS	Evo1D	This_study					?	0.0305125	0.04663	0.0024754	0.00711995	0.00259281	0.0047761	0.0139317	0.00354538	0.00487562	This study
ATCAGAAGTTCGAATCAAATTACGAA_GTGCCAAACTGAAATTGGGTTGATTT	EVO1D_TCG_rearray_Plate6-G12	pure_diploids	TOR1	Evo1D	This_study				VII:961959:T:G:YGR235C:missense_variant:c.103A>C:p.Asn35His:1/1~VIII:362075:C:A:tF(GAA)H2:upstream_gene_variant:c.-3506G>T:nan:1/1~X:564551:T:G:TOR1:missense_variant:c.5136T>G:p.Phe1712Leu:1/1~XIV:103969:A:G:MRPL10:missense_variant:c.134T>C:p.Phe45Ser:1/1~XIV:553379:C:G:COG6:upstream_gene_variant:c.-1392G>C:nan:1/1	diploid	0.046842	0.0360081	0.00333078	0.00884946	0.00335491	0.00640785	0.0101578	0.024962	0.00331153	This study
TTAAAAATACAAAAAAAGATTTAAGG_GGGCTAAACGCTAACCGTGTTTATAC	EVO1D_TCG_rearray_Plate3-C12	pure_diploids	TOR1	Evo1D	This_study					diploid	0.0500027	0.0345134	0.00388707	0.0102981	0.00381489	0.00772356	0.00866309	0.0281227	0.00386781	This study
CATAAAAAGACTAATCTTATTAATGC_TATGGAACATTCAATGCGTTTTCATC	EVO1D_IRAs_rearray_Plate1-E9	pure_diploids	IRA1_MIS	Evo1D	This_study					?	0.0358625	0.0477326	0.0023682	0.00440411	0.00187608	0.0030207	0.0150344	0.00889539	0.00476841	This study
CCAACAAAAGGAAACGTATTTATTGA_ACATGAAATATAAAATGCTTTCCGCG	EVO1D_TCG_rearray_Plate3-A1	pure_diploids	GPB2	Evo1D	This_study					diploid	0.0488021	0.0410109	-0.0065352	0.00728468	0.00291584	0.00486191	0.0136716	0.0114833	-0.000303785	This study
AGAACAAAAACTAAACTCATTCATGG_GAATAAACAGTAAATGGTCTTAAACA		pure_diploids	CYR1	Evo2D	Aggeli2020			NotSequenced			0.0532452	0.0385091	-0.00331949	0.00674053	0.00277911	0.0047575	0.0102681	0.0144564	0.00569727	3
GACAGAAAAGCCAAATGGATTTACCG_TCTTTAACAGGTAATCGCATTCGTCG	EVO1D_TCG_rearray_Plate1-G7	pure_diploids	CYR1	Evo1D	This_study					diploid	0.0432204	0.042115	-0.007063	0.00784585	0.00303877	0.0048315	0.0138741	0.00443159	0.00195375	This study
ATCAGAAGTTCGAATCAAATTACGAA_CAGACAAAATCAAACTTACTTTATTT	tor1_evo1_plate2_F2	pure_diploids	TOR1	Evo2D	Aggeli2020			NotSequenced		Diploid	0.0432482	0.0347957	0.00160761	0.00956027	0.00357012	0.00694721	0.00894545	0.0213683	0.00158836	3
CGCTAAAGACATAATGTGGTTTGTTG_TTTCAAATCGGGAAGAGCGTTGGCCG	E2-88-1-G5	adaptive_haploid	WT	Evo2D	Venkataram2015	GPB2		NotSequenced		Haploid	0.0387136	0.0284869	-0.0086135	0.00767738	0.00380899	0.00563354	0.0284869	0.0387136	-0.0086135	1
ATCACAATAACTAAACTGATTCTTCA_TTCGGAATTAAAAACTCGGTTGTTGC	EVO3D_IRA1_NON_rearray_Plate2-C2	adaptive_haploid	IRA1_NON	Evo3D	This_study					?	0.0564873	0.0350972	-0.00188808	0.00932836	0.00449979	0.0068636	-0.00778176	0.027141	0.0202194	This study
TCCCTAAACCTGAAACAAGTTTTATC_TTGTGAAAAGGAAAAATCATTTGAGT	GWS-P2-D4	adaptive_haploid	WT	Evo5D	Li2019	SSK1		YLR157W-D-CODON_DELETION; YDR034C-D-UPSTREAM		Haploid	0.0626241	0.0107946	-0.00542974	0.00633576	0.00458339	0.0034274	0.0107946	0.0626241	-0.00542974	2
GACAGAAAAGCCAAATGGATTTACCG_AAACTAATTTTGAAACGCGTTATGCA	EVO1D_TCG_rearray_Plate6-H7	pure_diploids	CYR1	Evo1D	This_study					diploid	0.0525981	0.0386414	-0.0082041	0.00743496	0.0030718	0.00503353	0.0104005	0.0138093	0.000812656	This study
CCAACAAAAGGAAACGTATTTATTGA_CGAGCAACTATTAAGTGTCTTCTTAT	gpb2_evo2_plate4_C3	neutral_haploids	GPB2	Evo2D	Aggeli2020			NotSequenced		Haploid	0.038177	0.024931	-0.00768611	0.0100307	0.00462522	0.00767815	-0.00240825	0.000858196	-0.00145469	3
ATCAGAAGTTCGAATCAAATTACGAA_TGTGAAACATTGAATAGAGTTGCGCA	EVO1D_TCG_rearray_Plate3-B2	pure_diploids	TOR1	Evo1D	This_study					diploid	0.0470093	0.0364598	0.00428972	0.00894034	0.00342641	0.00683702	0.0106095	0.0251294	0.00427047	This study
GAAATAAACCACAACGACATTCTAAT_ACATGAACGTGTAATGCGATTGCGGG	EVO1D_IRAs_rearray_Plate2-A11	adaptive_haploid	IRA1_NON	Evo1D	This_study				II:522427:A:T:IRA1:stop_gained:c.4202T>A:p.Leu1401*:1/1~VI:101127:T:A:LPD1:downstream_gene_variant:c.*501A>T:nan:1/1~VII:150967:C:T:CDC55:upstream_gene_variant:c.-3578G>A:nan:0/1~VII:1023358:C:A:YGR266W:missense_variant:c.703C>A:p.Gln235Lys:1/1~XII:1029498:C:A:RPL6B:synonymous_variant:c.261C>A:p.Thr87Thr:1/1	?	0.0403449	0.0582229	-0.0733034	0.00538329	0.00208534	0.0304468	0.015344	0.0109986	-0.051196	This study
CCAACAAAAGGAAACGTATTTATTGA_GGACTAACCGGAAATTTCGTTGCCCC	gpb2_evo2_plate1_D6	neutral_haploids	GPB2	Evo2D	Aggeli2020			NotSequenced		Haploid	0.0391758	0.0273123	-0.00205301	0.0109357	0.00508481	0.00920118	-2.69228e-05	0.00185701	0.0041784	3
CGCTAAAGACATAATGTGGTTTGTTG_TCGCCAACAATTAACTCGATTACGGC	131016-2-G11	adaptive_haploid	WT	Evo2D	Venkataram2015	PDE2		NotSequenced		Haploid	0.00983543	0.0449146	-0.0097955	0.0127345	0.00427751	0.0109361	0.0449146	0.00983543	-0.0097955	1
ATCAGAAGTTCGAATCAAATTACGAA_CGCAAAACCGAGAATAACCTTGCGGT		neutral_haploids	TOR1	Evo2D	Aggeli2020			NotSequenced			0.0232569	0.0283163	0.000264719	0.0168976	0.00682435	0.0139464	0.00246605	0.00137694	0.000245463	3
TGATCAATCTACAAAAATATTTAATG_GGGCGAAACTGCAAGGCAGTTAGGCG	EVO2D_IRA1_MIS_rearray_Plate1-G4	adaptive_haploid	IRA1_MIS	Evo2D	This_study				II:522697:G:A:IRA1:missense_variant:c.3932C>T:p.Ala1311Val:1/1~II:691725:C:T:ABD1:upstream_gene_variant:c.-32G>A:nan:1/1~VIII:554059:A:C:YHR214C-B:upstream_gene_variant:n.-4713T>G:nan:1/1~XII:23966:A:C:YLL058W:missense_variant:c.398A>C:p.Glu133Ala:1/1~XV:87280:AT:A:MDH2:upstream_gene_variant:c.-4361delA:nan:1/1	haploid	0.0466171	0.0536654	-0.00712122	0.00589353	0.00219224	0.00480435	0.0209672	0.0196499	-0.004721	This study
CCGCCAATCCCGAACCCCGTTTCGCC_CCCGCAAAAATGAACGTATTTCTATA	gpb2_evo1_plate10_B5	neutral_haploids	GPB2	Evo2D	Aggeli2020			NotSequenced		Haploid	0.0397476	0.0278298	-0.00379036	0.0125836	0.00559858	0.00909267	0.000490619	0.00242877	0.00244105	3
CCGCCAATCCCGAACCCCGTTTCGCC_CATTGAATATCAAAACGGATTAGCCC	EVO1D_TCG_rearray_Plate3-F5	neutral_haploids	GPB2	Evo1D	This_study					haploid	0.0366812	0.0270927	0.00699581	0.0144849	0.00625427	0.00971486	-0.000246506	-0.000637606	0.0132272	This study
ATCAGAAGTTCGAATCAAATTACGAA_CGTCCAAGTCACAAGTTATTTGAAAG		neutral_haploids	TOR1	Evo2D	Aggeli2020			NotSequenced			0.0206437	0.0273586	-0.000433754	0.0167327	0.00654352	0.0133502	0.00150836	-0.00123625	-0.000453011	3
CCAACAAAAGGAAACGTATTTATTGA_TTCACAAGCTGGAAATGTATTAGGCC	gpb2_evo1_plate7_B8	neutral_haploids	GPB2	Evo2D	Aggeli2020			NotSequenced		Haploid	0.0371704	0.0273103	-0.0104103	0.0100808	0.00478577	0.00777837	-2.89064e-05	-0.000148387	-0.00417891	3
CGCTAAAGACATAATGTGGTTTGTTG_GTCCTAATGATAAAGCACATTGTAAT	E2-88-4-D11	pure_diploids	WT	Evo2D	Venkataram2015	Diploid		NotSequenced		Diploid	0.0205814	0.018141	0.00228036	0.0139974	0.00620083	0.0106883	0.018141	0.0205814	0.00228036	1
ATCAGAAGTTCGAATCAAATTACGAA_TGGGAAATCCGGAACAATTTTATCCG	EVO1D_TCG_rearray_Plate2-E6	pure_diploids	TOR1	Evo1D	This_study					diploid	0.0495864	0.0335998	0.00499121	0.010253	0.00396208	0.00777637	0.00774953	0.0277064	0.00497196	This study
CGCTAAAGACATAATGTGGTTTGTTG_TGCGGAATAGGAAAATGTTTTGGCTG	E2-88-3-E1	pure_diploids	WT	Evo2D	Venkataram2015	Diploid		NotSequenced		Diploid	0.0194561	0.0218803	0.0021913	0.0171346	0.00723707	0.0126018	0.0218803	0.0194561	0.0021913	1
ACTTAAAAAGCAAACATGATTATTCA_GATCAAAATAGCAACTTTCTTCTTTT	cyr1_evo1_plate2_H2	high_fitness_diploids	CYR1	Evo2D	Aggeli2020	KGD1	NON_SYNONYMOUS_CODING	DOP1-DOP1; SMD2-SMD2; YDL180W-YDL180W; LAS21-LAS21	IV:807362:G:A:HSP42:NON_SYNONYMOUS_CODING:Gtc/Atc:V248I:0/1~IX:123362:G:T:KGD1:NON_SYNONYMOUS_CODING:tGt/tTt:C225F:0/1~VII:876369:A:G:CRH1:DOWNSTREAM:300:nan:0/1~X:427906:C:A:CYR1:NON_SYNONYMOUS_CODING:tCt/tAt:S917Y:1/1~XVI:940751:T:G:ARR3:NON_SYNONYMOUS_CODING:aTt/aGt:I277S:1/1	Diploid	0.0818563	0.0285901	-0.0171459	0.00481369	0.00293104	0.00318926	0.000349116	0.0430675	-0.00812916	3
CATAAAAAGACTAATCTTATTAATGC_CTTGAAAGAGCCAACCGACTTAAGGT	EVO1D_IRAs_rearray_Plate1-F4	pure_diploids	IRA1_MIS	Evo1D	This_study					?	0.0430142	0.0433072	0.000896578	0.00590966	0.00232984	0.00422345	0.0106089	0.0160471	0.00329679	This study
ACGCAAATACATAACAAGCTTCAAAT_GCTTAAAGGTAGAAGTTCATTGAACG	GWS-P2-H7	adaptive_haploid	WT	Evo1_5D	Li2019	other		TDA8-NON_SYNONYMOUS_CODING; TDA8-NON_SYNONYMOUS_CODING; TDA8-SYNONYMOUS_CODING; TDA8-SYNONYMOUS_CODING; TDA8-SYNONYMOUS_CODING; TDA8-SYNONYMOUS_CODING; MAK10-SYNONYMOUS_CODING		Haploid	0.0223909	0.0174224	-0.00545756	0.0145812	0.00701626	0.0128567	0.0174224	0.0223909	-0.00545756	2
TTAAAAATACAAAAAAAGATTTAAGG_CTTAAAAACAATAACTGGTTTGGAAC		adaptive_haploid	TOR1	Evo2D	Aggeli2020			NotSequenced			0.0625228	0.0240282	-0.0100016	0.00754687	0.0043665	0.00571138	-0.00182207	0.0406428	-0.0100209	3
AGAACAAAAACTAAACTCATTCATGG_ACCGAAAAATATAAAAACGTTATATT	EVO1D_TCG_rearray_Plate7-D5	pure_diploids	CYR1	Evo1D	This_study					diploid	0.0581406	0.0345281	-0.000629951	0.00880072	0.00350657	0.00714712	0.00628721	0.0193517	0.0083868	This study
CCAACAAAAGGAAACGTATTTATTGA_TACAGAATCGGCAATTAAATTGCCAA	gpb2_evo2_plate7_A9	neutral_haploids	GPB2	Evo2D	Aggeli2020			NotSequenced		Haploid	0.045742	0.0239259	-0.00617655	0.00936936	0.00464844	0.00782336	-0.00341329	0.00842318	5.4862815693673336e-05	3
ATCAGAAGTTCGAATCAAATTACGAA_CCCATAATAGTTAAGTTGCTTCGTAG	tor1_evo1_plate9_G11	pure_diploids	TOR1	Evo2D	Aggeli2020			NotSequenced		Diploid	0.0407938	0.0360743	-0.00166334	0.00900869	0.00346065	0.00657166	0.010224	0.0189138	-0.00168259	3
CCAACAAAAGGAAACGTATTTATTGA_GGGAAAATCCGGAAGGACCTTAGGAG	gpb2_evo1_plate5_B7	neutral_haploids	GPB2	Evo2D	Aggeli2020			NotSequenced		Haploid	0.0286224	0.0286967	-0.00400317	0.012621	0.00550777	0.00935306	0.00135752	-0.00869641	0.00222824	3
AGAACAAAAACTAAACTCATTCATGG_ATTATAACTAGGAATCAGTTTTGCTA	EVO1D_TCG_rearray_Plate1-C7	pure_diploids	CYR1	Evo1D	This_study					diploid	0.0552925	0.038806	-0.00405909	0.00869152	0.00338117	0.00591758	0.010565	0.0165037	0.00495767	This study
CCAACAAAAGGAAACGTATTTATTGA_TCTTCAATCGTGAAGGATCTTGGTTT	gpb2_evo2_plate1_D3	pure_diploids	GPB2	Evo2D	Aggeli2020			NotSequenced		Diploid	0.051131	0.0328176	-0.00166354	0.00812391	0.0033287	0.00563578	0.00547835	0.0138122	0.00456788	3
CCAACAAAAGGAAACGTATTTATTGA_GCATGAACATCCAAAGATCTTAGTGG	gpb2_evo2_plate3_G9	neutral_haploids	GPB2	Evo2D	Aggeli2020			NotSequenced		Haploid	0.0388081	0.0263088	-0.0136159	0.0111884	0.00521935	0.00863482	-0.00103042	0.0014893	-0.00738445	3
ATCAGAAGTTCGAATCAAATTACGAA_TCCCAAATACGCAAGCCAGTTGACTG	tor1_evo1_plate1_B1	neutral_haploids	TOR1	Evo2D	Aggeli2020			NotSequenced		Haploid	0.0237341	0.0250927	0.000372627	0.0138135	0.005918	0.0116899	-0.00075757	0.00185414	0.000353371	3
CCGCCAATCCCGAACCCCGTTTCGCC_CCCGAAATGGTTAAGCGACTTCCTTA	gpb2_evo2_plate9_B12	neutral_haploids	GPB2	Evo2D	Aggeli2020			NotSequenced		Haploid	0.0340962	0.0277125	-0.00424292	0.0136664	0.00597074	0.00975952	0.000373258	-0.0032226	0.0019885	3
CGCTAAAGACATAATGTGGTTTGTTG_TAATGAATTGCGAAATAGGTTACTCG	E2-88-5-C3	pure_diploids	WT	Evo2D	Venkataram2015	Diploid		NotSequenced		Diploid	0.023363	0.0196704	-0.00134869	0.0134742	0.00616985	0.0109751	0.0196704	0.023363	-0.00134869	1
AAATCAAAAGTCAAGAGCATTATTGC_TTGCAAAGGGTCAAACGCCTTCAGGT	GWS-P1-B10	adaptive_haploid	WT	Evo1D	Li2019	other		YDL022C-A-UPSTREAM		Haploid	0.0249149	0.0109487	-3.8652e-05	0.0150657	0.00756602	0.0115367	0.0109487	0.0249149	-3.8652e-05	2
CCGCCAATCCCGAACCCCGTTTCGCC_AACTAAATTCATAATTTATTTAGCAA	gpb2_evo1_plate6_G11	neutral_haploids	GPB2	Evo2D	Aggeli2020			NotSequenced		Haploid	0.041326	0.0265587	-0.00557452	0.0121249	0.00557884	0.00917964	-0.000780523	0.00400722	0.000656894	3
GACAGAAAAGCCAAATGGATTTACCG_AAAGGAATCGGGAAGATGTTTTTAGC	EVO1D_TCG_rearray_Plate5-H1	pure_diploids	CYR1	Evo1D	This_study					diploid	0.0501266	0.039349	-0.00615578	0.00729167	0.00287576	0.00468944	0.0111081	0.0113377	0.00286097	This study
TTAAAAATACAAAAAAAGATTTAAGG_ATGCAAAAACTCAATATATTTCTACT	tor1_evo1_plate4_B5	adaptive_haploid	TOR1	Evo2D	Aggeli2020	PBS2	NON_SYNONYMOUS_CODING	DOP1-NON_SYNONYMOUS_CODING; SMD2-NON_SYNONYMOUS_CODING; YDL180W-DOWNSTREAM; LAS21-UPSTREAM	III:43712:C:A:POF1:NON_SYNONYMOUS_CODING:ttG/ttT:L242F:1~VIII:83402:G:A:ETP1:NON_SYNONYMOUS_CODING:aCt/aTt:T107I:1~X:179445:C:A:PBS2:NON_SYNONYMOUS_CODING:cGt/cTt:R220L:1~X:564551:T:G:TOR1:NON_SYNONYMOUS_CODING:ttT/ttG:F1712L:1~XIII:191734:T:C:RRN11:NON_SYNONYMOUS_CODING:Aag/Gag:K12E:1~XIV:103969:A:G:MRPL10:NON_SYNONYMOUS_CODING:tTc/tCc:F45S:1	Haploid	0.0543626	0.0223812	-0.00137282	0.00712331	0.0038512	0.00513069	-0.00346907	0.0324826	-0.00139208	3
CAGAAAAGCCATAACGCTATTTGAAA_AATAAAAGGGGGAATGCACTTCGTTA	EVO1D_TCG_rearray_Plate2-E7	pure_diploids	CYR1	Evo1D	This_study					diploid	0.0458605	0.0377919	0.00113823	0.00907574	0.00357889	0.00604683	0.00955101	0.00707164	0.010155	This study
ATCACAATAACTAAACTGATTCTTCA_TGACTAATGGCTAACACAATTGTTTT	EVO3D_IRA1_NON_rearray_Plate1-B8	adaptive_haploid	IRA1_NON	Evo3D	This_study					haploid	0.0539355	0.0350279	0.000546651	0.00949577	0.00411552	0.00684384	-0.00785104	0.0245891	0.0226541	This study
AGAACAAAAACTAAACTCATTCATGG_TCACTAAACGGAAATATATTTAGGCA	cyr1_evo1_plate8_E11	pure_diploids	CYR1	Evo2D	Aggeli2020			NotSequenced		Diploid	0.0537614	0.0401854	-0.00349086	0.0101304	0.00394151	0.00719646	0.0119444	0.0149725	0.00552589	3
CCAACAAAAGGAAACGTATTTATTGA_ACTGGAATAGCCAAGAGGCTTGATTC	gpb2_evo1_plate8_C4	neutral_haploids	GPB2	Evo2D	Aggeli2020			NotSequenced		Haploid	0.042813	0.0251135	-0.0084342	0.00930788	0.00420448	0.00743149	-0.00222573	0.00549421	-0.00220279	3
GTATTAAAATTAAAAATAATTGCACA_CGGCAAATCCTCAATACCTTTACGAT	gpb2_evo2_plate4_G4	neutral_haploids	GPB2	Evo2D	Aggeli2020			NotSequenced		Haploid	0.0424037	0.0184041	-0.00526174	0.0130775	0.00645903	0.0106058	-0.00893508	0.00508487	0.000969673	3
AAATCAAAAGTCAAGAGCATTATTGC_GAGGAAAGTACTAAGAGACTTTCACG	GWS-P1-A3	adaptive_haploid	WT	Evo1D	Li2019	other		YBR197C-NON_SYNONYMOUS_CODING; MYO1-SYNONYMOUS_CODING; PAC11-UPSTREAM		Haploid	0.014608	0.00938294	0.0031489	0.0161265	0.00817955	0.0149285	0.00938294	0.014608	0.0031489	2
CCGCCAATCCCGAACCCCGTTTCGCC_GATGAAATATACAAACTATTTAAACT	gpb2_evo2_plate2_G5	neutral_haploids	GPB2	Evo2D	Aggeli2020			NotSequenced		Haploid	0.0250201	0.0285331	-0.0116761	0.0136549	0.00578527	0.0115501	0.00119384	-0.0122987	-0.00544469	3
AGAACAAAAACTAAACTCATTCATGG_ATTTCAATGGGGAATCTAGTTGTCGC	EVO1D_TCG_rearray_Plate4-B3	pure_diploids	CYR1	Evo1D	This_study					diploid	0.0533648	0.0374626	-0.00107803	0.00811153	0.00342881	0.005726	0.00922169	0.0145759	0.00793872	This study
CCGCCAATCCCGAACCCCGTTTCGCC_CTCAGAAAACCGAATTTGCTTTGGAT	gpb2_evo1_plate1_A10	neutral_haploids	GPB2	Evo2D	Aggeli2020			NotSequenced		Haploid	0.0410185	0.0296066	-0.00487924	0.0132269	0.00581601	0.00927558	0.00226738	0.00369967	0.00135217	3
CCGCCAATCCCGAACCCCGTTTCGCC_TAGAGAATTTTAAATTAGTTTAATTA	gpb2_evo1_plate5_A3	neutral_haploids	GPB2	Evo2D	Aggeli2020			NotSequenced		Haploid	0.0407549	0.0253792	-0.0021214	0.0125153	0.00570243	0.00981446	-0.00196003	0.00343611	0.00411002	3
CGCTAAAGACATAATGTGGTTTGTTG_GGGCGAAGTCGCAAGGGCCTTAAGGG		pure_diploids	WT	Evo2D	Venkataram2015	Diploid		PSP1-synonymous_variant; YDR134C-upstream_indel_variant		Diploid	0.0234833	0.015181	0.000524102	0.0137562	0.00601631	0.010415	0.015181	0.0234833	0.000524102	1
CCAACAAAAGGAAACGTATTTATTGA_ATATTAAGCTGAAATGGGATTTAAAC	EVO1D_TCG_rearray_Plate2-A11	pure_diploids	GPB2	Evo1D	This_study				I:40104:T:G:GPB2:stop_gained:c.846T>G:p.Tyr282*:1/1~VI:101127:T:A:LPD1:downstream_gene_variant:c.*501A>T:nan:1/1~VIII:205873:G:C:YHK8:missense_variant:c.1267G>C:p.Gly423Arg:0/1	diploid	0.0566767	0.0376593	-0.00219971	0.00672692	0.00274888	0.00455605	0.0103201	0.0193579	0.0040317	This study
CCAACAAAAGGAAACGTATTTATTGA_GCGTCAAACAGGAATATAGTTCTCGC	gpb2_evo1_plate1_G9	neutral_haploids	GPB2	Evo2D	Aggeli2020			NotSequenced		Haploid	0.0308298	0.0289908	-0.00494298	0.0114125	0.00516166	0.0089132	0.00165156	-0.00648903	0.00128844	3
TGATCAATCTACAAAAATATTTAATG_GCCTGAATCTTTAAGCCGTTTAGGGA	EVO2D_IRA1_MIS_rearray_Plate2-E3	high_fitness_diploids	IRA1_MIS	Evo2D	This_study					diploid	0.0500381	0.0422057	-0.00335073	0.00578227	0.00234358	0.00422673	0.0095075	0.0230709	-0.000950511	This study
CCAACAAAAGGAAACGTATTTATTGA_GGAAGAAGATGTAAGACCGTTGACAA	gpb2_evo1_plate4_A9	neutral_haploids	GPB2	Evo2D	Aggeli2020			NotSequenced		Haploid	0.0344009	0.024757	-0.000125908	0.0104515	0.0052245	0.00854585	-0.00258219	-0.00291793	0.00610551	3
CCGCCAATCCCGAACCCCGTTTCGCC_TTTTCAAAATAGAATTCCATTTCAGG	gpb2_evo1_plate10_E8	neutral_haploids	GPB2	Evo2D	Aggeli2020			NotSequenced			0.0272345	0.0352933	-0.00284656	0.0136606	0.00599237	0.00908387	0.00795409	-0.0100843	0.00338485	3
CCGCCAATCCCGAACCCCGTTTCGCC_AGTTCAACTACGAAAGTCTTTCACAG	gpb2_evo1_plate9_G4	neutral_haploids	GPB2	Evo2D	Aggeli2020			NotSequenced		Haploid	0.028008	0.0289135	-0.00585092	0.0139189	0.00575524	0.00935904	0.00157423	-0.0093108	0.000380496	3
CATAAAAAGACTAATCTTATTAATGC_ATGTAAAATTGTAAGAATTTTATTAT	EVO1D_IRAs_rearray_Plate1-A4	adaptive_haploid	IRA1_MIS	Evo1D	This_study	SSK2	missense_variant		II:522697:G:A:IRA1:missense_variant:c.3932C>T:p.Ala1311Val:1/1~VII:519180:GTCTGTTTCTCAAGTTTCAGACACACCAGTTTCTTATACAACTTCAAGTTCA:G:MSB2:disruptive_inframe_deletion:c.2265_2315delAGTTTCTTATACAACTTCAAGTTCATCTGTTTCTCAAGTTTCAGACACACC:p.Val756_Pro772del:0/1~XII:961264:C:A:YLR419W:stop_gained:c.2837C>A:p.Ser946*:0/1~XIV:684871:T:G:SSK2:missense_variant:c.563A>C:p.Asn188Thr:0/1	?	0.0338709	0.0419983	0.00125294	0.00765223	0.00272921	0.00634649	0.0093001	0.00690373	0.00365315	This study
GTATTAAAATTAAAAATAATTGCACA_CGATGAATCGCCAACTAAGTTCTCCG	gpb2_evo1_plate3_B2	neutral_haploids	GPB2	Evo2D	Aggeli2020			NotSequenced		Haploid	0.0400687	0.0253231	-0.00760176	0.0111178	0.00533488	0.00946194	-0.00201609	0.0027499	-0.00137034	3
CCGCCAATCCCGAACCCCGTTTCGCC_GACACAAATCAGAATTTCGTTTTTAT	gpb2_evo1_plate1_G1	neutral_haploids	GPB2	Evo2D	Aggeli2020			NotSequenced		Haploid	0.0319932	0.033926	-0.0103272	0.0134851	0.00578569	0.00975208	0.00658678	-0.0053256	-0.0040958	3
CCGCCAATCCCGAACCCCGTTTCGCC_GGTAGAAAGACTAAAAGACTTTTACC	gpb2_evo2_plate5_G10	neutral_haploids	GPB2	Evo2D	Aggeli2020			NotSequenced		Haploid	0.0406381	0.0264285	-0.00775953	0.0152824	0.00659899	0.0134577	-0.000910724	0.00331931	-0.00152811	3
ATCAGAAGTTCGAATCAAATTACGAA_CCTTGAAGATAAAAGACAATTTAGCG	tor1_evo1_plate9_A9	pure_diploids	TOR1	Evo2D	Aggeli2020			NotSequenced		Diploid	0.0447596	0.0353223	-0.000995432	0.00922774	0.00353296	0.00666196	0.00947204	0.0228796	-0.00101469	3
CCGCCAATCCCGAACCCCGTTTCGCC_TGCGTAAAGGTAAATCTGTTTACGAC	gpb2_evo2_plate9_H8	neutral_haploids	GPB2	Evo2D	Aggeli2020			NotSequenced		Haploid	0.0180928	0.0336798	0.00718292	0.0165289	0.00667273	0.0120165	0.00634061	-0.0192259	0.0134143	3
CATAAAAAGACTAATCTTATTAATGC_ACGGAAATAGCAAAGTAGATTAATGA	EVO1D_IRAs_rearray_Plate3-G2	pure_diploids	IRA1_MIS	Evo1D	This_study					?	0.0339665	0.0464016	0.00141513	0.00699823	0.00256039	0.00532811	0.0137034	0.00699935	0.00381534	This study
TGTACAAATCTTAAGAAGATTACAAG_ATCCAAACAAGGAAACGGATTTTCAG	EVO1D_IRAs_rearray_Plate2-H12	adaptive_haploid	IRA1_NON	Evo1D	This_study				II:522427:A:T:IRA1:stop_gained:c.4202T>A:p.Leu1401*:1/1~VI:101127:T:A:LPD1:downstream_gene_variant:c.*501A>T:nan:1/1~XII:1029498:C:A:RPL6B:synonymous_variant:c.261C>A:p.Thr87Thr:1/1~XIV:509781:A:C:GCD10:missense_variant:c.432T>G:p.Ile144Met:1/1~XV:818647:T:G:RPT4:upstream_gene_variant:c.-4939A>C:nan:1/1	?	0.0615202	0.0431192	-0.0834623	0.00510441	0.00226681	0.0340238	0.000240275	0.0321738	-0.0613549	This study
CATTGAATCACAAAATAGGTTAGATG_TAATTAACCGGCAATTTTGTTTAAGG	EVO2D_IRA1_MIS_rearray_Plate2-C3	adaptive_haploid	IRA1_MIS	Evo2D	This_study	ALD5+RTG2	upstream_gene_variant+missense_variant		II:522697:G:A:IRA1:missense_variant:c.3932C>T:p.Ala1311Val:1/1~V:303524:AT:A:ALD5:upstream_gene_variant:c.-505delT:nan:0/1~VII:26922:C:G:RTG2:missense_variant:c.563G>C:p.Gly188Ala:1/1	haploid	0.0581471	0.0252625	-0.0105703	0.00619628	0.00320041	0.00495246	-0.00743577	0.03118	-0.00817005	This study
CCGCCAATCCCGAACCCCGTTTCGCC_GAGCTAACTTTTAAATAGATTGACAT	gpb2_evo1_plate10_G3	neutral_haploids	GPB2	Evo2D	Aggeli2020			NotSequenced		Haploid	0.0312235	0.0304023	-0.00935344	0.0143378	0.00593908	0.0120456	0.00306308	-0.00609528	-0.00312202	3
CCAACAAAACACAAATCTGTTGTGTA_GGAGTAAACGGAAACTGATTTGAAAG	EVO2D_IRA1_NON_rearray_Plate2-D7	adaptive_haploid	IRA1_NON	Evo2D	This_study	PAB1	missense_variant		II:522427:A:T:IRA1:stop_gained:c.4202T>A:p.Leu1401*:1/1~V:510499:G:C:PAB1:missense_variant:c.127G>C:p.Gly43Arg:1/1~VI:101127:T:A:LPD1:downstream_gene_variant:c.*501A>T:nan:1/1~XII:1029498:C:A:RPL6B:synonymous_variant:c.261C>A:p.Thr87Thr:1/1~XV:608680:G:T:SPP2:missense_variant:c.518C>A:p.Thr173Lys:1/1	haploid	0.0550656	0.048593	-0.0736787	0.0062985	0.00264314	0.025672	0.00571409	0.0257192	-0.0515713	This study
CCAACAAAAGGAAACGTATTTATTGA_ATAGAAACATTTAATGTTCTTAAGGT	gpb2_evo1_plate2_F11	pure_diploids	GPB2	Evo2D	Aggeli2020			NotSequenced		Diploid	0.0514029	0.040302	-0.00640453	0.00722398	0.00286599	0.00490789	0.0129627	0.0140841	-0.000173113	3
GTATTAAAATTAAAAATAATTGCACA_TGCGAAAAAAGCAAAGCATTTTACGA	gpb2_evo1_plate7_G11	pure_diploids	GPB2	Evo2D	Aggeli2020			NotSequenced		Diploid	0.0542987	0.0332466	-0.0033188	0.00848504	0.00349426	0.00690975	0.00590734	0.0169799	0.00291261	3
TGACAAAAATTGAAGACTTTTCAGGT_TAGCAAAATATCAACGAGGTTGTGGG	GWS-P1-A7	adaptive_haploid	WT	Evo1D	Li2019	other				Haploid	0.0210004	0.0130503	0.00413227	0.0122105	0.00639572	0.00995944	0.0130503	0.0210004	0.00413227	2
TGATCAATCTACAAAAATATTTAATG_CCACTAAGCGTGAAGGCAGTTGGTGA	EVO2D_IRA1_MIS_rearray_Plate2-D9	pure_diploids	IRA1_MIS	Evo2D	This_study					diploid	0.0369979	0.0459942	-0.0011009	0.00639403	0.00233635	0.00511935	0.013296	0.0100308	0.00129932	This study
CCAACAAAAGGAAACGTATTTATTGA_TAACAAACACACAAGGATTTTCGGGA	gpb2_evo2_plate2_E8	pure_diploids	GPB2	Evo2D	Aggeli2020			NotSequenced		Diploid	0.0453424	0.0403581	0.000832584	0.00734561	0.00297515	0.00490771	0.0130188	0.00802365	0.007064	3
GTATTAAAATTAAAAATAATTGCACA_ACAATAACTCTGAAAACATTTACAGG	gpb2_evo1_plate5_B9	pure_diploids	GPB2	Evo2D	Aggeli2020			NotSequenced		Diploid	0.0573651	0.0336218	-0.0039458	0.00727356	0.00297261	0.00530297	0.00628255	0.0200463	0.00228562	3
TTAAAAATACAAAAAAAGATTTAAGG_CGGGGAACGTCTAAAGTCCTTATGGT	tor1_evo1_plate8_G1	pure_diploids	TOR1	Evo2D	Aggeli2020			NotSequenced		Diploid	0.0387088	0.035748	0.00438843	0.0110878	0.00409043	0.00937094	0.00989774	0.0168288	0.00436918	3
GACAGAAAAGCCAAATGGATTTACCG_CTACAAAAGTGGAATGCTCTTTGATT	EVO1D_TCG_rearray_Plate2-H3	pure_diploids	CYR1	Evo1D	This_study					diploid	0.0484732	0.039073	-0.00481669	0.00821677	0.0032225	0.00581866	0.0108321	0.00968438	0.00420006	This study
ACTTAAAAAGCAAACATGATTATTCA_TCGGTAATACGAAATAGGATTGACTG	EVO1D_TCG_rearray_Plate5-H10	pure_diploids	CYR1	Evo1D	This_study					diploid	0.0470976	0.0382012	0.000868225	0.00746205	0.00292378	0.00531624	0.00996023	0.00830873	0.00988498	This study
ATCAGAAGTTCGAATCAAATTACGAA_TAACCAAACCTTAAGTGATTTTTATC	tor1_evo1_plate5_E11	pure_diploids	TOR1	Evo2D	Aggeli2020			NotSequenced		Diploid	0.0520456	0.0349241	-0.00479958	0.00831848	0.00324289	0.00617751	0.00907382	0.0301657	-0.00481884	3
ATCAGAAGTTCGAATCAAATTACGAA_GTGTCAAAAGGTAAACAATTTCGTGA		pure_diploids	TOR1	Evo2D	Aggeli2020			NotSequenced			0.0471614	0.0322993	0.000744989	0.010495	0.00421113	0.0079196	0.00644903	0.0252814	0.000725733	3
TGATCAATCTACAAAAATATTTAATG_ATAACAACAGCGAAGGAGGTTAACCC	EVO2D_IRA1_MIS_rearray_Plate2-A2	pure_diploids	IRA1_MIS	Evo2D	This_study					diploid	0.0444348	0.0443732	-0.00146467	0.00542107	0.00213686	0.00410503	0.0116749	0.0174677	0.000935545	This study
ATCAGAAGTTCGAATCAAATTACGAA_CAGTAAATGGAAAACGAAATTCGCTC		neutral_haploids	TOR1	Evo2D	Aggeli2020			NotSequenced			0.0191448	0.0288825	-0.00397222	0.0143261	0.00593319	0.0128735	0.00303226	-0.00273517	-0.00399147	3
CCAACAAAAGGAAACGTATTTATTGA_ATATTAAACGTCACAGTATTTTAGC	gpb2_evo1_plate9_D2	pure_diploids	GPB2	Evo2D	Aggeli2020			NotSequenced		Diploid	0.0475621	0.0386489	-0.00305672	0.00734785	0.00301409	0.00482729	0.0113096	0.0102433	0.0031747	3
ATCAGAAGTTCGAATCAAATTACGAA_GGTAGAATCCACAACTTCATTACCAT	tor1_evo1_plate1_F3	neutral_haploids	TOR1	Evo2D	Aggeli2020			NotSequenced		Haploid	0.0296195	0.0251128	0.00095226	0.0138282	0.00598586	0.0122746	-0.000737496	0.00773954	0.000933003	3
CCAACAAAAGGAAACGTATTTATTGA_GGCGTAAGCAGGAAGGGTGTTAACAA	EVO1D_TCG_rearray_Plate4-C9	neutral_haploids	GPB2	Evo1D	This_study					haploid	0.0313338	0.0281913	-0.00237966	0.0110725	0.00484878	0.00795671	0.000852066	-0.00598502	0.00385176	This study
CGCTAAAGACATAATGTGGTTTGTTG_TCGATAATGACCAATACCATTTTGTC	E2-88-1-G4	neutral_haploids	WT	Evo2D	Venkataram2015	NotSequenced		NotSequenced		Haploid	-0.00166971	0.00128644	0.00195879	0.0029507	0.00213085	0.00176565	0.00128644	-0.00166971	0.00195879	1
CCGCCAATCCCGAACCCCGTTTCGCC_TAAAAAAATTGTAAATTCATTTTTTG	gpb2_evo2_plate9_D3	neutral_haploids	GPB2	Evo2D	Aggeli2020			NotSequenced		Haploid	0.0336408	0.0253625	-0.00283274	0.0141267	0.00683177	0.0110928	-0.00197675	-0.00367801	0.00339867	3
CCAACAAAAGGAAACGTATTTATTGA_TAACAAACTATAAATGAATTTCTGTA	gpb2_evo2_plate2_B4	pure_diploids	GPB2	Evo2D	Aggeli2020			DOP1-DOP1; SMD2-SMD2; YDL180W-YDL180W; LAS21-LAS21	I:40104:T:G:GPB2:STOP_GAINED:taT/taG:Y282*:1~VI:101127:T:A:LPD1:DOWNSTREAM:501:nan:1	Haploid	0.0554674	0.0372598	0.00121216	0.00734066	0.00297279	0.00521304	0.00992057	0.0181486	0.00744358	3
ATCAGAAGTTCGAATCAAATTACGAA_GTAATAAACGTCAATTTATTTATTCT	tor1_evo1_plate3_B1	pure_diploids	TOR1	Evo2D	Aggeli2020			NotSequenced		Diploid	0.0457526	0.0353848	-0.000293415	0.0095026	0.00361983	0.00706479	0.00953452	0.0238727	-0.000312672	3
CCAACAAAAGGAAACGTATTTATTGA_GGGTTAACACGGAAGATTGTTAATTG	gpb2_evo2_plate1_H2	neutral_haploids	GPB2	Evo2D	Aggeli2020			NotSequenced		Haploid	0.0329002	0.0261498	-0.00145726	0.0113844	0.00553845	0.00855341	-0.00118937	-0.00441861	0.00477416	3
ACTTAAAAAGCAAACATGATTATTCA_AATAAAACCGCTAATTACCTTAGGCC	EVO1D_TCG_rearray_Plate6-A8	pure_diploids	CYR1	Evo1D	This_study					diploid	0.0476162	0.0386315	-0.00325667	0.0067187	0.00279111	0.00453326	0.0103905	0.00882736	0.00576009	This study
ATCAGAAGTTCGAATCAAATTACGAA_ATACAAACCAAAAACCAGATTCGCTC	tor1_evo1_plate8_H11	pure_diploids	TOR1	Evo2D	Aggeli2020			NotSequenced		Diploid	0.0428997	0.0349327	-0.00307154	0.00973541	0.00376697	0.00720976	0.00908238	0.0210197	-0.0030908	3
CGCTAAAGACATAATGTGGTTTGTTG_TGTGAAATGTTTAACCGGCTTGGAGA	E2-88-3-D11	pure_diploids	WT	Evo2D	Venkataram2015	Diploid		NotSequenced		Diploid	0.018328	0.0187885	0.00215667	0.0146349	0.00667273	0.0114341	0.0187885	0.018328	0.00215667	1
ATCAGAAGTTCGAATCAAATTACGAA_CAATTAAAACGAAAGCGGGTTGGCCG	tor1_evo1_plate2_D9	neutral_haploids	TOR1	Evo2D	Aggeli2020			NotSequenced		Haploid	0.0291561	0.0230298	0.00258545	0.0134927	0.00593652	0.0122061	-0.00282047	0.00727612	0.00256619	3
AGAACAAAAACTAAACTCATTCATGG_AGCATAAGCGACAAATGAATTACCGC	EVO1D_TCG_rearray_Plate4-D11	pure_diploids	CYR1	Evo1D	This_study					diploid	0.0550587	0.0367364	-0.00393618	0.00655472	0.00278895	0.00468206	0.00849549	0.0162698	0.00508057	This study
GTATTAAAATTAAAAATAATTGCACA_ACTTTAAGTAGGAACTAGGTTTAGAT	gpb2_evo2_plate5_A5	pure_diploids	GPB2	Evo2D	Aggeli2020			NotSequenced		Diploid	0.0548846	0.0348519	-0.007894	0.00701562	0.00292968	0.00524583	0.00751271	0.0175658	-0.00166258	3
TTAAAAATACAAAAAAAGATTTAAGG_TTACGAACAGCTAAGTATATTCGCAA	tor1_evo1_plate2_H11	pure_diploids	TOR1	Evo2D	Aggeli2020			NotSequenced		Diploid	0.0454599	0.0340618	-0.000959571	0.00923938	0.00368784	0.00754739	0.00821153	0.02358	-0.000978828	3
CCGCCAATCCCGAACCCCGTTTCGCC_GATGTAATTTTTAAATAAGTTAAATC	gpb2_evo1_plate10_F7	neutral_haploids	GPB2	Evo2D	Aggeli2020			NotSequenced		Haploid	0.0285895	0.0338701	-0.0085143	0.0149365	0.00575222	0.012609	0.00653091	-0.00872929	-0.00228289	3
CCAACAAAAGGAAACGTATTTATTGA_GCGGTAACAAGCAACAAATTTGAGAA	gpb2_evo2_plate2_E6	neutral_haploids	GPB2	Evo2D	Aggeli2020			NotSequenced		Haploid	0.0296845	0.0287394	-0.000347095	0.0126725	0.00527738	0.00958676	0.00140022	-0.00763434	0.00588432	3
CTAGAAATCTCAAAAACTTTTGGCTG_GCATTAAGACAGAATGAATTTTTTTT	cyr1_evo1_plate4_A9	high_fitness_diploids	CYR1	Evo2D	Aggeli2020	HOG1	NON_SYNONYMOUS_CODING	DOP1-NON_SYNONYMOUS_CODING; SMD2-NON_SYNONYMOUS_CODING; YDL180W-DOWNSTREAM; LAS21-UPSTREAM	III:294389:A:T:YCR097W-A:UPSTREAM:50:nan:0/1~X:427906:C:A:CYR1:NON_SYNONYMOUS_CODING:tCt/tAt:S917Y:1/1~XII:371833:A:C:HOG1:NON_SYNONYMOUS_CODING:Aaa/Caa:K72Q:0/1~XIII:23476:G:GA:PHO84:DOWNSTREAM:560:nan:1/1~XV:302396:A:T:HRD1:NON_SYNONYMOUS_CODING:Ttt/Att:F214I:0/1~XVI:940751:T:G:ARR3:NON_SYNONYMOUS_CODING:aTt/aGt:I277S:1/1	Diploid	0.0809741	0.0341516	-0.00905043	0.00465858	0.00236259	0.00319302	0.00591071	0.0421853	-3.36779e-05	3
CCAACAAAAGGAAACGTATTTATTGA_AACAAAAGCAAAAAAGGTATTGACCA	gpb2_evo1_plate8_D10	neutral_haploids	GPB2	Evo2D	Aggeli2020			NotSequenced		Haploid	0.0449778	0.0244619	-0.0111179	0.00935508	0.00455496	0.00749719	-0.00287729	0.00765899	-0.00488649	3
CAGAAAAGCCATAACGCTATTTGAAA_GTCAGAAGTAGTACAATTTTATCTG	EVO1D_TCG_rearray_Plate5-F4	pure_diploids	CYR1	Evo1D	This_study					diploid	0.0488088	0.0392137	-0.00373467	0.00917969	0.00352415	0.00646322	0.0109728	0.0100199	0.00528208	This study
CATAAAAAGACTAATCTTATTAATGC_ACGAAAATAGTTAATTAGGTTCAATA	EVO1D_IRAs_rearray_Plate1-B12	pure_diploids	IRA1_MIS	Evo1D	This_study				II:522697:G:A:IRA1:missense_variant:c.3932C>T:p.Ala1311Val:1/1~VII:161471:G:C:ATG1:missense_variant:c.1407G>C:p.Leu469Phe:0|0~VII:1063730:AAT:AATAT:YGR283C:upstream_gene_variant:c.-3693_-3692insAT:nan:0/1~XI:327176:T:A:FBA1:synonymous_variant:c.312A>T:p.Pro104Pro:0/1~XI:347074:C:T:YKL050C:upstream_gene_variant:c.-1454G>A:nan:1/1	?	0.0349876	0.0468195	-0.0006027	0.00611466	0.00236006	0.00458457	0.0141212	0.00802043	0.00179752	This study
CCGCCAATCCCGAACCCCGTTTCGCC_GCGAGAACGCGGAAGGGAGTTAGGCT	gpb2_evo1_plate1_C3	neutral_haploids	GPB2	Evo2D	Aggeli2020			NotSequenced		Haploid	0.0375306	0.0252351	-0.00438916	0.0171759	0.00683062	0.0160796	-0.00210415	0.000211851	0.00184225	3
CCAACAAAAGGAAACGTATTTATTGA_ACAGAAACTAGTAAAGGTGTTGGTAT	EVO1D_TCG_rearray_Plate2-H10	pure_diploids	GPB2	Evo1D	This_study					diploid	0.0529161	0.038542	-0.00535609	0.0073619	0.00293724	0.00569857	0.0112028	0.0155973	0.00087533	This study
ATCAGAAGTTCGAATCAAATTACGAA_TCGACAACATTTAAGGGAGTTCGGTT	EVO1D_TCG_rearray_Plate5-D8	pure_diploids	TOR1	Evo1D	This_study					diploid	0.040637	0.0399617	0.00240674	0.00938779	0.00348535	0.00707589	0.0141114	0.0187571	0.00238749	This study
TTAAAAATACAAAAAAAGATTTAAGG_TATGCAAAATGTAATGGTGTTTTTCG	tor1_evo1_plate10_B3	pure_diploids	TOR1	Evo2D	Aggeli2020			NotSequenced		Diploid	0.0422692	0.0293761	-0.00292371	0.0100584	0.00407092	0.00765333	0.00352579	0.0203893	-0.00294297	3
ATCAGAAGTTCGAATCAAATTACGAA_GAGTAAACGTGTAAGGCACTTTGGTT		pure_diploids	TOR1	Evo2D	Aggeli2020			NotSequenced			0.0412363	0.0346761	-0.00215371	0.0103692	0.0037106	0.00902658	0.00882587	0.0193563	-0.00217297	3
CAGAAAAGCCATAACGCTATTTGAAA_CCTGTAATAACCAAATCTTTTGTAAC	EVO1D_TCG_rearray_Plate3-G7	pure_diploids	CYR1	Evo1D	This_study					diploid	0.0463245	0.0370605	-0.00552973	0.00827586	0.00334638	0.00560496	0.00881956	0.00753566	0.00348703	This study
ATCAGAAGTTCGAATCAAATTACGAA_CTATTAACTGGAAACTAGGTTAGGCG	tor1_evo1_plate3_B11	neutral_haploids	TOR1	Evo2D	Aggeli2020			NotSequenced		Haploid	0.0300623	0.0227259	0.00160783	0.0122359	0.00521916	0.00977832	-0.00312435	0.0081823	0.00158857	3
GACAGAAAAGCCAAATGGATTTACCG_ACGTGAACCGTTAATGACGTTACTGT	EVO1D_TCG_rearray_Plate1-E1	neutral_haploids	CYR1	Evo1D	This_study					haploid	0.0323691	0.0323128	-0.00474107	0.0103713	0.00464078	0.00766879	0.00407188	-0.00641973	0.00427568	This study
CCAACAAAAGGAAACGTATTTATTGA_CAGCTAAGTGTGAAGTCGTTTTGAGT	gpb2_evo1_plate5_D6	neutral_haploids	GPB2	Evo2D	Aggeli2020			NotSequenced		Haploid	0.033733	0.0297744	-0.0131062	0.0107014	0.0050456	0.0079747	0.0024352	-0.00358579	-0.00687474	3
CCGCCAATCCCGAACCCCGTTTCGCC_TTATAAAACAGTAATTAATTTTACCA	gpb2_evo1_plate9_B8	neutral_haploids	GPB2	Evo2D	Aggeli2020			NotSequenced		Haploid	0.0332922	0.0234322	-0.00761349	0.0129879	0.0061201	0.00946071	-0.00390701	-0.00402655	-0.00138207	3
CCGCCAATCCCGAACCCCGTTTCGCC_ACAGTAACACGAAACGATATTCCGGT	gpb2_evo2_plate5_A12	pure_diploids	GPB2	Evo2D	Aggeli2020			NotSequenced			0.0424606	0.0411496	-0.00681858	0.0115659	0.00433119	0.00799818	0.0138104	0.00514176	-0.000587165	3
CCGCCAATCCCGAACCCCGTTTCGCC_CCTCCAAGTTAGAATTCTTTTATAGA	gpb2_evo1_plate10_C9	neutral_haploids	GPB2	Evo2D	Aggeli2020			NotSequenced		Haploid	0.0404161	0.0250073	-0.00746533	0.0119846	0.00521194	0.00890679	-0.00233192	0.00309729	-0.00123392	3
CCGCCAATCCCGAACCCCGTTTCGCC_AAGCCAAGCAGAAAGGAATTTGGCTG	gpb2_evo1_plate9_G6	neutral_haploids	GPB2	Evo2D	Aggeli2020			NotSequenced		Haploid	0.0248988	0.0352176	-0.00433341	0.0166684	0.00639905	0.0107683	0.00787834	-0.01242	0.00189801	3
CATAAAAAGACTAATCTTATTAATGC_AGACGAACAGTGAAAGCATTTGTATT	EVO1D_IRAs_rearray_Plate1-F12	pure_diploids	IRA1_MIS	Evo1D	This_study					?	0.0362467	0.0450432	0.00117837	0.00636244	0.00243792	0.00470798	0.012345	0.0092796	0.00357858	This study
ATCAGAAGTTCGAATCAAATTACGAA_CCACGAATATCGAACTGTGTTTTCAA		pure_diploids	TOR1	Evo2D	Aggeli2020			NotSequenced			0.0475483	0.0363636	-0.00113463	0.00958596	0.0037059	0.00713911	0.0105133	0.0256684	-0.00115389	3
ATCAGAAGTTCGAATCAAATTACGAA_CGCAGAAATGGTAAGTCGTTTGTGGG	EVO1D_TCG_rearray_Plate4-G5	pure_diploids	TOR1	Evo1D	This_study					diploid	0.0442767	0.037345	0.00311376	0.00692119	0.0028058	0.00528873	0.0114947	0.0223968	0.0030945	This study
CCAACAAAAGGAAACGTATTTATTGA_CAAATAACAGATAAACTGTTTCCTTT	gpb2_evo2_plate10_D6	pure_diploids	GPB2	Evo2D	Aggeli2020			NotSequenced		Diploid	0.0522755	0.0370363	-0.00197469	0.00795108	0.0031827	0.00584174	0.00969704	0.0149567	0.00425673	3
CATAAAAAGACTAATCTTATTAATGC_TGTTCAATATGCAAACTTATTGTGTT	EVO1D_IRAs_rearray_Plate5-A11	pure_diploids	IRA1_MIS	Evo1D	This_study					?	0.0430182	0.0444597	0.000774983	0.00672516	0.00251722	0.00484947	0.0117614	0.0160511	0.0031752	This study
TTAAAAATACAAAAAAAGATTTAAGG_GGCGTAATCGGCAAAGATATTGCTAG	tor1_evo1_plate3_H3	neutral_haploids	TOR1	Evo2D	Aggeli2020			NotSequenced		Haploid	0.0227308	0.0260674	-0.0046065	0.0167147	0.00712882	0.0155621	0.000217168	0.00085087	-0.00462575	3
GACAGAAAAGCCAAATGGATTTACCG_TACGGAAACGTGAAAATTTTTACACG	EVO1D_TCG_rearray_Plate7-D12	pure_diploids	CYR1	Evo1D	This_study					diploid	0.0426634	0.0374376	-0.0011692	0.00864415	0.00347009	0.00553396	0.00919669	0.00387458	0.00784755	This study
CCGCCAATCCCGAACCCCGTTTCGCC_TTGATAAGTGAGAATTTATTTATTAT	gpb2_evo1_plate6_D11	neutral_haploids	GPB2	Evo2D	Aggeli2020			NotSequenced		Haploid	0.0371038	0.024174	-0.00793328	0.012076	0.005207	0.00999164	-0.00316517	-0.000214957	-0.00170187	3
CCAACAAAACACAAATCTGTTGTGTA_TCATAAATATTGAAAGACGTTTCGAG	EVO2D_IRA1_NON_rearray_Plate2-C2	adaptive_haploid	IRA1_NON	Evo2D	This_study	KSP1	stop_gained		II:522427:A:T:IRA1:stop_gained:c.4202T>A:p.Leu1401*:1/1~VI:101127:T:A:LPD1:downstream_gene_variant:c.*501A>T:nan:1/1~VIII:46552:C:T:OCA5:missense_variant:c.1417G>A:p.Glu473Lys:1/1~VIII:271495:A:C:KSP1:stop_gained:c.54T>G:p.Tyr18*:1/1~XII:863319:T:G:ROM2:synonymous_variant:c.606T>G:p.Leu202Leu:1/1~XII:1029498:C:A:RPL6B:synonymous_variant:c.261C>A:p.Thr87Thr:1/1~XV:608680:G:T:SPP2:missense_variant:…	haploid	0.0606865	0.0262185	0.00396259	0.0106808	0.00603368	0.00763917	-0.0166604	0.0313401	0.02607	This study
CCAACAAAACACAAATCTGTTGTGTA_TATAGAACCATCAAAGAGTTTATGCT	EVO2D_IRA1_NON_rearray_Plate2-G4	adaptive_haploid	IRA1_NON	Evo2D	This_study	KSP1	frameshift_variant		II:522427:A:T:IRA1:stop_gained:c.4202T>A:p.Leu1401*:1/1~VI:101127:T:A:LPD1:downstream_gene_variant:c.*501A>T:nan:1/1~VIII:271440:CT:C:KSP1:frameshift_variant:c.108delA:p.Asp37fs:1/1~IX:102075:C:T:FKH1:missense_variant:c.161G>A:p.Arg54Lys:1/1~XII:1029498:C:A:RPL6B:synonymous_variant:c.261C>A:p.Thr87Thr:1/1~XV:608680:G:T:SPP2:missense_variant:c.518C>A:p.Thr173Lys:1/1	haploid	0.055392	0.027266	-0.00336315	0.0105548	0.00639973	0.00773942	-0.0156129	0.0260456	0.0187443	This study
ATCAGAAGTTCGAATCAAATTACGAA_CATTCAACCCCCAATACAGTTTTGCT	tor1_evo1_plate3_D8	neutral_haploids	TOR1	Evo2D	Aggeli2020			NotSequenced		Haploid	0.0314868	0.026936	0.0039285	0.0145345	0.00607084	0.0131132	0.00108575	0.00960686	0.00390925	3
CGTATAAAGCGCAACACTGTTGATCG_TGGACAACCTTGAACACTCTTTGAGC	GWS-P2-H5	adaptive_haploid	WT	Evo1_5D	Li2019	other				Haploid	0.0104073	0.00506083	0.00157436	0.0160577	0.00902558	0.0123622	0.00506083	0.0104073	0.00157436	2
GACAGAAAAGCCAAATGGATTTACCG_AACCAAAAGGAGAAGGTGATTGGGAA	EVO1D_TCG_rearray_Plate4-H11	pure_diploids	CYR1	Evo1D	This_study					diploid	0.0473855	0.0422224	-0.00265541	0.00564008	0.00238437	0.00379416	0.0139814	0.00859664	0.00636135	This study
ATCAGAAGTTCGAATCAAATTACGAA_CAATAAACCAATAAGCCTATTGGTGG	EVO1D_TCG_rearray_Plate3-C9	pure_diploids	TOR1	Evo1D	This_study					diploid	0.0474918	0.0357399	0.00136969	0.00888915	0.00335394	0.00684009	0.00988966	0.0256118	0.00135043	This study
CCAACAAAAGGAAACGTATTTATTGA_CGAGCAAAAGCAAAGTACATTTTGAT	gpb2_evo1_plate10_B1	neutral_haploids	GPB2	Evo2D	Aggeli2020			NotSequenced		Haploid	0.0277819	0.0291489	-0.00514032	0.0125779	0.00578954	0.00865448	0.00180967	-0.00953692	0.0010911	3
CATAAAAAGACTAATCTTATTAATGC_CATCTAAGGGATAATGTTGTTGGTTC	EVO1D_IRAs_rearray_Plate4-H9	adaptive_haploid	IRA1_MIS	Evo1D	This_study				II:522697:G:A:IRA1:missense_variant:c.3932C>T:p.Ala1311Val:1/1~V:470023:T:A:UBP3:missense_variant:c.2402A>T:p.Asn801Ile:1/1~XI:347074:C:T:YKL050C:upstream_gene_variant:c.-1454G>A:nan:1/1	?	0.028535	0.0488467	-0.00597818	0.00704725	0.00256017	0.00595528	0.0161485	0.00156785	-0.00357796	This study
CCAACAAAAGGAAACGTATTTATTGA_TTAGAAAATCACAAATAGATTGTTAG	gpb2_evo1_plate7_E2	pure_diploids	GPB2	Evo2D	Aggeli2020			NotSequenced		Diploid	0.052826	0.0366724	-0.00251744	0.00726041	0.00293915	0.00524246	0.00933314	0.0155072	0.00371398	3
CCAACAAAAGGAAACGTATTTATTGA_ATCGTAAACCGCAAGGAATTTATTTC	gpb2_evo2_plate5_A1	neutral_haploids	GPB2	Evo2D	Aggeli2020			NotSequenced		Haploid	0.0409577	0.0263847	-0.00627743	0.0104721	0.0049801	0.00788893	-0.000954473	0.00363889	-4.60193e-05	3
TTAAAAATACAAAAAAAGATTTAAGG_GAGTAAAGGGTTAAGGGCGTTAGGCA	tor1_evo1_plate2_D3	pure_diploids	TOR1	Evo2D	Aggeli2020			NotSequenced		Diploid	0.0437916	0.0350569	0.00288631	0.0091894	0.00348076	0.00750358	0.00920664	0.0219116	0.00286705	3
CATAAAAAGACTAATCTTATTAATGC_TCATGAAGCGAAAAAATCGTTGACTT	EVO1D_IRAs_rearray_Plate2-C8	pure_diploids	IRA1_MIS	Evo1D	This_study					?	0.0391322	0.0448564	0.00382746	0.00701498	0.00259533	0.00518458	0.0121581	0.0121651	0.00622768	This study
CCAACAAAAGGAAACGTATTTATTGA_GGATTAAGCCGAAAGCGAGTTTCGTC	gpb2_evo2_plate1_A5	neutral_haploids	GPB2	Evo2D	Aggeli2020			NotSequenced		Haploid	0.0406178	0.0261555	-0.0116185	0.0117177	0.00539479	0.0089304	-0.0011837	0.00329902	-0.00538704	3
ATCAGAAGTTCGAATCAAATTACGAA_ATGGTAACCGCCAAGAAATTTCATGG	tor1_evo1_plate3_E4	neutral_haploids	TOR1	Evo2D	Aggeli2020			NotSequenced		Haploid	0.0232327	0.0245272	0.00669238	0.0144126	0.00639845	0.011995	-0.0013231	0.00135272	0.00667312	3
ATCAGAAGTTCGAATCAAATTACGAA_CTAGAAACACCTAACTTCATTAGCGG	EVO1D_TCG_rearray_Plate1-H8	pure_diploids	TOR1	Evo1D	This_study					diploid	0.0497687	0.0360323	0.00289255	0.0083097	0.00320044	0.00603919	0.0101821	0.0278888	0.00287329	This study
CGCTAAAGACATAATGTGGTTTGTTG_GTTTTAACCATAAAGTATTTTGTACT	E2-88-10-F7	pure_diploids	WT	Evo2D	Venkataram2015	Diploid		NotSequenced		Diploid	0.0253884	0.0136248	-0.00412469	0.0148605	0.00698438	0.0123056	0.0136248	0.0253884	-0.00412469	1
CCAACAAAAGGAAACGTATTTATTGA_TATCTAATTCCCAACTTTGTTCGTCT	gpb2_evo2_plate7_B8	neutral_haploids	GPB2	Evo2D	Aggeli2020			NotSequenced		Haploid	0.0355383	0.0275391	-0.00766564	0.0102468	0.00451735	0.00795657	0.000199855	-0.00178047	-0.00143422	3
ATCAGAAGTTCGAATCAAATTACGAA_AAATCAACAGGTAATAATTTTTTTTG		pure_diploids	TOR1	Evo2D	Aggeli2020			NotSequenced			0.0480908	0.0348424	-0.00323052	0.0089642	0.00345525	0.00651704	0.0089921	0.0262108	-0.00324978	3
GTAATAAGAAGTAAGATGATTCTATT_GCGACAATAACTAATGAAATTAGGGT		adaptive_haploid	WT	Evo1_5D	Li2019	NotSequenced		NotSequenced		Haploid	0.0164694	0.0165382	0.00196244	0.0172707	0.00694552	0.016328	0.0165382	0.0164694	0.00196244	2
ATCAGAAGTTCGAATCAAATTACGAA_TATCGAACGTAGAAAACTATTGGGCT	tor1_evo1_plate8_B4	pure_diploids	TOR1	Evo2D	Aggeli2020			NotSequenced		Diploid	0.0397413	0.0341305	0.00569033	0.00883522	0.00367534	0.00668005	0.00828027	0.0178613	0.00567107	3
ATCAGAAGTTCGAATCAAATTACGAA_CCGTGAAATATTAAACTCTTTGGGTG	EVO1D_TCG_rearray_Plate1-B11	pure_diploids	TOR1	Evo1D	This_study				III:282316:C:G:CDC39:missense_variant:c.2200C>G:p.Gln734Glu:0/1~VII:961959:T:G:YGR235C:missense_variant:c.103A>C:p.Asn35His:1/1~VIII:362075:C:A:tF(GAA)H2:upstream_gene_variant:c.-3506G>T:nan:1/1~X:564551:T:G:TOR1:missense_variant:c.5136T>G:p.Phe1712Leu:1/1~XI:150207:CAAGT:C:KDX1:frameshift_variant:c.477_480delACTT:p.Val161fs:0/1~XIV:103969:A:G:MRPL10:missense_variant:c.134T>C:p.Phe45Ser:1/1	diploid	0.0512287	0.0329027	0.00479422	0.00866209	0.00337531	0.0065836	0.00705246	0.0293488	0.00477496	This study
CCGCCAATCCCGAACCCCGTTTCGCC_GTCTCAAATCTGAAAATGGGTTGAGGA	EVO1D_TCG_rearray_Plate6-D9	neutral_haploids	GPB2	Evo1D	This_study					haploid	0.0381694	0.0327669	-0.00694957	0.0108347	0.00462396	0.00881814	0.00542764	0.000850642	-0.000718159	This study
CCAACAAAACACAAATCTGTTGTGTA_CTTCAGAACTGAAAATCATTTTGAGTC		adaptive_haploid	IRA1_NON	Evo2D	This_study					?	0.0610355	0.00984382	-0.0485723	0.0106843	0.00770651	0.020273	-0.0330351	0.0316891	-0.0264649	This study
CCAACAAAAGGAAACGTATTTATTGA_AGCTTAAACACCAAGTTGTTTAGAAT	gpb2_evo1_plate8_H9	neutral_haploids	GPB2	Evo2D	Aggeli2020			NotSequenced		Haploid	0.0308113	0.0276647	-0.00285311	0.0102893	0.00481053	0.00777316	0.000325486	-0.0065075	0.00337831	3
GTATTAAAATTAAAAATAATTGCACA_GTCGTAACTTGGAACCAAGTTTAATA	gpb2_evo1_plate8_C6	neutral_haploids	GPB2	Evo2D	Aggeli2020			NotSequenced		Haploid	0.045438	0.022482	-0.00947578	0.0114501	0.00530712	0.0102768	-0.00485723	0.00811923	-0.00324436	3
CCAACAAAAGGAAACGTATTTATTGA_AGATCAAAAGGCAAGGACTTTTGAGT	gpb2_evo1_plate7_H6	pure_diploids	GPB2	Evo2D	Aggeli2020			NotSequenced		Diploid	0.0530875	0.0383812	-0.00472094	0.00706549	0.00286405	0.00474545	0.0110419	0.0157687	0.00151047	3
CCAACAAAAGGAAACGTATTTATTGA_TATACAAATGCGAAAAGTGTTCACGT	EVO1D_TCG_rearray_Plate2-F7	pure_diploids	GPB2	Evo1D	This_study					diploid	0.0474142	0.0410294	-0.00227847	0.00820461	0.00314831	0.00553939	0.0136902	0.0100955	0.00395295	This study
GAAATAAACCACAACGACATTCTAAT_TATTTAACATCGAAACAACTTGTTGA	EVO1D_IRAs_rearray_Plate1-C6	adaptive_haploid	IRA1_NON	Evo1D	This_study				II:522427:A:T:IRA1:stop_gained:c.4202T>A:p.Leu1401*:1/1~IV:698201:ATTACTTCACTGAATCAATACAACTCGTAACGGTCATATAACTGCGAGTTTGTACGCAGTTATTCTGTTTGTGAAGACAGATTATACTTCGCCGTTGAAAGATTTCT:A:TRM1:upstream_gene_variant:c.-5046_-4941del:nan:0/1~VI:101127:T:A:LPD1:downstream_gene_variant:c.*501A>T:nan:1/1~VII:1023358:C:A:YGR266W:missense_variant:c.703C>A:p.Gln235Lys:1/1~XII:1029498:C:A:RPL6B:synonymous_variant:c.2…	?	0.0555795	0.0489298	-0.0398171	0.00507667	0.0021188	0.00692926	0.00605085	0.0262331	-0.0177097	This study
CCAACAAAAGGAAACGTATTTATTGA_GTCTAAACAGTAAACACACTTCTCTT	gpb2_evo1_plate3_D9	neutral_haploids	GPB2	Evo2D	Aggeli2020			NotSequenced		Haploid	0.0420832	0.0278691	-0.00109587	0.00971972	0.00465489	0.00765713	0.000529853	0.00476444	0.00513555	3
TAGTGAATGCCAAATCTGGTTTTACC_ACTGCAAACGTAAAGCAGGTTCTGCA		adaptive_haploid	WT	Evo1_5D	Li2019	NotSequenced		NotSequenced		Haploid	0.00379073	0.0168984	0.0061304	0.0143632	0.00667462	0.011544	0.0168984	0.00379073	0.0061304	2
AGAACAAAAACTAAACTCATTCATGG_ATTAAAATAGTTAACATGGTTACCAG	EVO1D_TCG_rearray_Plate4-H5	pure_diploids	CYR1	Evo1D	This_study					diploid	0.0538472	0.0365775	-0.0043485	0.00630734	0.00264717	0.00435503	0.00833654	0.0150584	0.00466826	This study
ATCAGAAGTTCGAATCAAATTACGAA_CAACCAAAAGGAAATCCCTTTGTACG	EVO1D_TCG_rearray_Plate2-A8	pure_diploids	TOR1	Evo1D	This_study					diploid	0.0507176	0.0349068	0.00176788	0.00873669	0.0034167	0.00614313	0.00905656	0.0288376	0.00174862	This study
CCAACAAAAGGAAACGTATTTATTGA_AACAAAAGTTCAAACGTGTTTGCGTC	gpb2_evo2_plate10_C7	neutral_haploids	GPB2	Evo2D	Aggeli2020			NotSequenced		Haploid	0.0401996	0.0254483	-0.00305542	0.00999618	0.00493829	0.00737066	-0.00189092	0.0028808	0.00317599	3
ATCAGAAGTTCGAATCAAATTACGAA_CTTCCAACCGGCAAGGCTTTTCGAAA	EVO1D_TCG_rearray_Plate3-E8	pure_diploids	TOR1	Evo1D	This_study					diploid	0.0426675	0.0357819	0.0037412	0.0139351	0.00500773	0.00926458	0.00993161	0.0207876	0.00372194	This study
CGTATAAAGCGCAACACTGTTGATCG_GTCATAACGAAAAAATTAATTAGTTC	GWS-P3-A3	adaptive_haploid	WT	Evo1_5D	Li2019	TFB3		UGO1-SYNONYMOUS_CODING; CRP1-UPSTREAM		Haploid	0.0111682	0.011168	0.000661379	0.0167718	0.00804999	0.0151234	0.011168	0.0111682	0.000661379	2
GACAGAAAAGCCAAATGGATTTACCG_ACCACAACATTAAAAATGCTTCATTT	EVO1D_TCG_rearray_Plate7-E6	pure_diploids	CYR1	Evo1D	This_study					diploid	0.0504681	0.0418509	-0.000972527	0.00981941	0.00378647	0.00665087	0.01361	0.0116793	0.00804423	This study
CATTGAATCACAAAATAGGTTAGATG_ATCATAATTGTCAAGTCATTTATTAG	EVO2D_IRA1_MIS_rearray_Plate1-A6	adaptive_haploid	IRA1_MIS	Evo2D	This_study	MKS1	disruptive_inframe_deletion		II:522697:G:A:IRA1:missense_variant:c.3932C>T:p.Ala1311Val:1/1~XIV:484140:TATCACTGGTTTTGATACA:T:MKS1:disruptive_inframe_deletion:c.587_604delTCACTGGTTTTGATACAA:p.Ile196_Thr201del:1/1	haploid	0.0692032	0.0242277	-0.00729177	0.00389367	0.00230913	0.00266686	-0.00847055	0.042236	-0.00489155	This study
CGCTAAAGACATAATGTGGTTTGTTG_ACCCGAATACAGAAGAAGGTTGTAAA	131016-1-H3	pure_diploids	WT	Evo2D	Venkataram2015	Diploid		NotSequenced		Diploid	0.0235018	0.0164205	0.00561024	0.0131827	0.00603505	0.0107375	0.0164205	0.0235018	0.00561024	1
CGCTAAAGACATAATGTGGTTTGTTG_GGGGCAAGTGGGAAGAGGGTTGGGGA		adaptive_haploid	WT	Evo2D	Venkataram2015	PDE2		RIF1-upstream_indel_variant		Haploid	0.00868901	0.0457136	-0.00764266	0.0110039	0.00378185	0.00918596	0.0457136	0.00868901	-0.00764266	1
[truncated: 3,181 more rows]

## Sheet: References
References
[truncated: 3 more rows]
