# Supplementary material for: A high-resolution two-step evolution experiment in yeast reveals a shift from pleiotropic to modular adaptation
Source: PLoS Biol. 2024 Dec 5;22(12):e3002848. doi: 10.1371/journal.pbio.3002848 (PMC11620474; doi:10.1371/journal.pbio.3002848)
Supplement: S2 Data — (XLSX) [file pbio.3002848.s012.xlsx]

## Sheet: README
This spreadsheet contains detailed information about mutations identified in the study.
AGGREGATE
This sheet contains final called putative causal mutation, barcode, sequencing clone ID, and exhaustive list of all mutations identified, aggregated by barcode strain
CALLED VARIANTS
This sheet contains final called variants, organized by variant
COMMON VARIANTS
This sheet contains all specific mutations that were identified in more than 2 isolated strains.
Notes:
ancestral mutation indicates the causal mutation for this parental strain that arose in the first step of evolution
pre-existing mutation indicates a mutation that is likely pre-existing in all or a subset of barcoded strains that arose before or during the barcoding process
likely recurrent adaptive mutation indiates a mutation that arose likely recurrently due to strong selective benefit and large number of mutations that may be approaching gene saturation
BEFORE MANUAL CURATION
This sheet contains all initially called variants before manual curation based on IGV tracks.
The manual_verification column indicates whether the variant was manually verified or a reason for exclusion.

## Sheet: AGGREGATE
barcode	ancestor	sequencing_well	cloneID	gene	effect	class	ploidy_new	all_mutations_verbose
TGATCAATCTACAAAAATATTTAATG_GAGTGAAACATGAATGGTATTCATCA	IRA1_MIS	EvolvingFront_WGS_Plate5_D06	EVO2D_IRA1_MIS_rearray_Plate1-A1			high_fitness_diploids	diploid	II:522697:G:A:IRA1:missense_variant:c.3932C>T:p.Ala1311Val:1/1~XI:278880:G:C:CYT2:upstream_gene_variant:c.-1017C>G:nan:1/1~XII:1047634:T:C:FMP27:missense_variant:c.3637T>C:p.Trp1213Arg:0/1~XV:87280:AT:A:MDH2:upstream_gene_variant:c.-4361delA:nan:1/1
GACAGAAAAGCCAAATGGATTTACCG_ATGGGAACACGGAATGATCTTTTATT	CYR1	EvolvingFront_WGS_Plate4_B05	EVO3D_TCG_rearray_Plate1-A4			high_fitness_diploids	diploid
CCAACAAAACACAAATCTGTTGTGTA_TACTAAATAAGTAAGGGAATTCTGTT	IRA1_NON	EvolvingFront_WGS_Plate2_F09	EVO2D_IRA1_NON_rearray_Plate1-A1	PAB1	missense_variant	adaptive_haploid	haploid	II:522427:A:T:IRA1:stop_gained:c.4202T>A:p.Leu1401*:1/1~V:510499:G:C:PAB1:missense_variant:c.127G>C:p.Gly43Arg:1/1~VI:101127:T:A:LPD1:downstream_gene_variant:c.*501A>T:nan:1/1~XII:1029498:C:A:RPL6B:synonymous_variant:c.261C>A:p.Thr87Thr:1/1~XV:608680:G:T:SPP2:missense_variant:c.518C>A:p.Thr173Lys:1/1
TATCGAAACCCAAAGAGATTTAATCG_ATGACAAACTTTAAATAATTTAATTG	IRA1_MIS	EvolvingFront_WGS_Plate3_G02	EVO3D_IRA1_MIS_rearray_Plate1-C4	MKT1	missense_variant	adaptive_haploid	haploid	II:522697:G:A:IRA1:missense_variant:c.3932C>T:p.Ala1311Val:1/1~XIV:467219:A:T:MKT1:missense_variant:c.89A>T:p.Asp30Val:1/1
TATCGAAACCCAAAGAGATTTAATCG_CGATCAAAGACTAACTTATTTTGTGG	IRA1_MIS	EvolvingFront_WGS_Plate3_E02	EVO3D_IRA1_MIS_rearray_Plate1-A2	IRA1+MKT1+SPB1	stop_gained+missense_variant+missense_variant	adaptive_haploid	haploid	II:441856:C:T:MMS4:synonymous_variant:c.342C>T:p.Asn114Asn:1/1~II:521600:C:A:IRA1:stop_gained:c.5029G>T:p.Glu1677*:1/1~II:522697:G:A:IRA1:missense_variant:c.3932C>T:p.Ala1311Val:1/1~III:32114:G:T:SPB1:missense_variant:c.666G>T:p.Leu222Phe:1/1~XIV:467219:A:C:MKT1:missense_variant:c.89A>C:p.Asp30Ala:1/1
TATCGAAACCCAAAGAGATTTAATCG_TTGCCAAGCTGGAAAGCTTTTTATGA	IRA1_MIS	EvolvingFront_WGS_Plate3_F05	EVO3D_IRA1_MIS_rearray_Plate1-B6	MKT1	missense_variant	adaptive_haploid	haploid	I:9660:G:C:SEO1:upstream_gene_variant:c.-644C>G:nan:1/1~II:522697:G:A:IRA1:missense_variant:c.3932C>T:p.Ala1311Val:1/1~IX:41:C:CA:YIL177W-A:upstream_gene_variant:c.-805_-804insA:nan:0/1~X:745342:T:C:COS5:upstream_gene_variant:c.-1343A>G:nan:1/1~XIV:467219:A:G:MKT1:missense_variant:c.89A>G:p.Asp30Gly:1/1~XV:436911:A:G:ASE1:upstream_gene_variant:c.-566T>C:nan:1/1
ATCACAATAACTAAACTGATTCTTCA_CTCATAACATCAAAAAAAATTCAAAT	IRA1_NON	EvolvingFront_WGS_Plate4_B02	EVO3D_IRA1_NON_rearray_Plate2-C12	KSP1+TAN1	frameshift_variantstop_gained+missense_variant	adaptive_haploid	?	II:522427:A:T:IRA1:stop_gained:c.4202T>A:p.Leu1401*:1/1~VI:101127:T:A:LPD1:downstream_gene_variant:c.*501A>T:nan:1/1~VII:62635:G:T:TAN1:missense_variant:c.503G>T:p.Cys168Phe:0/1~VII:161471:G:C:ATG1:missense_variant:c.1407G>C:p.Leu469Phe:1/1~VIII:270229:GA:G:KSP1:frameshift_variant:c.1319delT:p.Phe440fs:0/1~VIII:271405:G:T:KSP1:stop_gained:c.144C>A:p.Tyr48*:1/1~XII:1029498:C:A:RPL6B:synonymous_var…
TATCGAAACCCAAAGAGATTTAATCG_GTTTAAACCATTAATTATATTAGATC	IRA1_MIS	EvolvingFront_WGS_Plate3_F06	EVO3D_IRA1_MIS_rearray_Plate1-B7	MKT1	missense_variant	adaptive_haploid	haploid	II:522697:G:A:IRA1:missense_variant:c.3932C>T:p.Ala1311Val:1/1~XIV:229806:C:T:SQS1:upstream_gene_variant:c.-2707G>A:nan:1/1~XIV:467219:A:T:MKT1:missense_variant:c.89A>T:p.Asp30Val:1/1
ATCACAATAACTAAACTGATTCTTCA_AACGCAAAACCGAAACGCGTTGCGTC	IRA1_NON	EvolvingFront_WGS_Plate4_A02	EVO3D_IRA1_NON_rearray_Plate1-G7	KSP1	frameshift_variant	adaptive_haploid	haploid	II:522427:A:T:IRA1:stop_gained:c.4202T>A:p.Leu1401*:1/1~VI:101127:T:A:LPD1:downstream_gene_variant:c.*501A>T:nan:1/1~VII:161471:G:C:ATG1:missense_variant:c.1407G>C:p.Leu469Phe:1/1~VIII:270229:GA:G:KSP1:frameshift_variant:c.1319delT:p.Phe440fs:1/1~XII:1029498:C:A:RPL6B:synonymous_variant:c.261C>A:p.Thr87Thr:1/1~XIV:204739:G:A:KEX2:missense_variant:c.2312G>A:p.Ser771Asn:1/1
TGATCAATCTACAAAAATATTTAATG_CCGGAAAGCTGAAATATATTTTTTAT	IRA1_MIS	EvolvingFront_WGS_Plate5_E10	EVO2D_IRA1_MIS_rearray_Plate1-C5	PAB1	missense_variant	high_fitness_diploids	diploid	II:522697:G:A:IRA1:missense_variant:c.3932C>T:p.Ala1311Val:1/1~V:510727:T:C:PAB1:missense_variant:c.355T>C:p.Ser119Pro:1/1~XV:87280:AT:A:MDH2:upstream_gene_variant:c.-4361delA:nan:1/1
CCAACAAAACACAAATCTGTTGTGTA_AGAGCAAAGGTGAATGTAGTTTAATG	IRA1_NON	EvolvingFront_WGS_Plate3_A03	EVO2D_IRA1_NON_rearray_Plate2-A6	MTH1	missense_variant	adaptive_haploid	haploid	II:522427:A:T:IRA1:stop_gained:c.4202T>A:p.Leu1401*:1/1~IV:1015485:G:T:MTH1:missense_variant:c.218C>A:p.Ala73Asp:1/1~VI:101127:T:A:LPD1:downstream_gene_variant:c.*501A>T:nan:1/1~XII:1029498:C:A:RPL6B:synonymous_variant:c.261C>A:p.Thr87Thr:1/1~XV:608680:G:T:SPP2:missense_variant:c.518C>A:p.Thr173Lys:1/1
TATCGAAACCCAAAGAGATTTAATCG_AACTAAATCGGGAACACTGTTTAAAT	IRA1_MIS	EvolvingFront_WGS_Plate3_E01	EVO3D_IRA1_MIS_rearray_Plate1-A1	MKT1	missense_variant	adaptive_haploid	haploid	II:522697:G:A:IRA1:missense_variant:c.3932C>T:p.Ala1311Val:1/1~IV:589246:C:T:PAA1:missense_variant:c.157G>A:p.Glu53Lys:1/1~XI:40072:G:A:UBA1:missense_variant:c.910G>A:p.Val304Ile:1/1~XIV:467219:A:T:MKT1:missense_variant:c.89A>T:p.Asp30Val:1/1~XVI:675346:G:C:ARO7:missense_variant:c.286C>G:p.Pro96Ala:1/1
CATTGAATCACAAAATAGGTTAGATG_TGGACAATACCAAAGCTCCTTTGCCG	IRA1_MIS	EvolvingFront_WGS_Plate5_D12	EVO2D_IRA1_MIS_rearray_Plate1-A12	RTG2	missense_variant	high_fitness_diploids	diploid	II:522697:G:A:IRA1:missense_variant:c.3932C>T:p.Ala1311Val:1/1~II:713469:C:T:ENP1:synonymous_variant:c.987G>A:p.Gly329Gly:1/1~V:142941:CAAT:CAATAAT:MIT1:disruptive_inframe_insertion:c.1083_1085dupTAA:p.Asn362dup:0/1~VII:27333:C:A:RTG2:missense_variant:c.152G>T:p.Arg51Met:0/1
CCAACAAAAGGAAACGTATTTATTGA_TCGACAAATTGTAAGCATATTGTCAC	GPB2	EvolvingFront_WGS_Plate4_B06	EVO3D_TCG_rearray_Plate1-A6	PAB1+KSP1	missense_variant+frameshift_variant	high_fitness_diploids	diploid	I:40104:T:G:GPB2:stop_gained:c.846T>G:p.Tyr282*:1/1~V:510581:G:T:PAB1:missense_variant:c.209G>T:p.Cys70Phe:1/1~V:529297:G:T:RAD3:missense_variant:c.2216G>T:p.Trp739Leu:1/1~VI:101127:T:A:LPD1:downstream_gene_variant:c.*501A>T:nan:1/1~VIII:270433:CA:C:KSP1:frameshift_variant:c.1115delT:p.Leu372fs:0/1~XII:1029498:C:A:RPL6B:synonymous_variant:c.261C>A:p.Thr87Thr:0/1
CCGCCAATCCCGAACCCCGTTTCGCC_GAGAAAAGTGACAAGAATTTTGGGAA	GPB2	EvolvingFront_WGS_Plate4_E09	EVO3D_TCG_rearray_Plate1-H6	MKT1	missense_variant	adaptive_haploid	haploid	I:40104:T:G:GPB2:stop_gained:c.846T>G:p.Tyr282*:1/1~VI:58065:C:A:ACT1:upstream_gene_variant:c.-3369G>T:nan:1/1~VI:101127:T:A:LPD1:downstream_gene_variant:c.*501A>T:nan:1/1~XIV:467219:A:G:MKT1:missense_variant:c.89A>G:p.Asp30Gly:1/1
CCAACAAAACACAAATCTGTTGTGTA_ACCATAAAATGTAATGCGTTTCAGTG	IRA1_NON	EvolvingFront_WGS_Plate3_A08	EVO2D_IRA1_NON_rearray_Plate2-B4	MAE1+TFA1+PUF3	missense_variant+disruptive_inframe_deletion+frameshift_variant	adaptive_haploid	haploid	II:522427:A:T:IRA1:stop_gained:c.4202T>A:p.Leu1401*:1/1~VI:101127:T:A:LPD1:downstream_gene_variant:c.*501A>T:nan:1/1~VII:844468:C:A:RBG2:synonymous_variant:c.615C>A:p.Ile205Ile:1/1~XI:384128:G:C:MAE1:missense_variant:c.598C>G:p.His200Asp:1/1~XI:387148:GTGA:G:TFA1:disruptive_inframe_deletion:c.1419_1421delTGA:p.Asp473del:0/1~XII:115380:T:C:DPS1:upstream_gene_variant:c.-3805A>G:nan:1/1~XII:123802:A…
TATCGAAACCCAAAGAGATTTAATCG_TGCTGAATAGAAAAATGAGTTGTTGT	IRA1_MIS	EvolvingFront_WGS_Plate3_E03	EVO3D_IRA1_MIS_rearray_Plate1-A3	MKT1	missense_variant	adaptive_haploid	haploid	II:522697:G:A:IRA1:missense_variant:c.3932C>T:p.Ala1311Val:1/1~IV:759923:G:A:NUM1:missense_variant:c.4296G>A:p.Met1432Ile:1/1~X:56388:C:T:RCY1:upstream_gene_variant:c.-3237G>A:nan:1/1~X:494612:A:T:RAV1:missense_variant:c.1840T>A:p.Cys614Ser:1/1~XI:211431:T:A:SSH4:missense_variant:c.839T>A:p.Ile280Lys:1/1~XIII:466484:C:T:MUB1:missense_variant:c.185C>T:p.Ala62Val:1/1~XIV:467219:A:G:MKT1:missense_va…
TGATCAATCTACAAAAATATTTAATG_AGTTAAAGCATGAACCGATTTTTCCC	IRA1_MIS	EvolvingFront_WGS_Plate1_G08	EVO2D_IRA1_MIS_rearray_Plate1-A7	MKS1	frameshift_variant	high_fitness_diploids	diploid	II:522697:G:A:IRA1:missense_variant:c.3932C>T:p.Ala1311Val:1/1~XIII:414264:A:C:RCO1:missense_variant:c.283A>C:p.Lys95Gln:0/1~XIII:537660:A:C:RRB1:upstream_gene_variant:c.-2962T>G:nan:0/1~XIV:483780:TA:T:MKS1:frameshift_variant:c.232delA:p.Arg78fs:0/1~XV:87280:AT:A:MDH2:upstream_gene_variant:c.-4361delA:nan:1/1~XVI:476727:G:T:ISM1:missense_variant:c.2275C>A:p.Gln759Lys:0/1
CATTGAATCACAAAATAGGTTAGATG_GCGTGAAAGCCCAACAGGTTTAGGGA	IRA1_MIS	EvolvingFront_WGS_Plate2_B05	EVO2D_IRA1_MIS_rearray_Plate1-F5	CIT1	upstream_gene_variant	high_fitness_diploids	diploid	II:522697:G:A:IRA1:missense_variant:c.3932C>T:p.Ala1311Val:1/1~IX:346886:T:G:EPS1:missense_variant:c.1195T>G:p.Phe399Val:0/1~XIV:631356:ACACAAAAGTATTTTTGGTCTAGCGGGGGTCATACTTTTCATTTCCGGGCGGCTGCGGCGGAAAAAAACGTGACGCCTTTTAG:A:CIT1:upstream_gene_variant:c.-377_-296delCTAAAAGGCGTCACGTTTTTTTCCGCCGCAGCCGCCCGGAAATGAAAAGTATGACCCCCGCTAGACCAAAAATACTTTTGTG:nan:0/1
CCGCCAATCCCGAACCCCGTTTCGCC_ATGTTAACAAGAAAGACCTTTCTAAG	GPB2	EvolvingFront_WGS_Plate4_C07	EVO3D_TCG_rearray_Plate1-C7	ATE1+EEB1	missense_variant+stop_gained	adaptive_haploid	haploid	I:40104:T:G:GPB2:stop_gained:c.846T>G:p.Tyr282*:0/1~VI:58065:C:A:ACT1:upstream_gene_variant:c.-3369G>T:nan:0/1~VI:101127:T:A:LPD1:downstream_gene_variant:c.*501A>T:nan:1/1~VII:460212:T:A:ATE1:missense_variant:c.359T>A:p.Phe120Tyr:1/1~XVI:368751:C:A:EEB1:stop_gained:c.691G>T:p.Glu231*:1/1
TGATCAATCTACAAAAATATTTAATG_AACTGAAGACTAAATATGATTTCGGT	IRA1_MIS	EvolvingFront_WGS_Plate5_F07	EVO2D_IRA1_MIS_rearray_Plate1-D10	RTG2	missense_variant	high_fitness_diploids	diploid	I:127658:C:A:NTG1:missense_variant:c.445G>T:p.Gly149Trp:0/1~II:522697:G:A:IRA1:missense_variant:c.3932C>T:p.Ala1311Val:1/1~VII:26596:A:C:RTG2:missense_variant:c.889T>G:p.Phe297Val:0/1~XV:87280:AT:A:MDH2:upstream_gene_variant:c.-4361delA:nan:1/1
GACAGAAAAGCCAAATGGATTTACCG_GTACAAACCTCTAAAGTTATTAATGG	CYR1	EvolvingFront_WGS_Plate4_B09	EVO3D_TCG_rearray_Plate1-A10	ALD5	upstream_gene_variant	high_fitness_diploids	diploid	II:610499:A:T:MED8:upstream_gene_variant:c.-746T>A:nan:1/1~V:303524:AT:ATT:ALD5:upstream_gene_variant:c.-505_-504insT:nan:0/1~X:427906:C:A:CYR1:missense_variant:c.2750C>A:p.Ser917Tyr:0/1~XII:196744:T:A:UBR2:upstream_gene_variant:c.-3463A>T:nan:0/1~XVI:940751:T:G:ARR3:missense_variant:c.830T>G:p.Ile277Ser:0/1
TATCGAAACCCAAAGAGATTTAATCG_GTAGTAATTTATAAGGGTTTTCTGCA	IRA1_MIS	EvolvingFront_WGS_Plate3_F07	EVO3D_IRA1_MIS_rearray_Plate1-B8	TFA1+MKT1	disruptive_inframe_deletion+missense_variant	adaptive_haploid	haploid	II:522697:G:A:IRA1:missense_variant:c.3932C>T:p.Ala1311Val:1/1~XI:387148:GTGA:G:TFA1:disruptive_inframe_deletion:c.1419_1421delTGA:p.Asp473del:0/1~XIV:467219:A:G:MKT1:missense_variant:c.89A>G:p.Asp30Gly:1/1
TATCGAAACCCAAAGAGATTTAATCG_GTGCGAATATTAAAAAGCATTGTTCT	IRA1_MIS	EvolvingFront_WGS_Plate3_E10	EVO3D_IRA1_MIS_rearray_Plate1-A10	RTG2	missense_variant	adaptive_haploid	haploid	II:522697:G:A:IRA1:missense_variant:c.3932C>T:p.Ala1311Val:1/1~VII:26766:C:G:RTG2:missense_variant:c.719G>C:p.Arg240Pro:1/1~VIII:182216:G:A:PUT2:synonymous_variant:c.240G>A:p.Pro80Pro:1/1~XI:111607:C:A:COY1:missense_variant:c.897G>T:p.Gln299His:1/1~XIV:137755:G:C:BSC4:missense_variant:c.57G>C:p.Lys19Asn:1/1
CCAACAAAACACAAATCTGTTGTGTA_GAGGCAAACAATAAGGTGTTTGGTTG	IRA1_NON	EvolvingFront_WGS_Plate2_H02	EVO2D_IRA1_NON_rearray_Plate1-D7	PUF3	frameshift_variant	adaptive_haploid	haploid	II:522427:A:T:IRA1:stop_gained:c.4202T>A:p.Leu1401*:1/1~VI:101127:T:A:LPD1:downstream_gene_variant:c.*501A>T:nan:1/1~X:464355:T:TTA:YJR011C:upstream_gene_variant:c.-4930_-4929insTA:nan:0/1~XII:123802:AG:AGG:PUF3:frameshift_variant:c.911dupC:p.Tyr305fs:1/1~XII:1029498:C:A:RPL6B:synonymous_variant:c.261C>A:p.Thr87Thr:1/1~XIV:218512:G:A:ELA1:synonymous_variant:c.151C>T:p.Leu51Leu:1/1~XV:327890:G:T:R…
ATCACAATAACTAAACTGATTCTTCA_AAAGTAAGTTAGAATGGGTTTCCTTT	IRA1_NON	EvolvingFront_WGS_Plate3_G07	EVO3D_IRA1_NON_rearray_Plate1-A1	KSP1	missense_variant	adaptive_haploid	haploid	II:522427:A:T:IRA1:stop_gained:c.4202T>A:p.Leu1401*:1/1~IV:664606:G:A:SPO71:missense_variant:c.305C>T:p.Thr102Ile:1/1~V:458603:A:T:UBP5:missense_variant:c.1621T>A:p.Ser541Thr:1/1~VI:101127:T:A:LPD1:downstream_gene_variant:c.*501A>T:nan:1/1~VII:161471:G:C:ATG1:missense_variant:c.1407G>C:p.Leu469Phe:1/1~VIII:270750:A:G:KSP1:missense_variant:c.799T>C:p.Cys267Arg:1/1~XII:1029498:C:A:RPL6B:synonymous_…
TGATCAATCTACAAAAATATTTAATG_CCGGGAAGAAAGAAACGGATTACTAG	IRA1_MIS	EvolvingFront_WGS_Plate5_E01	EVO2D_IRA1_MIS_rearray_Plate1-B1	KGD1	missense_variant	high_fitness_diploids	diploid	II:522697:G:A:IRA1:missense_variant:c.3932C>T:p.Ala1311Val:1/1~IX:123785:C:T:KGD1:missense_variant:c.1097C>T:p.Ala366Val:0/1~IX:375791:G:GATGCGACTGCAA:DSN1:disruptive_inframe_insertion:c.396_407dupAAATGCGACTGC:p.Ala136_Asn137insAsnAlaThrAla:0/1~X:454031:C:A:TDH2:missense_variant:c.651G>T:p.Lys217Asn:0/1~X:574789:C:A:HOC1:missense_variant:c.809C>A:p.Ala270Glu:0/1~X:647506:T:C:ILM1:upstream_gene_va…
CATTGAATCACAAAATAGGTTAGATG_CAAGGAAATACGAACTTACTTATGAC	IRA1_MIS	EvolvingFront_WGS_Plate5_E05	EVO2D_IRA1_MIS_rearray_Plate1-B8	CIT1	missense_variant	high_fitness_diploids	diploid	II:522697:G:A:IRA1:missense_variant:c.3932C>T:p.Ala1311Val:1/1~XIV:630227:C:A:CIT1:missense_variant:c.835G>T:p.Gly279Cys:1/1
TATCGAAACCCAAAGAGATTTAATCG_CACGGAATTAAAAAGTGGATTATAGG	IRA1_MIS	EvolvingFront_WGS_Plate3_F11	EVO3D_IRA1_MIS_rearray_Plate1-B12	MKT1	missense_variant	adaptive_haploid	haploid	II:522697:G:A:IRA1:missense_variant:c.3932C>T:p.Ala1311Val:1/1~XIV:467219:A:G:MKT1:missense_variant:c.89A>G:p.Asp30Gly:1/1
GACAGAAAAGCCAAATGGATTTACCG_TATGAAACCGCGAACAACTTTGTGTA	CYR1	EvolvingFront_WGS_Plate4_C01	EVO3D_TCG_rearray_Plate1-B8	PAB 1.00	missense_variant	adaptive_haploid	haploid	II:610499:A:T:MED8:upstream_gene_variant:c.-746T>A:nan:1/1~V:510974:A:C:PAB1:missense_variant:c.602A>C:p.His201Pro:1/1~X:427906:C:A:CYR1:missense_variant:c.2750C>A:p.Ser917Tyr:1/1~XII:196744:T:A:UBR2:upstream_gene_variant:c.-3463A>T:nan:1/1~XIII:167611:T:C:IMD4:upstream_gene_variant:c.-3435A>G:nan:1/1~XVI:940751:T:G:ARR3:missense_variant:c.830T>G:p.Ile277Ser:1/1
CCAACAAAACACAAATCTGTTGTGTA_ACGTGAAACAGTAAACCGCTTACATA	IRA1_NON	EvolvingFront_WGS_Plate2_G05	EVO2D_IRA1_NON_rearray_Plate1-B10	PAB1+KSP1	missense_variant+missense_variant	adaptive_haploid	?	II:522427:A:T:IRA1:stop_gained:c.4202T>A:p.Leu1401*:1/1~V:510499:G:C:PAB1:missense_variant:c.127G>C:p.Gly43Arg:1/1~VI:101127:T:A:LPD1:downstream_gene_variant:c.*501A>T:nan:1/1~VIII:271515:C:T:KSP1:missense_variant:c.34G>A:p.Gly12Ser:1/1~XII:1029498:C:A:RPL6B:synonymous_variant:c.261C>A:p.Thr87Thr:1/1~XV:608680:G:T:SPP2:missense_variant:c.518C>A:p.Thr173Lys:1/1
TATCGAAACCCAAAGAGATTTAATCG_GCTGGAATAATGAAACACTTTGATGG	IRA1_MIS	EvolvingFront_WGS_Plate3_F08	EVO3D_IRA1_MIS_rearray_Plate1-B9	MKT1	missense_variant	adaptive_haploid	haploid	II:522697:G:A:IRA1:missense_variant:c.3932C>T:p.Ala1311Val:1/1~X:561336:A:T:TOR1:missense_variant:c.1921A>T:p.Ile641Phe:1/1~XIV:467219:A:C:MKT1:missense_variant:c.89A>C:p.Asp30Ala:1/1~XVI:113739:G:T:FAS2:missense_variant:c.5088G>T:p.Lys1696Asn:1/1
CCGCCAATCCCGAACCCCGTTTCGCC_TGCACAATATAAAATTCGATTTGTCG	GPB2	EvolvingFront_WGS_Plate4_D05	EVO3D_TCG_rearray_Plate1-E6	RTG2	missense_variant	high_fitness_diploids	diploid	I:40104:T:G:GPB2:stop_gained:c.846T>G:p.Tyr282*:1/1~VI:58065:C:A:ACT1:upstream_gene_variant:c.-3369G>T:nan:1/1~VI:101127:T:A:LPD1:downstream_gene_variant:c.*501A>T:nan:1/1~VII:26586:G:A:RTG2:missense_variant:c.899C>T:p.Ser300Phe:0/1~XIII:128827:C:A:TCB3:missense_variant:c.541G>T:p.Ala181Ser:0/1~XIII:752222:G:C:YHM2:missense_variant:c.262G>C:p.Gly88Arg:0/1~XV:435366:C:T:ASE1:missense_variant:c.980…
TGATCAATCTACAAAAATATTTAATG_TCCGCAAGACGGAATTTGGTTTGTTG	IRA1_MIS	EvolvingFront_WGS_Plate5_F01	EVO2D_IRA1_MIS_rearray_Plate1-C9	PAB1	missense_variant	adaptive_haploid	haploid	II:522697:G:A:IRA1:missense_variant:c.3932C>T:p.Ala1311Val:1/1~V:510670:A:G:PAB1:missense_variant:c.298A>G:p.Asn100Asp:1/1~VIII:167568:T:G:YHR028W-A:missense_variant:c.217T>G:p.Ser73Ala:1|1~VIII:167569:C:G:YHR028W-A:missense_variant:c.218C>G:p.Ser73Cys:1|1~VIII:167570:C:A:YHR028W-A:synonymous_variant:c.219C>A:p.Ser73Ser:1|1~XIV:171429:GT:G:GIS2:upstream_gene_variant:c.-3640delA:nan:1/1~XV:87280:A…
CCAACAAAACACAAATCTGTTGTGTA_CCGTAAAGTATGAACGCAATTATCAC	IRA1_NON	EvolvingFront_WGS_Plate2_G10	EVO2D_IRA1_NON_rearray_Plate1-D1			adaptive_haploid	haploid	II:522427:A:T:IRA1:stop_gained:c.4202T>A:p.Leu1401*:1/1~VI:101127:T:A:LPD1:downstream_gene_variant:c.*501A>T:nan:1/1~XII:1029498:C:A:RPL6B:synonymous_variant:c.261C>A:p.Thr87Thr:1/1~XIV:218512:G:A:ELA1:synonymous_variant:c.151C>T:p.Leu51Leu:1/1~XV:608680:G:T:SPP2:missense_variant:c.518C>A:p.Thr173Lys:1/1
CCAACAAAACACAAATCTGTTGTGTA_ACTCTAACTGTAAATAGAATTCGTTA	IRA1_NON	EvolvingFront_WGS_Plate2_G02	EVO2D_IRA1_NON_rearray_Plate1-B5	KSP1+GSH1	missense_variant+missense_variant	adaptive_haploid	haploid	II:522427:A:T:IRA1:stop_gained:c.4202T>A:p.Leu1401*:1/1~VI:101127:T:A:LPD1:downstream_gene_variant:c.*501A>T:nan:1/1~VII:823535:G:A:tV(AAC)G2:synonymous_variant:c.54G>A:p.Gln18Gln:1/1~VIII:270914:T:C:KSP1:missense_variant:c.635A>G:p.Asn212Ser:1/1~X:235994:G:T:GSH1:missense_variant:c.363C>A:p.Asn121Lys:1/1~XII:1029498:C:A:RPL6B:synonymous_variant:c.261C>A:p.Thr87Thr:1/1~XV:608680:G:T:SPP2:missense…
CATTGAATCACAAAATAGGTTAGATG_GTGACAATTTCCAAGGTTATTAGAAA	IRA1_MIS	EvolvingFront_WGS_Plate2_B04	EVO2D_IRA1_MIS_rearray_Plate1-F2	CIT1	upstream_gene_variant	high_fitness_diploids	diploid	II:522697:G:A:IRA1:missense_variant:c.3932C>T:p.Ala1311Val:1/1~XIV:631356:ACACAAAAGTATTTTTGGTCTAGCGGGGGTCATACTTTTCATTTCCGGGCGGCTGCGGCGGAAAAAAACGTGACGCCTTTTAG:A:CIT1:upstream_gene_variant:c.-377_-296delCTAAAAGGCGTCACGTTTTTTTCCGCCGCAGCCGCCCGGAAATGAAAAGTATGACCCCCGCTAGACCAAAAATACTTTTGTG:nan:0|1
CCAACAAAACACAAATCTGTTGTGTA_ACAATAACCGGTAACGTGTTTTTCTA	IRA1_NON	EvolvingFront_WGS_Plate2_G04	EVO2D_IRA1_NON_rearray_Plate1-B9	PAB1	missense_variant	adaptive_haploid	haploid	II:522427:A:T:IRA1:stop_gained:c.4202T>A:p.Leu1401*:1/1~V:510499:G:C:PAB1:missense_variant:c.127G>C:p.Gly43Arg:1/1~VI:101127:T:A:LPD1:downstream_gene_variant:c.*501A>T:nan:0/1~XII:1029498:C:A:RPL6B:synonymous_variant:c.261C>A:p.Thr87Thr:1/1~XV:608680:G:T:SPP2:missense_variant:c.518C>A:p.Thr173Lys:1/1
CATTGAATCACAAAATAGGTTAGATG_GAGACAAGCCTTAATTGGGTTCTACG	IRA1_MIS	EvolvingFront_WGS_Plate5_E09	EVO2D_IRA1_MIS_rearray_Plate1-C2	ARO80	missense_variant	adaptive_haploid	haploid	II:504411:G:A:YBR134W:missense_variant:c.169G>A:p.Gly57Arg:1/1~II:522697:G:A:IRA1:missense_variant:c.3932C>T:p.Ala1311Val:1/1~IV:753261:C:G:SWI5:upstream_gene_variant:c.-2519G>C:nan:1/1~IV:1314288:C:A:ARO80:missense_variant:c.2249C>A:p.Ala750Glu:1/1~V:177308:C:A:YER010C:upstream_gene_variant:c.-3970G>T:nan:1/1~XII:368443:A:G:MDN1:upstream_gene_variant:c.-4705T>C:nan:1/1~XIV:628723:C:A:PET8:upstre…
ATCACAATAACTAAACTGATTCTTCA_GTCCTAATTGGGAATTGCCTTTTACT	IRA1_NON	EvolvingFront_WGS_Plate3_H02	EVO3D_IRA1_NON_rearray_Plate1-C8	KSP1	missense_variant	adaptive_haploid	haploid	II:522427:A:T:IRA1:stop_gained:c.4202T>A:p.Leu1401*:1/1~VI:101127:T:A:LPD1:downstream_gene_variant:c.*501A>T:nan:1/1~VII:161471:G:C:ATG1:missense_variant:c.1407G>C:p.Leu469Phe:0/1~VIII:270801:C:T:KSP1:missense_variant:c.748G>A:p.Glu250Lys:0/1~XII:1029498:C:A:RPL6B:synonymous_variant:c.261C>A:p.Thr87Thr:1/1~XIV:204739:G:A:KEX2:missense_variant:c.2312G>A:p.Ser771Asn:1/1
CCAACAAAACACAAATCTGTTGTGTA_ATCAAAATATACAATAAGGTTATATT	IRA1_NON	EvolvingFront_WGS_Plate5_G12	EVO2D_IRA1_NON_rearray_Plate2-B2	PUF3	frameshift_variant	adaptive_haploid	haploid	II:522427:A:T:IRA1:stop_gained:c.4202T>A:p.Leu1401*:1/1~VI:101127:T:A:LPD1:downstream_gene_variant:c.*501A>T:nan:1/1~XII:123802:AG:AGG:PUF3:frameshift_variant:c.911dupC:p.Tyr305fs:1/1~XII:1029498:C:A:RPL6B:synonymous_variant:c.261C>A:p.Thr87Thr:1/1~XV:608680:G:T:SPP2:missense_variant:c.518C>A:p.Thr173Lys:1/1
GACAGAAAAGCCAAATGGATTTACCG_CTCATAACATAGAAGATGCTTCGCAG	CYR1	EvolvingFront_WGS_Plate4_E10	EVO3D_TCG_rearray_Plate1-H7	MKT1	missense_variant	adaptive_haploid	haploid	II:610499:A:T:MED8:upstream_gene_variant:c.-746T>A:nan:1/1~III:39458:A:G:PBN1:upstream_gene_variant:c.-4065T>C:nan:1/1~X:427906:C:A:CYR1:missense_variant:c.2750C>A:p.Ser917Tyr:1/1~XII:196744:T:A:UBR2:upstream_gene_variant:c.-3463A>T:nan:1/1~XIV:467219:A:G:MKT1:missense_variant:c.89A>G:p.Asp30Gly:1/1~XVI:940751:T:G:ARR3:missense_variant:c.830T>G:p.Ile277Ser:1/1
TTAAAAATACAAAAAAAGATTTAAGG_ATATAAACCGTAAAACTCGTTGTAGT	TOR1	EvolvingFront_WGS_Plate4_C04	EVO3D_TCG_rearray_Plate1-C3			high_fitness_diploids	diploid	IV:919195:C:G:SIR4:stop_gained:c.1625C>G:p.Ser542*:1/1~X:393675:TTA:TTATA:VPS53:upstream_gene_variant:c.-2825_-2824insTA:nan:0/1~X:464355:T:TTA:YJR011C:upstream_gene_variant:c.-4930_-4929insTA:nan:0/1~X:564551:T:G:TOR1:missense_variant:c.5136T>G:p.Phe1712Leu:1/1~XIII:579919:A:G:DNF3:missense_variant:c.4003T>C:p.Cys1335Arg:1/1~XIV:103969:A:G:MRPL10:missense_variant:c.134T>C:p.Phe45Ser:1/1
CCAACAAAACACAAATCTGTTGTGTA_TCAATAACAATCAAGGTGGTTGTGTG	IRA1_NON	EvolvingFront_WGS_Plate5_G08	EVO2D_IRA1_NON_rearray_Plate1-B6	PAB1	missense_variant	adaptive_haploid	haploid	II:522427:A:T:IRA1:stop_gained:c.4202T>A:p.Leu1401*:1/1~V:510499:G:C:PAB1:missense_variant:c.127G>C:p.Gly43Arg:1/1~VI:101127:T:A:LPD1:downstream_gene_variant:c.*501A>T:nan:1/1~XII:1029498:C:A:RPL6B:synonymous_variant:c.261C>A:p.Thr87Thr:1/1~XV:608680:G:T:SPP2:missense_variant:c.518C>A:p.Thr173Lys:1/1
ATCACAATAACTAAACTGATTCTTCA_CGAGAAAAAATCAAAGGCCTTGGCAC	IRA1_NON	EvolvingFront_WGS_Plate4_A04	EVO3D_IRA1_NON_rearray_Plate2-A5	KSP1	missense_variant	adaptive_haploid	haploid	II:522427:A:T:IRA1:stop_gained:c.4202T>A:p.Leu1401*:1/1~V:291947:T:G:YER066C-A:missense_variant:c.257A>C:p.Glu86Ala:1/1~VI:101127:T:A:LPD1:downstream_gene_variant:c.*501A>T:nan:1/1~VII:161471:G:C:ATG1:missense_variant:c.1407G>C:p.Leu469Phe:1/1~VIII:270738:C:T:KSP1:missense_variant:c.811G>A:p.Asp271Asn:1/1~XII:1029498:C:A:RPL6B:synonymous_variant:c.261C>A:p.Thr87Thr:1/1~XIV:204739:G:A:KEX2:missens…
ATCACAATAACTAAACTGATTCTTCA_CCCCTAAGACGGAAGGGGTTTGGAAG	IRA1_NON	EvolvingFront_WGS_Plate3_G10	EVO3D_IRA1_NON_rearray_Plate1-A9	ALD5+KSP1	upstream_gene_variant+missense_variant	adaptive_haploid	haploid	II:522427:A:T:IRA1:stop_gained:c.4202T>A:p.Leu1401*:1/1~V:276518:G:T:FCY22:upstream_gene_variant:c.-54G>T:nan:1/1~V:303524:AT:A:ALD5:upstream_gene_variant:c.-505delT:nan:0/1~VI:101127:T:A:YFL021C-A:upstream_gene_variant:c.-4512A>T:nan:1/1~VII:161471:G:C:ATG1:missense_variant:c.1407G>C:p.Leu469Phe:1/1~VIII:270935:T:G:KSP1:missense_variant:c.614A>C:p.His205Pro:1/1~XI:258287:C:T:YPF1:upstream_gene_v…
CCAACAAAACACAAATCTGTTGTGTA_AACGCAAGAGGTAAGGGGATTGGGTG	IRA1_NON	EvolvingFront_WGS_Plate3_B01	EVO2D_IRA1_NON_rearray_Plate2-C6	PUF3	stop_gained	adaptive_haploid	haploid	II:522427:A:T:IRA1:stop_gained:c.4202T>A:p.Leu1401*:1/1~VI:101127:T:A:LPD1:downstream_gene_variant:c.*501A>T:nan:1/1~XI:74664:C:A:tN(GUU)K:stop_gained:c.41C>A:p.Ser14*:1/1~XII:123298:T:A:PUF3:stop_gained:c.1417A>T:p.Lys473*:1/1~XII:1029498:C:A:RPL6B:synonymous_variant:c.261C>A:p.Thr87Thr:1/1~XV:608680:G:T:SPP2:missense_variant:c.518C>A:p.Thr173Lys:1/1
GAAATAAACCACAACGACATTCTAAT_GATTAAATCATGAACGATTTTTTAAC	IRA1_NON	EvolvingFront_WGS_Plate1_A08	EVO1D_IRAs_rearray_Plate1-E7	PLB3	upstream_gene_variant	adaptive_haploid	?	II:522427:A:T:IRA1:stop_gained:c.4202T>A:p.Leu1401*:1/1~IV:220027:C:T:PPH21:missense_variant:c.745G>A:p.Val249Met:0/1~VI:101127:T:A:LPD1:downstream_gene_variant:c.*501A>T:nan:1/1~VII:1023358:C:A:YGR266W:missense_variant:c.703C>A:p.Gln235Lys:1/1~XII:1029498:C:A:RPL6B:synonymous_variant:c.261C>A:p.Thr87Thr:1/1~XV:301306:G:A:PLB3:upstream_gene_variant:c.-4043G>A:nan:0/1
ATCACAATAACTAAACTGATTCTTCA_GCACAAACTTTTAATCGGATTGAGAG	IRA1_NON	EvolvingFront_WGS_Plate5_H08	EVO3D_IRA1_NON_rearray_Plate1-A7	KSP1	missense_variant	adaptive_haploid	haploid	II:522427:A:T:IRA1:stop_gained:c.4202T>A:p.Leu1401*:1/1~VI:101127:T:A:LPD1:downstream_gene_variant:c.*501A>T:nan:1/1~VII:161471:G:C:ATG1:missense_variant:c.1407G>C:p.Leu469Phe:1/1~VIII:271415:G:T:KSP1:missense_variant:c.134C>A:p.Ala45Glu:1/1~X:37136:G:T:YJL211C:missense_variant:c.65C>A:p.Ala22Glu:1/1~XII:1029498:C:A:RPL6B:synonymous_variant:c.261C>A:p.Thr87Thr:1/1~XIV:204739:G:A:KEX2:missense_var…
CCAACAAAACACAAATCTGTTGTGTA_GGCTCAACGTGTAAGGGGGTTGGAGG	IRA1_NON	EvolvingFront_WGS_Plate3_A10	EVO2D_IRA1_NON_rearray_Plate2-B12	KSP1	conservative_inframe_insertion	adaptive_haploid	haploid	II:522427:A:T:IRA1:stop_gained:c.4202T>A:p.Leu1401*:1/1~IV:569027:G:T:tD(GUC)D:missense_variant:c.64G>T:p.Val22Phe:1|1~IV:569028:T:C:tD(GUC)D:missense_variant:c.65T>C:p.Val22Ala:1|1~VI:101127:T:A:LPD1:downstream_gene_variant:c.*501A>T:nan:1/1~VIII:270849:T:TATCTGTAGTAGCCAATCCCCA:KSP1:conservative_inframe_insertion:c.679_699dupTGGGGATTGGCTACTACAGAT:p.Asp233_Lys234insTrpGlyLeuAlaThrThrAsp:1/1~X:154…
CCAACAAAACACAAATCTGTTGTGTA_TGCCAAATATTTATCATTTTAATCA	IRA1_NON	EvolvingFront_WGS_Plate2_H10	EVO2D_IRA1_NON_rearray_Plate1-H6	PUF3	frameshift_variant	adaptive_haploid	haploid	II:522427:A:T:IRA1:stop_gained:c.4202T>A:p.Leu1401*:1/1~IV:519408:C:G:YDR034C-D:upstream_gene_variant:n.-52G>C:nan:0/1~VI:101127:T:A:LPD1:downstream_gene_variant:c.*501A>T:nan:1/1~XII:123802:AG:AGG:PUF3:frameshift_variant:c.911dupC:p.Tyr305fs:1/1~XII:1029498:C:A:RPL6B:synonymous_variant:c.261C>A:p.Thr87Thr:1/1~XV:608680:G:T:SPP2:missense_variant:c.518C>A:p.Thr173Lys:1/1
TGATCAATCTACAAAAATATTTAATG_CTGTGAACGACCAATTAATTTCTACT	IRA1_MIS	EvolvingFront_WGS_Plate2_C08	EVO2D_IRA1_MIS_rearray_Plate1-H3	CIT1	missense_variant	high_fitness_diploids	diploid	II:522697:G:A:IRA1:missense_variant:c.3932C>T:p.Ala1311Val:1/1~V:303524:AT:ATT:ALD5:upstream_gene_variant:c.-505_-504insT:nan:0/1~VII:976933:C:T:PFK1:upstream_gene_variant:c.-3199G>A:nan:1/1~XI:486504:G:T:DBP7:missense_variant:c.869C>A:p.Thr290Lys:0/1~XII:401118:T:G:DIP2:missense_variant:c.1462T>G:p.Leu488Val:0/1~XII:1041860:T:C:RIF2:missense_variant:c.1127A>G:p.Tyr376Cys:0/1~XIII:747630:C:A:DFG5…
AGAACAAAAACTAAACTCATTCATGG_CTTTAAACCGTCAATTGGGTTTCAAT	CYR1	EvolvingFront_WGS_Plate4_C02	EVO3D_TCG_rearray_Plate1-B10	PAB1	missense_variant	adaptive_haploid	haploid	II:610499:A:T:MED8:upstream_gene_variant:c.-746T>A:nan:1/1~V:510833:C:T:PAB1:missense_variant:c.461C>T:p.Ser154Phe:1/1~X:427906:C:A:CYR1:missense_variant:c.2750C>A:p.Ser917Tyr:1/1~XVI:940751:T:G:ARR3:missense_variant:c.830T>G:p.Ile277Ser:1/1
CATTGAATCACAAAATAGGTTAGATG_TGTTAAACCCATAAATTCGTTTGGCG	IRA1_MIS	EvolvingFront_WGS_Plate2_C05	EVO2D_IRA1_MIS_rearray_Plate1-G11			adaptive_haploid	?	II:522697:G:A:IRA1:missense_variant:c.3932C>T:p.Ala1311Val:1/1
CCGCCAATCCCGAACCCCGTTTCGCC_CATTCAAACACTAATCGCTTTATTGA	GPB2	EvolvingFront_WGS_Plate4_E03	EVO3D_TCG_rearray_Plate1-F10			adaptive_haploid	?	I:40104:T:G:GPB2:stop_gained:c.846T>G:p.Tyr282*:1/1~VI:58065:C:A:ACT1:upstream_gene_variant:c.-3369G>T:nan:1/1~VI:101127:T:A:LPD1:downstream_gene_variant:c.*501A>T:nan:0/1
CATTGAATCACAAAATAGGTTAGATG_CGGTAAACGGGAAACTTGCTTGGGGC	IRA1_MIS	EvolvingFront_WGS_Plate2_F01	EVO2D_IRA1_MIS_rearray_Plate2-C12			high_fitness_diploids	diploid	II:522697:G:A:IRA1:missense_variant:c.3932C>T:p.Ala1311Val:1/1
TGATCAATCTACAAAAATATTTAATG_ATAGAAAACATGAAAATGGTTGGGTT	IRA1_MIS	EvolvingFront_WGS_Plate5_D08	EVO2D_IRA1_MIS_rearray_Plate1-A3	PAB1+ATG26	missense_variant+upstream_gene_variant	high_fitness_diploids	diploid	II:522697:G:A:IRA1:missense_variant:c.3932C>T:p.Ala1311Val:1/1~V:510833:C:T:PAB1:missense_variant:c.461C>T:p.Ser154Phe:1/1~XII:536758:C:A:ATG26:upstream_gene_variant:c.-2365G>T:nan:1/1~XV:87280:AT:A:MDH2:upstream_gene_variant:c.-4361delA:nan:1/1
TGATCAATCTACAAAAATATTTAATG_TATATAAGATGCAATCCCTTTATGCG	IRA1_MIS	EvolvingFront_WGS_Plate5_F09	EVO2D_IRA1_MIS_rearray_Plate1-E1	GSH1	missense_variant	adaptive_haploid	?	II:522697:G:A:IRA1:missense_variant:c.3932C>T:p.Ala1311Val:1/1~X:235452:G:T:GSH1:missense_variant:c.905C>A:p.Ala302Asp:1/1~XV:87280:AT:A:MDH2:upstream_gene_variant:c.-4361delA:nan:1/1
ATCACAATAACTAAACTGATTCTTCA_GGAATAACCGCCAATGTACTTATCTC	IRA1_NON	EvolvingFront_WGS_Plate4_A01	EVO3D_IRA1_NON_rearray_Plate1-G6	KSP1+ATG26	missense_variant+frameshift_variant	high_fitness_diploids	diploid	II:522427:A:T:IRA1:stop_gained:c.4202T>A:p.Leu1401*:1/1~IV:90624:C:T:YDL206W:missense_variant:c.449C>T:p.Ser150Leu:1/1~VI:101127:T:A:LPD1:downstream_gene_variant:c.*501A>T:nan:1/1~VII:161471:G:C:ATG1:missense_variant:c.1407G>C:p.Leu469Phe:1/1~VIII:270738:C:T:KSP1:missense_variant:c.811G>A:p.Asp271Asn:1/1~XII:532428:AT:A:ATG26:frameshift_variant:c.1965delA:p.Phe657fs:1/1~XII:1029498:C:A:RPL6B:syno…
CCAACAAAACACAAATCTGTTGTGTA_ACCATAAGTTTTAAAAGAGTTATTGC	IRA1_NON	EvolvingFront_WGS_Plate3_A04	EVO2D_IRA1_NON_rearray_Plate2-A12	MTH1	missense_variant	adaptive_haploid	?	II:522427:A:T:IRA1:stop_gained:c.4202T>A:p.Leu1401*:1/1~IV:1015449:A:C:MTH1:missense_variant:c.254T>G:p.Ile85Ser:1/1~VI:101127:T:A:LPD1:downstream_gene_variant:c.*501A>T:nan:1/1~VII:1063730:AAT:A:YGR283C:upstream_gene_variant:c.-3692_-3691delAT:nan:0/1~XII:1029498:C:A:RPL6B:synonymous_variant:c.261C>A:p.Thr87Thr:1/1~XV:231806:G:GA:DDR2:upstream_gene_variant:c.-52_-51insT:nan:1/1~XV:608680:G:T:SPP…
CATTGAATCACAAAATAGGTTAGATG_ATTATAAATCAGAATTGCGTTTGGCA	IRA1_MIS	EvolvingFront_WGS_Plate5_E12	EVO2D_IRA1_MIS_rearray_Plate1-C8	RTG2	missense_variant	adaptive_haploid	haploid	II:522697:G:A:IRA1:missense_variant:c.3932C>T:p.Ala1311Val:1/1~VII:26598:A:C:RTG2:missense_variant:c.887T>G:p.Ile296Arg:1/1
ATCACAATAACTAAACTGATTCTTCA_AAAGTAAAGGTGAATTTATTTTAATA	IRA1_NON	EvolvingFront_WGS_Plate3_G12	EVO3D_IRA1_NON_rearray_Plate1-B3	KSP1	missense_variant	adaptive_haploid	haploid	II:522427:A:T:IRA1:stop_gained:c.4202T>A:p.Leu1401*:1/1~VI:101127:T:A:LPD1:downstream_gene_variant:c.*501A>T:nan:1/1~VII:161471:G:C:ATG1:missense_variant:c.1407G>C:p.Leu469Phe:1/1~VIII:270872:T:C:KSP1:missense_variant:c.677A>G:p.Asp226Gly:1/1~XII:1029498:C:A:RPL6B:synonymous_variant:c.261C>A:p.Thr87Thr:1/1~XIV:204739:G:A:KEX2:missense_variant:c.2312G>A:p.Ser771Asn:1/1~XIV:280957:G:A:DUG3:missense…
TGATCAATCTACAAAAATATTTAATG_GAAGAAATTGAGAAGGAACTTACATC	IRA1_MIS	EvolvingFront_WGS_Plate2_B03	EVO2D_IRA1_MIS_rearray_Plate1-E12			high_fitness_diploids	diploid	II:522697:G:A:IRA1:missense_variant:c.3932C>T:p.Ala1311Val:1/1~XV:87280:AT:A:MDH2:upstream_gene_variant:c.-4361delA:nan:1/1
CATTGAATCACAAAATAGGTTAGATG_TATAGAAGCGTAAATCTTCTTTAGGC	IRA1_MIS	EvolvingFront_WGS_Plate2_C10	EVO2D_IRA1_MIS_rearray_Plate1-H7	RTG2	missense_variant	high_fitness_diploids	diploid	II:522697:G:A:IRA1:missense_variant:c.3932C>T:p.Ala1311Val:1/1~VII:26030:C:T:RTG2:missense_variant:c.1455G>A:p.Met485Ile:0/1~XV:109215:A:G:SHR5:missense_variant:c.40A>G:p.Thr14Ala:0/1
CCGCCAATCCCGAACCCCGTTTCGCC_TATGCAAGACACAACATGCTTTTAAT	GPB2	EvolvingFront_WGS_Plate4_E11	EVO3D_TCG_rearray_Plate1-G11			pure_diploids	diploid	I:40104:T:G:GPB2:stop_gained:c.846T>G:p.Tyr282*:1/1~VI:58065:C:A:ACT1:upstream_gene_variant:c.-3369G>T:nan:1/1~VI:101127:T:A:LPD1:downstream_gene_variant:c.*501A>T:nan:1/1~XV:80554:T:C:YGK3:upstream_gene_variant:c.-1075A>G:nan:0/1~XVI:696785:G:A:OPY2:missense_variant:c.35C>T:p.Ser12Phe:0/1
GACAGAAAAGCCAAATGGATTTACCG_ATCCAAAGGGATAAACAATTTATCTA	CYR1	EvolvingFront_WGS_Plate5_D01	EVO1D_TCG_rearray_Plate6-H1			pure_diploids	diploid	II:610499:A:T:MED8:upstream_gene_variant:c.-746T>A:nan:1/1~X:427906:C:A:CYR1:missense_variant:c.2750C>A:p.Ser917Tyr:1/1~XII:196744:T:A:UBR2:upstream_gene_variant:c.-3463A>T:nan:1/1~XVI:940751:T:G:ARR3:missense_variant:c.830T>G:p.Ile277Ser:1/1
CATTGAATCACAAAATAGGTTAGATG_CCACCAACGCGAAAGAGGCTTGGGAG	IRA1_MIS	EvolvingFront_WGS_Plate2_B01	EVO2D_IRA1_MIS_rearray_Plate1-E8	RTG2	missense_variant	adaptive_haploid	haploid	II:522697:G:A:IRA1:missense_variant:c.3932C>T:p.Ala1311Val:1/1~VII:25822:C:G:RTG2:missense_variant:c.1663G>C:p.Ala555Pro:1/1~XI:473688:T:TA:HEL1:upstream_gene_variant:c.-340_-339insT:nan:1/1
TGATCAATCTACAAAAATATTTAATG_TTATTAAATGTAAAATAGGTTGCCTC	IRA1_MIS	EvolvingFront_WGS_Plate1_G09	EVO2D_IRA1_MIS_rearray_Plate1-A9	RTG2	missense_variant	adaptive_haploid	haploid	II:522697:G:A:IRA1:missense_variant:c.3932C>T:p.Ala1311Val:1/1~VII:26496:C:A:RTG2:missense_variant:c.989G>T:p.Ser330Ile:1/1~XV:87280:AT:A:MDH2:upstream_gene_variant:c.-4361delA:nan:1/1
CATAAAAAGACTAATCTTATTAATGC_GTGGAAATAAATAATGAGTTTGGATG	IRA1_MIS	EvolvingFront_WGS_Plate5_B01	EVO1D_IRAs_rearray_Plate3-D2			pure_diploids	?	II:522697:G:A:IRA1:missense_variant:c.3932C>T:p.Ala1311Val:1/1~XII:523836:A:G:EMG1:missense_variant:c.205A>G:p.Asn69Asp:0/1
TGATCAATCTACAAAAATATTTAATG_TGTGGAACGCAAAAGGAAATTCTTGC	IRA1_MIS	EvolvingFront_WGS_Plate5_F05	EVO2D_IRA1_MIS_rearray_Plate1-D4	CIT1	frameshift_variantframeshift_variant	adaptive_haploid	haploid	II:522697:G:A:IRA1:missense_variant:c.3932C>T:p.Ala1311Val:1/1~XIII:715983:A:G:FSH2:synonymous_variant:c.327T>C:p.Phe109Phe:1/1~XIV:629939:CGA:C:CIT1:frameshift_variant:c.1121_1122delTC:p.Phe374fs:1|1~XIV:629942:A:ATT:CIT1:frameshift_variant:c.1118_1119dupAA:p.Phe374fs:1|1~XV:87280:AT:A:MDH2:upstream_gene_variant:c.-4361delA:nan:1/1
CCAACAAAACACAAATCTGTTGTGTA_ACGTCAAGACCAAACTAGCTTTCGGC	IRA1_NON	EvolvingFront_WGS_Plate2_H08	EVO2D_IRA1_NON_rearray_Plate1-G8			adaptive_haploid	?	II:522427:A:T:IRA1:stop_gained:c.4202T>A:p.Leu1401*:1/1~VI:101127:T:A:LPD1:downstream_gene_variant:c.*501A>T:nan:1/1~IX:139591:A:G:RPI1:upstream_gene_variant:c.-1714T>C:nan:0/1~XII:1029498:C:A:RPL6B:synonymous_variant:c.261C>A:p.Thr87Thr:1/1~XV:608680:G:T:SPP2:missense_variant:c.518C>A:p.Thr173Lys:1/1~XV:625806:G:A:SLP1:missense_variant:c.1078G>A:p.Glu360Lys:0/1
CATTGAATCACAAAATAGGTTAGATG_CTCAAAAACAAAAATAAAATTGTTAC	IRA1_MIS	EvolvingFront_WGS_Plate2_E11	EVO2D_IRA1_MIS_rearray_Plate2-C9	MKT1	missense_variant	high_fitness_diploids	diploid	II:522697:G:A:IRA1:missense_variant:c.3932C>T:p.Ala1311Val:1/1~XIV:467219:A:T:MKT1:missense_variant:c.89A>T:p.Asp30Val:0/1~XV:805907:G:T:SEC63:missense_variant:c.1117C>A:p.Gln373Lys:0/1
TGATCAATCTACAAAAATATTTAATG_GACAAAAACTACAATAGTCTTTTACC	IRA1_MIS	EvolvingFront_WGS_Plate5_E06	EVO2D_IRA1_MIS_rearray_Plate1-B11	CIT1	missense_variant	adaptive_haploid	haploid	II:522697:G:A:IRA1:missense_variant:c.3932C>T:p.Ala1311Val:1/1~XIV:629984:C:G:CIT1:missense_variant:c.1078G>C:p.Val360Leu:1/1~XV:87280:AT:A:MDH2:upstream_gene_variant:c.-4361delA:nan:1/1
ATCAGAAGTTCGAATCAAATTACGAA_CGACTAATTAGAAATTATCTTGTGTC	TOR1	EvolvingFront_WGS_Plate4_E06	EVO3D_TCG_rearray_Plate1-G7			high_fitness_diploids	diploid	II:343133:T:A:YRO2:synonymous_variant:c.33T>A:p.Gly11Gly:0/1~VII:961959:T:G:YGR235C:missense_variant:c.103A>C:p.Asn35His:1/1~VIII:362075:C:A:tF(GAA)H2:upstream_gene_variant:c.-3506G>T:nan:1/1~X:564551:T:G:TOR1:missense_variant:c.5136T>G:p.Phe1712Leu:1/1~XIII:146102:C:T:SMA2:upstream_gene_variant:c.-4569G>A:nan:0/1~XIV:103969:A:G:MRPL10:missense_variant:c.134T>C:p.Phe45Ser:1/1
TATCGAAACCCAAAGAGATTTAATCG_AAGCTAAGAATGAACTGCCTTCTGCC	IRA1_MIS	EvolvingFront_WGS_Plate3_G01	EVO3D_IRA1_MIS_rearray_Plate1-C3	VPS53+MKS1	upstream_gene_variant+frameshift_variant	high_fitness_diploids	diploid	II:522697:G:A:IRA1:missense_variant:c.3932C>T:p.Ala1311Val:1/1~V:142941:CAAT:C:MIT1:disruptive_inframe_deletion:c.1083_1085delTAA:p.Asn362del:0/1~VII:719982:T:C:SPT6:upstream_gene_variant:c.-427T>C:nan:0/1~X:393675:TTA:T:VPS53:upstream_gene_variant:c.-2824_-2823delTA:nan:0/1~XIII:649689:G:A:SGS1:upstream_gene_variant:c.-4431C>T:nan:0/1~XIV:484747:GT:G:MKS1:frameshift_variant:c.1195delT:p.Ser399fs…
CCGCCAATCCCGAACCCCGTTTCGCC_CTGCCAATTAACAAGAGAATTGTTAT	GPB2	EvolvingFront_WGS_Plate4_E02	EVO3D_TCG_rearray_Plate1-F9			pure_diploids	diploid
ACTTAAAAAGCAAACATGATTATTCA_GACTTAAGCACTAATGTGGTTGTTAG	CYR1	EvolvingFront_WGS_Plate5_C02	EVO1D_TCG_rearray_Plate3-F4			high_fitness_diploids	diploid	II:325636:G:A:TCM62:missense_variant:c.424C>T:p.Pro142Ser:0/1~II:610499:A:T:MED8:upstream_gene_variant:c.-746T>A:nan:1/1~X:427906:C:A:CYR1:missense_variant:c.2750C>A:p.Ser917Tyr:1/1~XVI:940751:T:G:ARR3:missense_variant:c.830T>G:p.Ile277Ser:1/1
CCAACAAAACACAAATCTGTTGTGTA_TACATAATACTCAATCTACTTTTTCA	IRA1_NON	EvolvingFront_WGS_Plate2_G01	EVO2D_IRA1_NON_rearray_Plate1-A12			adaptive_haploid	haploid	II:522427:A:T:IRA1:stop_gained:c.4202T>A:p.Leu1401*:1/1~V:142941:CAAT:C:MIT1:disruptive_inframe_deletion:c.1083_1085delTAA:p.Asn362del:0/1~VI:101127:T:A:LPD1:downstream_gene_variant:c.*501A>T:nan:1/1~XII:1029498:C:A:RPL6B:synonymous_variant:c.261C>A:p.Thr87Thr:1/1~XV:608680:G:T:SPP2:missense_variant:c.518C>A:p.Thr173Lys:1/1
CCAACAAAACACAAATCTGTTGTGTA_CTGTCAAGATGGAACGGTGTTGGGAG	IRA1_NON	EvolvingFront_WGS_Plate3_B12	EVO2D_IRA1_NON_rearray_Plate2-F11	KSP1	frameshift_variant	adaptive_haploid	haploid	II:522427:A:T:IRA1:stop_gained:c.4202T>A:p.Leu1401*:1/1~VI:101127:T:A:LPD1:downstream_gene_variant:c.*501A>T:nan:1/1~VIII:268619:CT:C:KSP1:frameshift_variant:c.2929delA:p.Arg977fs:1/1~XII:1029498:C:A:RPL6B:synonymous_variant:c.261C>A:p.Thr87Thr:1/1~XV:608680:G:T:SPP2:missense_variant:c.518C>A:p.Thr173Lys:1/1
ATCAGAAGTTCGAATCAAATTACGAA_TGGCAAATTTTGAAGCAGGTTATTCA	TOR1	EvolvingFront_WGS_Plate5_C12	EVO1D_TCG_rearray_Plate6-D6	IRA2	stop_gained	high_fitness_diploids	diploid	VII:961959:T:G:YGR235C:missense_variant:c.103A>C:p.Asn35His:1/1~VIII:362075:C:A:tF(GAA)H2:upstream_gene_variant:c.-3506G>T:nan:1/1~X:564551:T:G:TOR1:missense_variant:c.5136T>G:p.Phe1712Leu:1/1~XIV:103969:A:G:MRPL10:missense_variant:c.134T>C:p.Phe45Ser:1/1~XIV:553379:C:G:COG6:upstream_gene_variant:c.-1392G>C:nan:1/1~XV:173652:T:G:IRA2:stop_gained:c.2583T>G:p.Tyr861*:0/1
TATCGAAACCCAAAGAGATTTAATCG_TATTAAAATAAGAATCCTATTTGATC	IRA1_MIS	EvolvingFront_WGS_Plate3_F12	EVO3D_IRA1_MIS_rearray_Plate1-C1	PAB1	missense_variant	adaptive_haploid	haploid	II:522697:G:A:IRA1:missense_variant:c.3932C>T:p.Ala1311Val:1/1~V:510581:G:T:PAB1:missense_variant:c.209G>T:p.Cys70Phe:1/1~XVI:749067:C:T:RPC40:upstream_gene_variant:c.-2232G>A:nan:1/1
CCAACAAAACACAAATCTGTTGTGTA_CGCCCAATTTCCAATATCTTTAAGCT	IRA1_NON	EvolvingFront_WGS_Plate3_A01	EVO2D_IRA1_NON_rearray_Plate2-A2	RTG2	missense_variant	adaptive_haploid	haploid	II:522427:A:T:IRA1:stop_gained:c.4202T>A:p.Leu1401*:1/1~VI:101127:T:A:LPD1:downstream_gene_variant:c.*501A>T:nan:1/1~VII:27054:C:T:RTG2:missense_variant:c.431G>A:p.Gly144Asp:1/1~X:56470:T:C:ACO2:missense_variant:c.2344A>G:p.Ile782Val:1/1~XII:892410:C:G:IKI3:missense_variant:c.491G>C:p.Arg164Pro:1/1~XII:1029498:C:A:RPL6B:synonymous_variant:c.261C>A:p.Thr87Thr:1/1~XII:1033304:C:T:HMG2:synonymous_va…
ATCACAATAACTAAACTGATTCTTCA_CGCCCAATCTAAAAGGGCTTTCAGTG	IRA1_NON	EvolvingFront_WGS_Plate3_H01	EVO3D_IRA1_NON_rearray_Plate1-C5	KSP1	frameshift_variant	adaptive_haploid	haploid	II:522427:A:T:IRA1:stop_gained:c.4202T>A:p.Leu1401*:0/1~VI:101127:T:A:LPD1:downstream_gene_variant:c.*501A>T:nan:1/1~VII:161471:G:C:ATG1:missense_variant:c.1407G>C:p.Leu469Phe:0/1~VIII:151568:C:T:RPS27B:upstream_gene_variant:c.-2899G>A:nan:1/1~VIII:270641:GCAAAATAA:G:KSP1:frameshift_variant:c.900_907delTTATTTTG:p.Tyr301fs:1/1~XII:1029498:C:A:RPL6B:synonymous_variant:c.261C>A:p.Thr87Thr:1/1~XIV:20…
CCAACAAAAGGAAACGTATTTATTGA_TCGACAATTGTGAAGTGGTTTGTCGT	GPB2	EvolvingFront_WGS_Plate1_D08	EVO1D_TCG_rearray_Plate2-A2			pure_diploids	diploid	I:40104:T:G:GPB2:stop_gained:c.846T>G:p.Tyr282*:1/1~IV:592539:ATGCAAATGCAACTGCAAATGCAAC:A:SNF11:conservative_inframe_deletion:c.130_153delAATGCAACTGCAAATGCAACTGCA:p.Asn44_Ala51del:0|1~VI:52253:T:A:YFL040W:missense_variant:c.904T>A:p.Cys302Ser:1/1~VI:101127:T:A:LPD1:downstream_gene_variant:c.*501A>T:nan:1/1~XVI:860419:TG:T:tG(GCC)P2:frameshift_variant:c.44delG:p.Gly15fs:0/1
TATCGAAACCCAAAGAGATTTAATCG_GGGCGAACCGGAAAGGGGGTTAGACG	IRA1_MIS	EvolvingFront_WGS_Plate3_F03	EVO3D_IRA1_MIS_rearray_Plate1-B3	ARO80	missense_variant	adaptive_haploid	haploid	II:522697:G:A:IRA1:missense_variant:c.3932C>T:p.Ala1311Val:1/1~IV:1314755:A:C:ARO80:missense_variant:c.2716A>C:p.Thr906Pro:1/1~VII:1063730:AAT:AATAT:YGR283C:upstream_gene_variant:c.-3693_-3692insAT:nan:0/1~XIV:64778:G:A:BXI1:upstream_gene_variant:c.-4987C>T:nan:1/1
CCAACAAAACACAAATCTGTTGTGTA_GGGACAATCGTAAATCGCTTTCACAT	IRA1_NON	EvolvingFront_WGS_Plate5_G09	EVO2D_IRA1_NON_rearray_Plate1-C7	KSP1	stop_lost&splice_region_variant	adaptive_haploid	haploid	II:522427:A:T:IRA1:stop_gained:c.4202T>A:p.Leu1401*:1/1~V:142941:CAAT:C:MIT1:disruptive_inframe_deletion:c.1083_1085delTAA:p.Asn362del:0/1~VI:101127:T:A:LPD1:downstream_gene_variant:c.*501A>T:nan:1/1~VIII:268461:A:G:KSP1:stop_lost&splice_region_variant:c.3088T>C:p.Ter1030Glnext*?:1/1~X:631592:G:A:CPA2:synonymous_variant:c.1350C>T:p.Ala450Ala:1/1~XII:1029498:C:A:RPL6B:synonymous_variant:c.261C>A:p…
CATAAAAAGACTAATCTTATTAATGC_TGGCAAATGACCAAATTCTTTAATAA	IRA1_MIS	EvolvingFront_WGS_Plate1_A11	EVO1D_IRAs_rearray_Plate1-G5			pure_diploids	?	II:522697:G:A:IRA1:missense_variant:c.3932C>T:p.Ala1311Val:1/1~XI:347074:C:T:YKL050C:upstream_gene_variant:c.-1454G>A:nan:1/1
CATAAAAAGACTAATCTTATTAATGC_CCAGAAATTCTAAATAATTTTCAAAC	IRA1_MIS	EvolvingFront_WGS_Plate1_B03	EVO1D_IRAs_rearray_Plate1-H3			adaptive_haploid	?	II:522697:G:A:IRA1:missense_variant:c.3932C>T:p.Ala1311Val:1/1~IV:97040:G:T:ACK1:stop_gained:c.914C>A:p.Ser305*:0/1~IV:760391:A:G:NUM1:synonymous_variant:c.4764A>G:p.Ser1588Ser:0/1~VII:575926:A:C:KSS1:missense_variant:c.529A>C:p.Thr177Pro:0/1
GAAATAAACCACAACGACATTCTAAT_TCCCTAAAAGTAAAAGTTTTTGAAGG	IRA1_NON	EvolvingFront_WGS_Plate5_B07	EVO1D_IRAs_rearray_Plate5-C5			adaptive_haploid	?	II:522427:A:T:IRA1:stop_gained:c.4202T>A:p.Leu1401*:1/1~VI:101127:T:A:LPD1:downstream_gene_variant:c.*501A>T:nan:1/1~VII:1023358:C:A:YGR266W:missense_variant:c.703C>A:p.Gln235Lys:1/1~XII:1029498:C:A:RPL6B:synonymous_variant:c.261C>A:p.Thr87Thr:1/1
ATCAGAAGTTCGAATCAAATTACGAA_GCCAAAACGGCGAAAGGACTTTTATC	TOR1	EvolvingFront_WGS_Plate5_C08	EVO1D_TCG_rearray_Plate5-D7			pure_diploids	diploid	V:132034:G:C:UBC8:missense_variant:c.140G>C:p.Gly47Ala:0/1~VII:961959:T:G:YGR235C:missense_variant:c.103A>C:p.Asn35His:1/1~VIII:362075:C:A:tF(GAA)H2:upstream_gene_variant:c.-3506G>T:nan:1/1~X:464355:T:TTA:YJR011C:upstream_gene_variant:c.-4930_-4929insTA:nan:0/1~X:564551:T:G:TOR1:missense_variant:c.5136T>G:p.Phe1712Leu:1/1~XIV:103969:A:G:MRPL10:missense_variant:c.134T>C:p.Phe45Ser:1/1
TGATCAATCTACAAAAATATTTAATG_CGATCAAATCTTAAAAATTTTGCTAA	IRA1_MIS	EvolvingFront_WGS_Plate2_A07	EVO2D_IRA1_MIS_rearray_Plate1-D8	RTG2+VPS53	missense_variant+upstream_gene_variant	adaptive_haploid	haploid	II:522697:G:A:IRA1:missense_variant:c.3932C>T:p.Ala1311Val:1/1~VI:73368:T:C:RIM15:missense_variant:c.1060A>G:p.Asn354Asp:1/1~VII:25822:C:T:RTG2:missense_variant:c.1663G>A:p.Ala555Thr:1/1~IX:171029:G:T:SHQ1:synonymous_variant:c.477C>A:p.Ser159Ser:1/1~X:393675:TTA:T:VPS53:upstream_gene_variant:c.-2824_-2823delTA:nan:0/1~XV:87280:AT:A:MDH2:upstream_gene_variant:c.-4361delA:nan:1/1
CATTGAATCACAAAATAGGTTAGATG_TTGATAACAAACAAAGCGATTACAAT	IRA1_MIS	EvolvingFront_WGS_Plate5_F10	EVO2D_IRA1_MIS_rearray_Plate1-E2	CIT1	missense_variant	high_fitness_diploids	diploid	II:25615:G:T:ECM21:synonymous_variant:c.2685C>A:p.Gly895Gly:1/1~II:522697:G:A:IRA1:missense_variant:c.3932C>T:p.Ala1311Val:1/1~IX:220605:C:T:RPN2:synonymous_variant:c.96G>A:p.Val32Val:1/1~XIV:630809:T:C:CIT1:missense_variant:c.253A>G:p.Arg85Gly:1/1
TATCGAAACCCAAAGAGATTTAATCG_AAGAGAAGCCAGAAGGCCATTGGGTC	IRA1_MIS	EvolvingFront_WGS_Plate3_E07	EVO3D_IRA1_MIS_rearray_Plate1-A7	PUF3	stop_gained	adaptive_haploid	haploid	II:522697:G:A:IRA1:missense_variant:c.3932C>T:p.Ala1311Val:1/1~V:142941:CAAT:C:MIT1:disruptive_inframe_deletion:c.1083_1085delTAA:p.Asn362del:0/1~XII:123660:G:C:PUF3:stop_gained:c.1055C>G:p.Ser352*:1/1
TATCGAAACCCAAAGAGATTTAATCG_TCGGAAAATGTTAATGAGATTTAAAG	IRA1_MIS	EvolvingFront_WGS_Plate3_E12	EVO3D_IRA1_MIS_rearray_Plate1-A12	CIT1	missense_variant	high_fitness_diploids	diploid	II:522697:G:A:IRA1:missense_variant:c.3932C>T:p.Ala1311Val:1/1~V:142941:CAAT:C:MIT1:disruptive_inframe_deletion:c.1083_1085delTAA:p.Asn362del:0/1~XII:1042284:C:G:RIF2:missense_variant:c.703G>C:p.Val235Leu:0/1~XIV:629738:C:T:CIT1:missense_variant:c.1324G>A:p.Gly442Ser:1/1
CCAACAAAACACAAATCTGTTGTGTA_AATGCAACGGTTAATGTGTATTATGTA	IRA1_NON	EvolvingFront_WGS_Plate3_B06	EVO2D_IRA1_NON_rearray_Plate2-E4	PUF3	stop_gained	adaptive_haploid	haploid	II:522427:A:T:IRA1:stop_gained:c.4202T>A:p.Leu1401*:1/1~VI:101127:T:A:LPD1:downstream_gene_variant:c.*501A>T:nan:1/1~XII:122206:C:A:PUF3:stop_gained:c.2509G>T:p.Glu837*:1/1~XII:1029498:C:A:RPL6B:synonymous_variant:c.261C>A:p.Thr87Thr:1/1~XV:608680:G:T:SPP2:missense_variant:c.518C>A:p.Thr173Lys:1/1
TGATCAATCTACAAAAATATTTAATG_GGAAGAACACGCAATCAGGTTCCAAT	IRA1_MIS	EvolvingFront_WGS_Plate2_E09	EVO2D_IRA1_MIS_rearray_Plate2-C6	MKS1	stop_gained	high_fitness_diploids	diploid	II:522697:G:A:IRA1:missense_variant:c.3932C>T:p.Ala1311Val:1/1~XIV:484486:G:T:MKS1:stop_gained:c.931G>T:p.Glu311*:0/1~XV:87280:AT:A:MDH2:upstream_gene_variant:c.-4361delA:nan:1/1
ATCACAATAACTAAACTGATTCTTCA_AGCGAAACCTGCAAGCAACTTGCTAG	IRA1_NON	EvolvingFront_WGS_Plate5_H10	EVO3D_IRA1_NON_rearray_Plate1-E4	KSP1	missense_variant	adaptive_haploid	haploid	II:522427:A:T:IRA1:stop_gained:c.4202T>A:p.Leu1401*:1/1~VI:101127:T:A:LPD1:downstream_gene_variant:c.*501A>T:nan:1/1~VII:161471:G:C:ATG1:missense_variant:c.1407G>C:p.Leu469Phe:1/1~VIII:271499:C:G:KSP1:missense_variant:c.50G>C:p.Arg17Pro:1/1~IX:31189:C:T:YIL166C:missense_variant:c.1378G>A:p.Val460Ile:1/1~X:519554:A:T:POL32:upstream_gene_variant:c.-2041T>A:nan:1|1~X:519560:G:A:POL32:upstream_gene_v…
CCAACAAAAGGAAACGTATTTATTGA_CCCCTAATTGATAAAGTACTTCAAGG	GPB2	EvolvingFront_WGS_Plate4_E08	EVO3D_TCG_rearray_Plate1-H2	SSK2	stop_gained	adaptive_haploid	haploid	I:40104:T:G:GPB2:stop_gained:c.846T>G:p.Tyr282*:1/1~IV:1164032:G:A:HXT3:missense_variant:c.629C>T:p.Thr210Ile:1/1~VI:101127:T:A:LPD1:downstream_gene_variant:c.*501A>T:nan:1/1~XIV:684865:G:T:SSK2:stop_gained:c.569C>A:p.Ser190*:1/1
ATCACAATAACTAAACTGATTCTTCA_ATCGGAAACTGAAAGGTGGTTCATAA	IRA1_NON	EvolvingFront_WGS_Plate4_A07	EVO3D_IRA1_NON_rearray_Plate2-B2	ALD5+KSP1	upstream_gene_variant+stop_gained	adaptive_haploid	haploid	II:522427:A:T:IRA1:stop_gained:c.4202T>A:p.Leu1401*:1/1~V:303524:AT:A:ALD5:upstream_gene_variant:c.-505delT:nan:0/1~VI:101127:T:A:YFL021C-A:upstream_gene_variant:c.-4512A>T:nan:1/1~VII:161471:G:C:ATG1:missense_variant:c.1407G>C:p.Leu469Phe:1/1~VIII:270656:G:T:KSP1:stop_gained:c.893C>A:p.Ser298*:1/1~XII:1029498:C:A:RPL6B:synonymous_variant:c.261C>A:p.Thr87Thr:1/1~XIV:204739:G:A:KEX2:missense_varia…
CCAACAAAACACAAATCTGTTGTGTA_GTCTTAAATGGTAACACATTTCGGAA	IRA1_NON	EvolvingFront_WGS_Plate5_H01	EVO2D_IRA1_NON_rearray_Plate2-C1	KSP1	stop_gained	adaptive_haploid	haploid	II:522427:A:T:IRA1:stop_gained:c.4202T>A:p.Leu1401*:1/1~IV:308446:A:T:RPS16B:upstream_gene_variant:c.-657T>A:nan:1/1~IV:524612:G:A:EHD3:synonymous_variant:c.102C>T:p.Thr34Thr:1/1~VI:101127:T:A:LPD1:downstream_gene_variant:c.*501A>T:nan:1/1~VIII:269753:G:T:KSP1:stop_gained:c.1796C>A:p.Ser599*:1/1~XII:1029498:C:A:RPL6B:synonymous_variant:c.261C>A:p.Thr87Thr:1/1~XV:608680:G:T:SPP2:missense_variant:c…
TGATCAATCTACAAAAATATTTAATG_TGATAAATACATAAAGTATTTCTTGA	IRA1_MIS	EvolvingFront_WGS_Plate5_G05	EVO2D_IRA1_MIS_rearray_Plate2-D5	MKS1	stop_gained	high_fitness_diploids	diploid	II:522697:G:A:IRA1:missense_variant:c.3932C>T:p.Ala1311Val:1/1~IV:232297:T:A:VCX1:upstream_gene_variant:c.-355T>A:nan:0/1~X:271142:G:A:TRL1:synonymous_variant:c.1344C>T:p.Ile448Ile:0/1~XIV:484471:G:T:MKS1:stop_gained:c.916G>T:p.Glu306*:0/1~XV:87280:AT:A:MDH2:upstream_gene_variant:c.-4361delA:nan:1/1
ATCACAATAACTAAACTGATTCTTCA_GTTCAAAGCGTCAAGGATATTTAGAT	IRA1_NON	EvolvingFront_WGS_Plate4_A06	EVO3D_IRA1_NON_rearray_Plate2-A11	KSP1	frameshift_variant	adaptive_haploid	haploid	II:522427:A:T:IRA1:stop_gained:c.4202T>A:p.Leu1401*:1/1~VI:101127:T:A:LPD1:downstream_gene_variant:c.*501A>T:nan:1/1~VII:161471:G:C:ATG1:missense_variant:c.1407G>C:p.Leu469Phe:1/1~VIII:270433:CA:C:KSP1:frameshift_variant:c.1115delT:p.Leu372fs:1/1~VIII:414808:T:A:KEL1:missense_variant:c.2372A>T:p.Lys791Ile:1/1~XII:1029498:C:A:RPL6B:synonymous_variant:c.261C>A:p.Thr87Thr:1/1~XIII:309762:A:T:SOK2:up…
CCAACAAAACACAAATCTGTTGTGTA_AGACTAAGTGGAAATAGAGTTTAGAC	IRA1_NON	EvolvingFront_WGS_Plate3_C03	EVO2D_IRA1_NON_rearray_Plate2-G9	PUF3	disruptive_inframe_deletion	adaptive_haploid	haploid	II:522427:A:T:IRA1:stop_gained:c.4202T>A:p.Leu1401*:1/1~VI:101127:T:A:LPD1:downstream_gene_variant:c.*501A>T:nan:1/1~XII:122370:ATAGATTTTTCGACCACGTTGGAGGCAAATTTATGTT:A:PUF3:disruptive_inframe_deletion:c.2309_2344delAACATAAATTTGCCTCCAACGTGGTCGAAAAATCTA:p.Lys770_Ser781del:1/1~XII:122380:C:*:nan:nan:nan:nan:1/1~XII:122401:T:*:nan:nan:nan:nan:1/1~XII:997532:A:G:SEN1:missense_variant:c.4099A>G:p.Ile13…
CCAACAAAACACAAATCTGTTGTGTA_TACGAAAAATATAAAGGAGTTTATTT	IRA1_NON	EvolvingFront_WGS_Plate3_A05	EVO2D_IRA1_NON_rearray_Plate2-B1	PUF3	stop_gainedframeshift_variantmissense_variant	adaptive_haploid	haploid	II:522427:A:T:IRA1:stop_gained:c.4202T>A:p.Leu1401*:1/1~VI:101127:T:A:LPD1:downstream_gene_variant:c.*501A>T:nan:1/1~VII:700940:T:TA:SRB5:upstream_gene_variant:c.-2573_-2572insT:nan:1/1~X:376289:T:C:NUP192:upstream_gene_variant:c.-2490A>G:nan:1|1~XII:123074:GC:TC:PUF3:stop_gained:c.1641C>A:p.Cys547*:0|0~XII:123074:GC:G:PUF3:frameshift_variant:c.1640delG:p.Cys547fs:1|1~XII:123076:A:G:PUF3:missense…
AATGCAATAATGAAATGATTTGAGGA_CATACAAGCGACAAAAGGGTTCACAA	IRA1_NON	EvolvingFront_WGS_Plate1_C06	EVO1D_IRAs_rearray_Plate4-C7			adaptive_haploid	?	II:522427:A:T:IRA1:stop_gained:c.4202T>A:p.Leu1401*:1/1~VI:60135:G:T:RPO41:missense_variant:c.1354G>T:p.Val452Phe:0/1~VI:101127:T:A:LPD1:downstream_gene_variant:c.*501A>T:nan:1/1~VIII:203418:G:T:AAP1:upstream_gene_variant:c.-2108C>A:nan:0/1~XII:841888:C:A:RSC2:synonymous_variant:c.558C>A:p.Val186Val:1/1~XII:1029498:C:A:RPL6B:synonymous_variant:c.261C>A:p.Thr87Thr:1/1~XV:779647:T:C:RPL33B:upstream…
CCAACAAAACACAAATCTGTTGTGTA_CGACCAAACAGTAAGTGGTTTTAGCC	IRA1_NON	EvolvingFront_WGS_Plate3_B08	EVO2D_IRA1_NON_rearray_Plate2-E11			adaptive_haploid	haploid	II:522427:A:T:IRA1:stop_gained:c.4202T>A:p.Leu1401*:1/1~II:578883:C:G:SEC66:missense_variant:c.520C>G:p.Gln174Glu:1/1~VI:101127:T:A:LPD1:downstream_gene_variant:c.*501A>T:nan:1/1~XII:1029498:C:A:RPL6B:synonymous_variant:c.261C>A:p.Thr87Thr:1/1~XIII:796187:A:G:CUE1:missense_variant:c.383A>G:p.Asp128Gly:1/1~XIV:218512:G:A:ELA1:synonymous_variant:c.151C>T:p.Leu51Leu:1/1~XV:608680:G:T:SPP2:missense_v…
CCAACAAAACACAAATCTGTTGTGTA_ATCCGAAAACGCAATCTTATTGTCGA	IRA1_NON	EvolvingFront_WGS_Plate3_D02	EVO2D_IRA1_NON_rearray_Plate3-B7	PAB1	missense_variant	adaptive_haploid	haploid	II:522427:A:T:IRA1:stop_gained:c.4202T>A:p.Leu1401*:1/1~V:510499:G:C:PAB1:missense_variant:c.127G>C:p.Gly43Arg:1/1~VI:101127:T:A:LPD1:downstream_gene_variant:c.*501A>T:nan:1/1~XII:1029498:C:A:RPL6B:synonymous_variant:c.261C>A:p.Thr87Thr:1/1~XV:608680:G:T:SPP2:missense_variant:c.518C>A:p.Thr173Lys:1/1
CCAACAAAAGGAAACGTATTTATTGA_CATATAACTTTCAAGCAGATTATGAC	GPB2	EvolvingFront_WGS_Plate4_C03	EVO3D_TCG_rearray_Plate1-C2	VPS53+PLB3	upstream_gene_variant+upstream_gene_variantupstream_gene_variant	adaptive_haploid	haploid	I:40104:T:G:GPB2:stop_gained:c.846T>G:p.Tyr282*:1/1~VI:101127:T:A:LPD1:downstream_gene_variant:c.*501A>T:nan:1/1~X:393675:TTA:T:VPS53:upstream_gene_variant:c.-2824_-2823delTA:nan:0/1~XV:301304:A:ATG:PLB3:upstream_gene_variant:c.-4045_-4044insTG:nan:0|0~XV:301306:G:A:PLB3:upstream_gene_variant:c.-4043G>A:nan:0|0
AATGCAATAATGAAATGATTTGAGGA_CATCGAAGGGAAAACCAGCTTAGCCG	IRA1_NON	EvolvingFront_WGS_Plate5_A01	EVO1D_IRAs_rearray_Plate1-C1	ALD5	upstream_gene_variant	adaptive_haploid	?	II:522427:A:T:IRA1:stop_gained:c.4202T>A:p.Leu1401*:1/1~V:303524:AT:ATT:ALD5:upstream_gene_variant:c.-505_-504insT:nan:1/1~VI:101127:T:A:YFL021C-A:upstream_gene_variant:c.-4512A>T:nan:1/1~XII:841888:C:A:RSC2:synonymous_variant:c.558C>A:p.Val186Val:1/1~XII:1029498:C:A:RPL6B:synonymous_variant:c.261C>A:p.Thr87Thr:1/1
ATCAGAAGTTCGAATCAAATTACGAA_TAAAGAAGTTATAACGCAGTTGCCCG	TOR1	EvolvingFront_WGS_Plate1_E04	EVO1D_TCG_rearray_Plate3-A10	IRA2	stop_gained	high_fitness_diploids	diploid	VII:961959:T:G:YGR235C:missense_variant:c.103A>C:p.Asn35His:1/1~VIII:362075:C:A:tF(GAA)H2:upstream_gene_variant:c.-3506G>T:nan:1/1~X:564551:T:G:TOR1:missense_variant:c.5136T>G:p.Phe1712Leu:1/1~XIV:103969:A:G:MRPL10:missense_variant:c.134T>C:p.Phe45Ser:1/1~XV:174089:C:A:IRA2:stop_gained:c.3020C>A:p.Ser1007*:0/1
TGATCAATCTACAAAAATATTTAATG_ACATCAATACGGAATCGCTTTATAAG	IRA1_MIS	EvolvingFront_WGS_Plate2_E02	EVO2D_IRA1_MIS_rearray_Plate2-B10	ARO80	missense_variant	adaptive_haploid	haploid	II:522697:G:A:IRA1:missense_variant:c.3932C>T:p.Ala1311Val:1/1~III:8903:C:A:GEX1:upstream_gene_variant:c.-577G>T:nan:1/1~IV:1314743:G:A:ARO80:missense_variant:c.2704G>A:p.Val902Ile:1/1~XV:87280:AT:A:MDH2:upstream_gene_variant:c.-4361delA:nan:1/1
TGATCAATCTACAAAAATATTTAATG_GTCACAAATGTTAATGGGTTTTATGT	IRA1_MIS	EvolvingFront_WGS_Plate2_D05	EVO2D_IRA1_MIS_rearray_Plate2-A4			pure_diploids	diploid	II:522697:G:A:IRA1:missense_variant:c.3932C>T:p.Ala1311Val:1/1~XIV:171429:GT:G:GIS2:upstream_gene_variant:c.-3640delA:nan:1/1~XV:87280:AT:A:MDH2:upstream_gene_variant:c.-4361delA:nan:1/1
AGAACAAAAACTAAACTCATTCATGG_GATAGAACTCCTAAGGTTGTTCGCTT	CYR1	EvolvingFront_WGS_Plate5_C03	EVO1D_TCG_rearray_Plate3-G3			pure_diploids	diploid	II:610499:A:T:MED8:upstream_gene_variant:c.-746T>A:nan:1/1~X:427906:C:A:CYR1:missense_variant:c.2750C>A:p.Ser917Tyr:1/1~XVI:940751:T:G:ARR3:missense_variant:c.830T>G:p.Ile277Ser:1/1
CCAACAAAACACAAATCTGTTGTGTA_ACGATAAGGTTAAACAGCATTTCTGT	IRA1_NON	EvolvingFront_WGS_Plate3_B04	EVO2D_IRA1_NON_rearray_Plate2-D9	PUF3	stop_gained	adaptive_haploid	haploid	II:522427:A:T:IRA1:stop_gained:c.4202T>A:p.Leu1401*:1/1~VI:101127:T:A:LPD1:downstream_gene_variant:c.*501A>T:nan:1/1~XII:122592:G:T:PUF3:stop_gained:c.2123C>A:p.Ser708*:1/1~XII:1029498:C:A:RPL6B:synonymous_variant:c.261C>A:p.Thr87Thr:1/1~XV:608680:G:T:SPP2:missense_variant:c.518C>A:p.Thr173Lys:1/1
ATCAGAAGTTCGAATCAAATTACGAA_GTGCCAAACTGAAATTGGGTTGATTT	TOR1	EvolvingFront_WGS_Plate1_F08	EVO1D_TCG_rearray_Plate6-G12			pure_diploids	diploid	VII:961959:T:G:YGR235C:missense_variant:c.103A>C:p.Asn35His:1/1~VIII:362075:C:A:tF(GAA)H2:upstream_gene_variant:c.-3506G>T:nan:1/1~X:564551:T:G:TOR1:missense_variant:c.5136T>G:p.Phe1712Leu:1/1~XIV:103969:A:G:MRPL10:missense_variant:c.134T>C:p.Phe45Ser:1/1~XIV:553379:C:G:COG6:upstream_gene_variant:c.-1392G>C:nan:1/1
GAAATAAACCACAACGACATTCTAAT_ACATGAACGTGTAATGCGATTGCGGG	IRA1_NON	EvolvingFront_WGS_Plate5_A06	EVO1D_IRAs_rearray_Plate2-A11			adaptive_haploid	?	II:522427:A:T:IRA1:stop_gained:c.4202T>A:p.Leu1401*:1/1~VI:101127:T:A:LPD1:downstream_gene_variant:c.*501A>T:nan:1/1~VII:150967:C:T:CDC55:upstream_gene_variant:c.-3578G>A:nan:0/1~VII:1023358:C:A:YGR266W:missense_variant:c.703C>A:p.Gln235Lys:1/1~XII:1029498:C:A:RPL6B:synonymous_variant:c.261C>A:p.Thr87Thr:1/1
TGATCAATCTACAAAAATATTTAATG_GGGCGAAACTGCAAGGCAGTTAGGCG	IRA1_MIS	EvolvingFront_WGS_Plate5_F11	EVO2D_IRA1_MIS_rearray_Plate1-G4			adaptive_haploid	haploid	II:522697:G:A:IRA1:missense_variant:c.3932C>T:p.Ala1311Val:1/1~II:691725:C:T:ABD1:upstream_gene_variant:c.-32G>A:nan:1/1~VIII:554059:A:C:YHR214C-B:upstream_gene_variant:n.-4713T>G:nan:1/1~XII:23966:A:C:YLL058W:missense_variant:c.398A>C:p.Glu133Ala:1/1~XV:87280:AT:A:MDH2:upstream_gene_variant:c.-4361delA:nan:1/1
CCAACAAAAGGAAACGTATTTATTGA_ATATTAAGCTGAAATGGGATTTAAAC	GPB2	EvolvingFront_WGS_Plate1_D09	EVO1D_TCG_rearray_Plate2-A11			pure_diploids	diploid	I:40104:T:G:GPB2:stop_gained:c.846T>G:p.Tyr282*:1/1~VI:101127:T:A:LPD1:downstream_gene_variant:c.*501A>T:nan:1/1~VIII:205873:G:C:YHK8:missense_variant:c.1267G>C:p.Gly423Arg:0/1
CATAAAAAGACTAATCTTATTAATGC_ATGTAAAATTGTAAGAATTTTATTAT	IRA1_MIS	EvolvingFront_WGS_Plate1_A01	EVO1D_IRAs_rearray_Plate1-A4	SSK2	missense_variant	adaptive_haploid	?	II:522697:G:A:IRA1:missense_variant:c.3932C>T:p.Ala1311Val:1/1~VII:519180:GTCTGTTTCTCAAGTTTCAGACACACCAGTTTCTTATACAACTTCAAGTTCA:G:MSB2:disruptive_inframe_deletion:c.2265_2315delAGTTTCTTATACAACTTCAAGTTCATCTGTTTCTCAAGTTTCAGACACACC:p.Val756_Pro772del:0/1~XII:961264:C:A:YLR419W:stop_gained:c.2837C>A:p.Ser946*:0/1~XIV:684871:T:G:SSK2:missense_variant:c.563A>C:p.Asn188Thr:0/1
TGTACAAATCTTAAGAAGATTACAAG_ATCCAAACAAGGAAACGGATTTTCAG	IRA1_NON	EvolvingFront_WGS_Plate1_B10	EVO1D_IRAs_rearray_Plate2-H12			adaptive_haploid	?	II:522427:A:T:IRA1:stop_gained:c.4202T>A:p.Leu1401*:1/1~VI:101127:T:A:LPD1:downstream_gene_variant:c.*501A>T:nan:1/1~XII:1029498:C:A:RPL6B:synonymous_variant:c.261C>A:p.Thr87Thr:1/1~XIV:509781:A:C:GCD10:missense_variant:c.432T>G:p.Ile144Met:1/1~XV:818647:T:G:RPT4:upstream_gene_variant:c.-4939A>C:nan:1/1
CATTGAATCACAAAATAGGTTAGATG_TAATTAACCGGCAATTTTGTTTAAGG	IRA1_MIS	EvolvingFront_WGS_Plate2_E06	EVO2D_IRA1_MIS_rearray_Plate2-C3	ALD5+RTG2	upstream_gene_variant+missense_variant	adaptive_haploid	haploid	II:522697:G:A:IRA1:missense_variant:c.3932C>T:p.Ala1311Val:1/1~V:303524:AT:A:ALD5:upstream_gene_variant:c.-505delT:nan:0/1~VII:26922:C:G:RTG2:missense_variant:c.563G>C:p.Gly188Ala:1/1
CCAACAAAACACAAATCTGTTGTGTA_GGAGTAAACGGAAACTGATTTGAAAG	IRA1_NON	EvolvingFront_WGS_Plate3_B03	EVO2D_IRA1_NON_rearray_Plate2-D7	PAB1	missense_variant	adaptive_haploid	haploid	II:522427:A:T:IRA1:stop_gained:c.4202T>A:p.Leu1401*:1/1~V:510499:G:C:PAB1:missense_variant:c.127G>C:p.Gly43Arg:1/1~VI:101127:T:A:LPD1:downstream_gene_variant:c.*501A>T:nan:1/1~XII:1029498:C:A:RPL6B:synonymous_variant:c.261C>A:p.Thr87Thr:1/1~XV:608680:G:T:SPP2:missense_variant:c.518C>A:p.Thr173Lys:1/1
CATAAAAAGACTAATCTTATTAATGC_ACGAAAATAGTTAATTAGGTTCAATA	IRA1_MIS	EvolvingFront_WGS_Plate1_A03	EVO1D_IRAs_rearray_Plate1-B12			pure_diploids	?	II:522697:G:A:IRA1:missense_variant:c.3932C>T:p.Ala1311Val:1/1~VII:161471:G:C:ATG1:missense_variant:c.1407G>C:p.Leu469Phe:0|0~VII:1063730:AAT:AATAT:YGR283C:upstream_gene_variant:c.-3693_-3692insAT:nan:0/1~XI:327176:T:A:FBA1:synonymous_variant:c.312A>T:p.Pro104Pro:0/1~XI:347074:C:T:YKL050C:upstream_gene_variant:c.-1454G>A:nan:1/1
CCAACAAAACACAAATCTGTTGTGTA_TCATAAATATTGAAAGACGTTTCGAG	IRA1_NON	EvolvingFront_WGS_Plate3_A12	EVO2D_IRA1_NON_rearray_Plate2-C2	KSP1	stop_gained	adaptive_haploid	haploid	II:522427:A:T:IRA1:stop_gained:c.4202T>A:p.Leu1401*:1/1~VI:101127:T:A:LPD1:downstream_gene_variant:c.*501A>T:nan:1/1~VIII:46552:C:T:OCA5:missense_variant:c.1417G>A:p.Glu473Lys:1/1~VIII:271495:A:C:KSP1:stop_gained:c.54T>G:p.Tyr18*:1/1~XII:863319:T:G:ROM2:synonymous_variant:c.606T>G:p.Leu202Leu:1/1~XII:1029498:C:A:RPL6B:synonymous_variant:c.261C>A:p.Thr87Thr:1/1~XV:608680:G:T:SPP2:missense_variant:…
CCAACAAAACACAAATCTGTTGTGTA_TATAGAACCATCAAAGAGTTTATGCT	IRA1_NON	EvolvingFront_WGS_Plate3_C02	EVO2D_IRA1_NON_rearray_Plate2-G4	KSP1	frameshift_variant	adaptive_haploid	haploid	II:522427:A:T:IRA1:stop_gained:c.4202T>A:p.Leu1401*:1/1~VI:101127:T:A:LPD1:downstream_gene_variant:c.*501A>T:nan:1/1~VIII:271440:CT:C:KSP1:frameshift_variant:c.108delA:p.Asp37fs:1/1~IX:102075:C:T:FKH1:missense_variant:c.161G>A:p.Arg54Lys:1/1~XII:1029498:C:A:RPL6B:synonymous_variant:c.261C>A:p.Thr87Thr:1/1~XV:608680:G:T:SPP2:missense_variant:c.518C>A:p.Thr173Lys:1/1
CATAAAAAGACTAATCTTATTAATGC_CATCTAAGGGATAATGTTGTTGGTTC	IRA1_MIS	EvolvingFront_WGS_Plate5_B05	EVO1D_IRAs_rearray_Plate4-H9			adaptive_haploid	?	II:522697:G:A:IRA1:missense_variant:c.3932C>T:p.Ala1311Val:1/1~V:470023:T:A:UBP3:missense_variant:c.2402A>T:p.Asn801Ile:1/1~XI:347074:C:T:YKL050C:upstream_gene_variant:c.-1454G>A:nan:1/1
ATCAGAAGTTCGAATCAAATTACGAA_CCGTGAAATATTAAACTCTTTGGGTG	TOR1	EvolvingFront_WGS_Plate1_D01	EVO1D_TCG_rearray_Plate1-B11			pure_diploids	diploid	III:282316:C:G:CDC39:missense_variant:c.2200C>G:p.Gln734Glu:0/1~VII:961959:T:G:YGR235C:missense_variant:c.103A>C:p.Asn35His:1/1~VIII:362075:C:A:tF(GAA)H2:upstream_gene_variant:c.-3506G>T:nan:1/1~X:564551:T:G:TOR1:missense_variant:c.5136T>G:p.Phe1712Leu:1/1~XI:150207:CAAGT:C:KDX1:frameshift_variant:c.477_480delACTT:p.Val161fs:0/1~XIV:103969:A:G:MRPL10:missense_variant:c.134T>C:p.Phe45Ser:1/1
GAAATAAACCACAACGACATTCTAAT_TATTTAACATCGAAACAACTTGTTGA	IRA1_NON	EvolvingFront_WGS_Plate1_A05	EVO1D_IRAs_rearray_Plate1-C6			adaptive_haploid	?	II:522427:A:T:IRA1:stop_gained:c.4202T>A:p.Leu1401*:1/1~IV:698201:ATTACTTCACTGAATCAATACAACTCGTAACGGTCATATAACTGCGAGTTTGTACGCAGTTATTCTGTTTGTGAAGACAGATTATACTTCGCCGTTGAAAGATTTCT:A:TRM1:upstream_gene_variant:c.-5046_-4941del:nan:0/1~VI:101127:T:A:LPD1:downstream_gene_variant:c.*501A>T:nan:1/1~VII:1023358:C:A:YGR266W:missense_variant:c.703C>A:p.Gln235Lys:1/1~XII:1029498:C:A:RPL6B:synonymous_variant:c.2…
CATTGAATCACAAAATAGGTTAGATG_ATCATAATTGTCAAGTCATTTATTAG	IRA1_MIS	EvolvingFront_WGS_Plate5_D10	EVO2D_IRA1_MIS_rearray_Plate1-A6	MKS1	disruptive_inframe_deletion	adaptive_haploid	haploid	II:522697:G:A:IRA1:missense_variant:c.3932C>T:p.Ala1311Val:1/1~XIV:484140:TATCACTGGTTTTGATACA:T:MKS1:disruptive_inframe_deletion:c.587_604delTCACTGGTTTTGATACAA:p.Ile196_Thr201del:1/1
CATAAAAAGACTAATCTTATTAATGC_ATCCTAAGAAGTAAGGGTATTCCTGG	IRA1_MIS	EvolvingFront_WGS_Plate1_A09	EVO1D_IRAs_rearray_Plate1-E11			pure_diploids	?	II:522697:G:A:IRA1:missense_variant:c.3932C>T:p.Ala1311Val:1/1~XI:347074:C:T:YKL050C:upstream_gene_variant:c.-1454G>A:nan:1/1~XII:643240:C:A:MCP2:missense_variant:c.614C>A:p.Ser205Tyr:0/1~XIV:570003:C:A:YNL035C:upstream_gene_variant:c.-312G>T:nan:0/1~XIV:572150:A:G:YNL034W:synonymous_variant:c.1674A>G:p.Leu558Leu:0/1~XV:782473:T:G:HES1:synonymous_variant:c.480T>G:p.Ser160Ser:0/1
CATAAAAAGACTAATCTTATTAATGC_ATAGGAACCTTCAACCCTGTTTACTG	IRA1_MIS	EvolvingFront_WGS_Plate5_A11	EVO1D_IRAs_rearray_Plate2-H4			pure_diploids	?	II:522697:G:A:IRA1:missense_variant:c.3932C>T:p.Ala1311Val:1/1~VII:1031828:T:A:SLH1:missense_variant:c.38T>A:p.Phe13Tyr:0/1~VIII:185432:G:A:MSC7:stop_gained:c.1378C>T:p.Gln460*:0/1~XI:347074:C:T:YKL050C:upstream_gene_variant:c.-1454G>A:nan:1/1~XVI:39392:C:T:DIM1:missense_variant:c.272C>T:p.Ala91Val:0/1
ATCACAATAACTAAACTGATTCTTCA_CTCTCAATGTGGAAGTATATTGCTAC	IRA1_NON	EvolvingFront_WGS_Plate3_H10	EVO3D_IRA1_NON_rearray_Plate1-G2	KSP1	frameshift_variant	adaptive_haploid	haploid	II:522427:A:T:IRA1:stop_gained:c.4202T>A:p.Leu1401*:1/1~VI:101127:T:A:LPD1:downstream_gene_variant:c.*501A>T:nan:1/1~VII:161471:G:C:ATG1:missense_variant:c.1407G>C:p.Leu469Phe:1/1~VIII:269933:GA:G:KSP1:frameshift_variant:c.1615delT:p.Ser539fs:1/1~XII:1029498:C:A:RPL6B:synonymous_variant:c.261C>A:p.Thr87Thr:1/1~XIV:204739:G:A:KEX2:missense_variant:c.2312G>A:p.Ser771Asn:1/1
CATTGAATCACAAAATAGGTTAGATG_TTTGTAATTTGTAAGCAATTTTTTAA	IRA1_MIS	EvolvingFront_WGS_Plate2_B07	EVO2D_IRA1_MIS_rearray_Plate1-F9	PAN2	start_lost	high_fitness_diploids	diploid	II:522697:G:A:IRA1:missense_variant:c.3932C>T:p.Ala1311Val:1/1~V:201735:G:T:PRO3:missense_variant:c.660G>T:p.Met220Ile:1/1~VII:334463:C:G:PAN2:start_lost:c.3G>C:p.Met1?:1/1
ATCACAATAACTAAACTGATTCTTCA_TATCAAAATTATAATACTATTGGATA	IRA1_NON	EvolvingFront_WGS_Plate5_H11	EVO3D_IRA1_NON_rearray_Plate2-B9	KSP1	missense_variant	adaptive_haploid	haploid	II:153682:T:G:YBL036C:upstream_gene_variant:c.-2462A>C:nan:1/1~II:522427:A:T:IRA1:stop_gained:c.4202T>A:p.Leu1401*:1/1~IV:1495439:A:G:HLR1:missense_variant:c.854A>G:p.Gln285Arg:1/1~VI:101127:T:A:LPD1:downstream_gene_variant:c.*501A>T:nan:1/1~VII:161471:G:C:ATG1:missense_variant:c.1407G>C:p.Leu469Phe:1/1~VIII:270825:C:G:KSP1:missense_variant:c.724G>C:p.Gly242Arg:1/1~XII:1029498:C:A:RPL6B:synonymou…
CCGCCAATCCCGAACCCCGTTTCGCC_GACAAAACTAATAATTAATTTGCATA	GPB2	EvolvingFront_WGS_Plate4_B10	EVO3D_TCG_rearray_Plate1-B1	ATG26	conservative_inframe_deletion	high_fitness_diploids	diploid	I:40104:T:G:GPB2:stop_gained:c.846T>G:p.Tyr282*:1/1~VI:58065:C:A:ACT1:upstream_gene_variant:c.-3369G>T:nan:0/1~VI:101127:T:A:LPD1:downstream_gene_variant:c.*501A>T:nan:1/1~XII:531456:ATTC:A:ATG26:conservative_inframe_deletion:c.2935_2937delGAA:p.Glu979del:1/1~XII:1029498:C:A:RPL6B:synonymous_variant:c.261C>A:p.Thr87Thr:0/1
TGATCAATCTACAAAAATATTTAATG_ACGTAAATTAAAAAGCCAGTTCATCA	IRA1_MIS	EvolvingFront_WGS_Plate5_F02	EVO2D_IRA1_MIS_rearray_Plate1-C11	MDH1	missense_variant	adaptive_haploid	haploid	II:522697:G:A:IRA1:missense_variant:c.3932C>T:p.Ala1311Val:1/1~XI:279207:A:G:MDH1:missense_variant:c.85A>G:p.Ile29Val:1/1~XV:87280:AT:A:MDH2:upstream_gene_variant:c.-4361delA:nan:1/1
ATCACAATAACTAAACTGATTCTTCA_ATATAAATATTGAAACCGTTTCGAGA	IRA1_NON	EvolvingFront_WGS_Plate3_H03	EVO3D_IRA1_NON_rearray_Plate1-C10			adaptive_haploid	haploid	II:522427:A:T:IRA1:stop_gained:c.4202T>A:p.Leu1401*:0/1~VI:101127:T:A:LPD1:downstream_gene_variant:c.*501A>T:nan:1/1~VII:161471:G:C:ATG1:missense_variant:c.1407G>C:p.Leu469Phe:1/1~XII:1029498:C:A:RPL6B:synonymous_variant:c.261C>A:p.Thr87Thr:0/1~XIII:769996:T:C:RKR1:upstream_gene_variant:c.-1957A>G:nan:1/1~XIV:204739:G:A:KEX2:missense_variant:c.2312G>A:p.Ser771Asn:1/1
CCGCCAATCCCGAACCCCGTTTCGCC_TGTCAAAATATGAACAGTTTTTACCG	GPB2	EvolvingFront_WGS_Plate4_C11	EVO3D_TCG_rearray_Plate1-D1	PAB1	missense_variant	adaptive_haploid	haploid	I:40104:T:G:GPB2:stop_gained:c.846T>G:p.Tyr282*:1/1~V:510833:C:T:PAB1:missense_variant:c.461C>T:p.Ser154Phe:1/1~VI:58065:C:A:ACT1:upstream_gene_variant:c.-3369G>T:nan:1/1~VI:101127:T:A:LPD1:downstream_gene_variant:c.*501A>T:nan:1/1
CCAACAAAACACAAATCTGTTGTGTA_TCAGTAACAGAAAAACGGCTTTGCGG	IRA1_NON	EvolvingFront_WGS_Plate2_G12	EVO2D_IRA1_NON_rearray_Plate1-D4	KSP1	stop_gained	adaptive_haploid	?	II:522427:A:T:IRA1:stop_gained:c.4202T>A:p.Leu1401*:1/1~VI:101127:T:A:LPD1:downstream_gene_variant:c.*501A>T:nan:1/1~VIII:270010:G:T:KSP1:stop_gained:c.1539C>A:p.Tyr513*:1/1~XII:1029498:C:A:RPL6B:synonymous_variant:c.261C>A:p.Thr87Thr:1/1~XV:608680:G:T:SPP2:missense_variant:c.518C>A:p.Thr173Lys:1/1
CCAACAAAACACAAATCTGTTGTGTA_TGATCAACTATGAATTGTGTTTCCCC	IRA1_NON	EvolvingFront_WGS_Plate2_H03	EVO2D_IRA1_NON_rearray_Plate1-D10			adaptive_haploid	haploid	II:522427:A:T:IRA1:stop_gained:c.4202T>A:p.Leu1401*:1/1~VI:101127:T:A:LPD1:downstream_gene_variant:c.*501A>T:nan:1/1~X:464355:T:TTA:YJR011C:upstream_gene_variant:c.-4930_-4929insTA:nan:0/1~XII:1029498:C:A:RPL6B:synonymous_variant:c.261C>A:p.Thr87Thr:1/1~XV:608680:G:T:SPP2:missense_variant:c.518C>A:p.Thr173Lys:1/1
CATTGAATCACAAAATAGGTTAGATG_AGACTAACATCGAACGCTTTTACACA	IRA1_MIS	EvolvingFront_WGS_Plate5_G04	EVO2D_IRA1_MIS_rearray_Plate2-C4	MKS1	missense_variant	adaptive_haploid	haploid	II:522697:G:A:IRA1:missense_variant:c.3932C>T:p.Ala1311Val:1/1~IX:49240:G:A:UBP7:missense_variant:c.1150G>A:p.Glu384Lys:1/1~XIV:483722:A:G:MKS1:missense_variant:c.167A>G:p.Asn56Ser:1/1
CCGCCAATCCCGAACCCCGTTTCGCC_TCCCAAACAAGAAACAATATTGGCAA	GPB2	EvolvingFront_WGS_Plate4_B08	EVO3D_TCG_rearray_Plate1-A9	AIM17	missense_variant	adaptive_haploid	haploid	I:40104:T:G:GPB2:stop_gained:c.846T>G:p.Tyr282*:1/1~VI:58065:C:A:ACT1:upstream_gene_variant:c.-3369G>T:nan:1/1~VI:101127:T:A:LPD1:downstream_gene_variant:c.*501A>T:nan:1/1~VIII:64986:C:T:AIM17:missense_variant:c.874G>A:p.Glu292Lys:1/1
TATCGAAACCCAAAGAGATTTAATCG_GCTTCAATAACCAAAGAGGTTAGCTC	IRA1_MIS	EvolvingFront_WGS_Plate3_F02	EVO3D_IRA1_MIS_rearray_Plate1-B2	ARO80	missense_variant	adaptive_haploid	haploid	II:522697:G:A:IRA1:missense_variant:c.3932C>T:p.Ala1311Val:1/1~IV:1314734:C:T:ARO80:missense_variant:c.2695C>T:p.Leu899Phe:1/1~IV:1418872:G:T:PHO8:missense_variant:c.1379C>A:p.Ala460Glu:1/1
TATCGAAACCCAAAGAGATTTAATCG_TAGCCAACATGTAATCAACTTAATAT	IRA1_MIS	EvolvingFront_WGS_Plate5_H04	EVO3D_IRA1_MIS_rearray_Plate1-B5	PAB1	missense_variant	adaptive_haploid	haploid	II:522697:G:A:IRA1:missense_variant:c.3932C>T:p.Ala1311Val:1/1~V:510753:C:G:PAB1:missense_variant:c.381C>G:p.Asn127Lys:1/1~VIII:409577:C:T:LAM1:synonymous_variant:c.2475C>T:p.Arg825Arg:1/1
ATCACAATAACTAAACTGATTCTTCA_ACTGCAAGGAGGAACGGGTTTCGCCG	IRA1_NON	EvolvingFront_WGS_Plate3_H12	EVO3D_IRA1_NON_rearray_Plate1-G5	KSP1	frameshift_variant	adaptive_haploid	haploid	II:522427:A:T:IRA1:stop_gained:c.4202T>A:p.Leu1401*:1/1~III:114152:G:T:YCL002C:upstream_gene_variant:c.-2477C>A:nan:1/1~VI:101127:T:A:LPD1:downstream_gene_variant:c.*501A>T:nan:1/1~VII:161471:G:C:ATG1:missense_variant:c.1407G>C:p.Leu469Phe:1/1~VIII:270019:GA:GAA:KSP1:frameshift_variant:c.1528dupT:p.His511fs:1/1~XII:1029498:C:A:RPL6B:synonymous_variant:c.261C>A:p.Thr87Thr:1/1~XIV:204739:G:A:KEX2:m…
ATCAGAAGTTCGAATCAAATTACGAA_GAAAAAATGGTCAATTCAGTTTTCGT	TOR1	EvolvingFront_WGS_Plate5_C01	EVO1D_TCG_rearray_Plate3-C6			high_fitness_diploids	diploid
ATCAGAAGTTCGAATCAAATTACGAA_TGAGCAATTCTAAAATCCGTTAACCA	TOR1	EvolvingFront_WGS_Plate1_E01	EVO1D_TCG_rearray_Plate2-G4			pure_diploids	diploid	VII:402961:G:T:PRM8:stop_gained:c.373G>T:p.Glu125*:0/1~VII:961959:T:G:YGR235C:missense_variant:c.103A>C:p.Asn35His:1/1~VIII:362075:C:A:tF(GAA)H2:upstream_gene_variant:c.-3506G>T:nan:1/1~X:564551:T:G:TOR1:missense_variant:c.5136T>G:p.Phe1712Leu:1/1~XIV:103969:A:G:MRPL10:missense_variant:c.134T>C:p.Phe45Ser:1/1
CCAACAAAACACAAATCTGTTGTGTA_CGCCTAAACAATAAATTCGTTAAGCC	IRA1_NON	EvolvingFront_WGS_Plate3_B11	EVO2D_IRA1_NON_rearray_Plate2-F6	KSP1	stop_gained	adaptive_haploid	haploid	II:522427:A:T:IRA1:stop_gained:c.4202T>A:p.Leu1401*:1/1~VI:101127:T:A:LPD1:downstream_gene_variant:c.*501A>T:nan:1/1~VIII:270516:G:A:KSP1:stop_gained:c.1033C>T:p.Gln345*:1/1~XII:1029498:C:A:RPL6B:synonymous_variant:c.261C>A:p.Thr87Thr:1/1~XV:608680:G:T:SPP2:missense_variant:c.518C>A:p.Thr173Lys:1/1
ATCAGAAGTTCGAATCAAATTACGAA_ATGACAATTATTAAAGCGGTTGTCGA	TOR1	EvolvingFront_WGS_Plate5_D05	EVO1D_TCG_rearray_Plate7-E10			pure_diploids	diploid	VII:961959:T:G:YGR235C:missense_variant:c.103A>C:p.Asn35His:1/1~VIII:362075:C:A:tF(GAA)H2:upstream_gene_variant:c.-3506G>T:nan:1/1~X:564551:T:G:TOR1:missense_variant:c.5136T>G:p.Phe1712Leu:1/1~XII:270924:C:G:ENV10:upstream_gene_variant:c.-4006G>C:nan:0/1~XIV:103969:A:G:MRPL10:missense_variant:c.134T>C:p.Phe45Ser:1/1~XIV:553379:C:G:COG6:upstream_gene_variant:c.-1392G>C:nan:1/1
CATTGAATCACAAAATAGGTTAGATG_TTAAGAATCACAAATAAATTTTCCCT	IRA1_MIS	EvolvingFront_WGS_Plate2_D03	EVO2D_IRA1_MIS_rearray_Plate2-A1			adaptive_haploid	haploid	II:522697:G:A:IRA1:missense_variant:c.3932C>T:p.Ala1311Val:1/1
CATAAAAAGACTAATCTTATTAATGC_ACTCTAAATACAAATATACTTGTGTT	IRA1_MIS	EvolvingFront_WGS_Plate5_A08	EVO1D_IRAs_rearray_Plate2-B11	TFA1	disruptive_inframe_insertion	pure_diploids	?	II:522697:G:A:IRA1:missense_variant:c.3932C>T:p.Ala1311Val:1/1~XI:347074:C:T:YKL050C:upstream_gene_variant:c.-1454G>A:nan:1/1~XI:387148:GTGA:GTGATGA:TFA1:disruptive_inframe_insertion:c.1419_1421dupTGA:p.Asp473dup:0/1
TGATCAATCTACAAAAATATTTAATG_GGGCCAAACTGTAACGTTCTTGGGGG	IRA1_MIS	EvolvingFront_WGS_Plate2_A12	EVO2D_IRA1_MIS_rearray_Plate1-E3	KGD1	missense_variant	adaptive_haploid	haploid	I:127067:C:A:NTG1:stop_gained:c.1036G>T:p.Glu346*:0/1~II:522697:G:A:IRA1:missense_variant:c.3932C>T:p.Ala1311Val:1/1~IX:124444:T:G:KGD1:missense_variant:c.1756T>G:p.Phe586Val:1/1~XI:162205:C:A:SRP102:missense_variant:c.605C>A:p.Thr202Lys:0/1~XV:87280:AT:A:MDH2:upstream_gene_variant:c.-4361delA:nan:1/1
ATCACAATAACTAAACTGATTCTTCA_CTCGTAAGGCGGAAGGGCCTTCGGAG	IRA1_NON	EvolvingFront_WGS_Plate3_H09	EVO3D_IRA1_NON_rearray_Plate1-F9	KSP1	stop_gained	adaptive_haploid	haploid	II:522427:A:T:IRA1:stop_gained:c.4202T>A:p.Leu1401*:1/1~VI:101127:T:A:LPD1:downstream_gene_variant:c.*501A>T:nan:1/1~VII:161471:G:C:ATG1:missense_variant:c.1407G>C:p.Leu469Phe:1/1~VIII:270010:G:T:KSP1:stop_gained:c.1539C>A:p.Tyr513*:1/1~XII:1029498:C:A:RPL6B:synonymous_variant:c.261C>A:p.Thr87Thr:1/1~XIV:204739:G:A:KEX2:missense_variant:c.2312G>A:p.Ser771Asn:1/1
ATCACAATAACTAAACTGATTCTTCA_GACACAACGAAGAAATATATTTGAAC	IRA1_NON	EvolvingFront_WGS_Plate5_H09	EVO3D_IRA1_NON_rearray_Plate1-D2	KSP1	frameshift_variant	adaptive_haploid	haploid	II:522427:A:T:IRA1:stop_gained:c.4202T>A:p.Leu1401*:1/1~VI:101127:T:A:LPD1:downstream_gene_variant:c.*501A>T:nan:1/1~VII:161471:G:C:ATG1:missense_variant:c.1407G>C:p.Leu469Phe:1/1~VIII:268825:GC:G:KSP1:frameshift_variant:c.2723delG:p.Ser908fs:1/1~XII:819796:G:A:RPL26A:missense_variant:c.38G>A:p.Arg13Lys:1/1~XII:1029498:C:A:RPL6B:synonymous_variant:c.261C>A:p.Thr87Thr:0/1~XIV:204739:G:A:KEX2:misse…
GACAGAAAAGCCAAATGGATTTACCG_AGGTTAAAAGGAAAGAATATTAAGGC	CYR1	EvolvingFront_WGS_Plate4_D02	EVO3D_TCG_rearray_Plate1-E1			adaptive_haploid	haploid	II:610499:A:T:MED8:upstream_gene_variant:c.-746T>A:nan:1/1~X:427906:C:A:CYR1:missense_variant:c.2750C>A:p.Ser917Tyr:1/1~XII:196744:T:A:UBR2:upstream_gene_variant:c.-3463A>T:nan:1/1~XVI:940751:T:G:ARR3:missense_variant:c.830T>G:p.Ile277Ser:1/1
TGATCAATCTACAAAAATATTTAATG_ACACTAACTCTCAACTATTTAGTTT	IRA1_MIS	EvolvingFront_WGS_Plate5_F06	EVO2D_IRA1_MIS_rearray_Plate1-D7	CIT1	missense_variant	adaptive_haploid	haploid	II:522697:G:A:IRA1:missense_variant:c.3932C>T:p.Ala1311Val:1/1~V:219581:A:T:ZRG8:synonymous_variant:c.1707T>A:p.Thr569Thr:1/1~XIV:630198:T:G:CIT1:missense_variant:c.864A>C:p.Leu288Phe:1/1~XV:87280:AT:A:MDH2:upstream_gene_variant:c.-4361delA:nan:1/1
CATTGAATCACAAAATAGGTTAGATG_CCGAGAATACAGAATTTAATTTGTGT	IRA1_MIS	EvolvingFront_WGS_Plate5_E02	EVO2D_IRA1_MIS_rearray_Plate1-B2	MKS1	missense_variant	adaptive_haploid	haploid	II:522697:G:A:IRA1:missense_variant:c.3932C>T:p.Ala1311Val:1/1~IV:1134194:T:C:RQC1:missense_variant:c.1238A>G:p.Asn413Ser:1/1~XIII:870743:C:A:YME2:missense_variant:c.1883G>T:p.Ser628Ile:1/1~XIV:483616:C:T:MKS1:missense_variant:c.61C>T:p.Pro21Ser:1/1
TATCGAAACCCAAAGAGATTTAATCG_GACGCAATTTGAAACCCAGTTGTATT	IRA1_MIS	EvolvingFront_WGS_Plate3_E11	EVO3D_IRA1_MIS_rearray_Plate1-A11	GSH1	missense_variant	adaptive_haploid	haploid	II:522697:G:A:IRA1:missense_variant:c.3932C>T:p.Ala1311Val:1/1~X:235138:C:T:GSH1:missense_variant:c.1219G>A:p.Ala407Thr:1/1~XV:770476:G:A:MCP1:upstream_gene_variant:c.-2699C>T:nan:1/1
TGATCAATCTACAAAAATATTTAATG_TCAATAATAGTTAAGGTGATTTAGTT	IRA1_MIS	EvolvingFront_WGS_Plate2_B02	EVO2D_IRA1_MIS_rearray_Plate1-E9			high_fitness_diploids	diploid	II:522697:G:A:IRA1:missense_variant:c.3932C>T:p.Ala1311Val:1/1~XV:87280:AT:A:MDH2:upstream_gene_variant:c.-4361delA:nan:1/1
CCAACAAAACACAAATCTGTTGTGTA_AATCAAATATTCAATGACGTTGAATT	IRA1_NON	EvolvingFront_WGS_Plate2_H04	EVO2D_IRA1_NON_rearray_Plate1-F2	KSP1	frameshift_variant	adaptive_haploid	haploid	II:522427:A:T:IRA1:stop_gained:c.4202T>A:p.Leu1401*:1/1~IV:1397010:A:C:PKH3:missense_variant:c.1890A>C:p.Leu630Phe:1/1~VI:101127:T:A:LPD1:downstream_gene_variant:c.*501A>T:nan:1/1~VIII:270019:GA:G:KSP1:frameshift_variant:c.1529delT:p.Phe510fs:1/1~XII:1029498:C:A:RPL6B:synonymous_variant:c.261C>A:p.Thr87Thr:1/1~XV:608680:G:T:SPP2:missense_variant:c.518C>A:p.Thr173Lys:1/1
CATTGAATCACAAAATAGGTTAGATG_ATGTTAAAAAGGAAAGGCGTTGCCTG	IRA1_MIS	EvolvingFront_WGS_Plate2_D04	EVO2D_IRA1_MIS_rearray_Plate2-A3			pure_diploids	diploid	II:522697:G:A:IRA1:missense_variant:c.3932C>T:p.Ala1311Val:1/1
CCAACAAAACACAAATCTGTTGTGTA_GGTTCAACCATTAATGGCGTTGGCCT	IRA1_NON	EvolvingFront_WGS_Plate5_G11	EVO2D_IRA1_NON_rearray_Plate1-H12	PAB1	missense_variant	adaptive_haploid	haploid	II:522427:A:T:IRA1:stop_gained:c.4202T>A:p.Leu1401*:1/1~V:510499:G:C:PAB1:missense_variant:c.127G>C:p.Gly43Arg:1/1~VI:101127:T:A:LPD1:downstream_gene_variant:c.*501A>T:nan:1/1~VI:157930:A:G:tF(GAA)F:missense_variant:c.59T>C:p.Ile20Thr:1/1~XII:1029498:C:A:RPL6B:synonymous_variant:c.261C>A:p.Thr87Thr:1/1~XV:608680:G:T:SPP2:missense_variant:c.518C>A:p.Thr173Lys:1/1
AGAACAAAAACTAAACTCATTCATGG_ATTGGAATAAGGAACTTGGTTACCTA	CYR1	EvolvingFront_WGS_Plate4_C10	EVO3D_TCG_rearray_Plate1-C12	PUF3	frameshift_variant	adaptive_haploid	haploid	II:610499:A:T:MED8:upstream_gene_variant:c.-746T>A:nan:1/1~X:427906:C:A:CYR1:missense_variant:c.2750C>A:p.Ser917Tyr:1/1~XII:123802:AG:AGG:PUF3:frameshift_variant:c.911dupC:p.Tyr305fs:1/1~XVI:940751:T:G:ARR3:missense_variant:c.830T>G:p.Ile277Ser:1/1
CCAACAAAACACAAATCTGTTGTGTA_TGATCAAACCTTAAATATTTTTTGCC	IRA1_NON	EvolvingFront_WGS_Plate2_G06	EVO2D_IRA1_NON_rearray_Plate1-C5			high_fitness_diploids	diploid	II:522427:A:T:IRA1:stop_gained:c.4202T>A:p.Leu1401*:1/1~VI:101127:T:A:LPD1:downstream_gene_variant:c.*501A>T:nan:1/1~XI:313343:A:T:YNK1:upstream_gene_variant:c.-1469A>T:nan:1/1~XII:1029498:C:A:RPL6B:synonymous_variant:c.261C>A:p.Thr87Thr:1/1~XV:608680:G:T:SPP2:missense_variant:c.518C>A:p.Thr173Lys:1/1
CATTGAATCACAAAATAGGTTAGATG_GTTAAAATTTTTAAATATATTCTCAC	IRA1_MIS	EvolvingFront_WGS_Plate2_C01	EVO2D_IRA1_MIS_rearray_Plate1-G6			high_fitness_diploids	diploid	II:522697:G:A:IRA1:missense_variant:c.3932C>T:p.Ala1311Val:1/1~XIII:848958:C:A:ABZ2:missense_variant:c.274C>A:p.His92Asn:0/1
GAAATAAACCACAACGACATTCTAAT_TAATAAATATGGAACACTGTTATAGT	IRA1_NON	EvolvingFront_WGS_Plate1_A02	EVO1D_IRAs_rearray_Plate1-B6			adaptive_haploid	?	II:432817:C:G:PBY1:stop_gained:c.782C>G:p.Ser261*:0/1~II:522427:A:T:IRA1:stop_gained:c.4202T>A:p.Leu1401*:1/1~VI:101127:T:A:LPD1:downstream_gene_variant:c.*501A>T:nan:1/1~VII:1001693:A:G:ENO1:missense_variant:c.767A>G:p.Asp256Gly:0|1~VII:1001694:C:A:ENO1:missense_variant:c.768C>A:p.Asp256Glu:0|1~VII:1023358:C:A:YGR266W:missense_variant:c.703C>A:p.Gln235Lys:1/1~XII:1029498:C:A:RPL6B:synonymous_var…
TGATCAATCTACAAAAATATTTAATG_CACGGAAGGTTGAACTCCGTTTCCCC	IRA1_MIS	EvolvingFront_WGS_Plate2_D06	EVO2D_IRA1_MIS_rearray_Plate2-A5	PAN2	missense_variant	high_fitness_diploids	diploid	II:522697:G:A:IRA1:missense_variant:c.3932C>T:p.Ala1311Val:1/1~VII:332044:A:C:PAN2:missense_variant:c.2422T>G:p.Tyr808Asp:1/1~XIV:237628:C:A:ALG9:synonymous_variant:c.36G>T:p.Leu12Leu:1/1~XV:87280:AT:A:MDH2:upstream_gene_variant:c.-4361delA:nan:1/1
ATCACAATAACTAAACTGATTCTTCA_GTAACAAATCGGAAGTCGCTTCGACC	IRA1_NON	EvolvingFront_WGS_Plate3_H11	EVO3D_IRA1_NON_rearray_Plate1-G3	KSP1	frameshift_variant	adaptive_haploid	haploid	II:522427:A:T:IRA1:stop_gained:c.4202T>A:p.Leu1401*:1/1~IV:428801:A:C:YDL016C:upstream_gene_variant:c.-2929T>G:nan:1/1~VI:101127:T:A:LPD1:downstream_gene_variant:c.*501A>T:nan:1/1~VII:161471:G:C:ATG1:missense_variant:c.1407G>C:p.Leu469Phe:1/1~VIII:268812:AG:A:KSP1:frameshift_variant:c.2736delC:p.Phe913fs:1/1~XII:1029498:C:A:RPL6B:synonymous_variant:c.261C>A:p.Thr87Thr:1/1~XIV:204739:G:A:KEX2:miss…
CCAACAAAACACAAATCTGTTGTGTA_TTTGAAACAAAGAAAAAAGTTAGGGC	IRA1_NON	EvolvingFront_WGS_Plate2_H07	EVO2D_IRA1_NON_rearray_Plate1-G6	PAB1	missense_variant	adaptive_haploid	haploid	II:522427:A:T:IRA1:stop_gained:c.4202T>A:p.Leu1401*:1/1~V:510499:G:C:PAB1:missense_variant:c.127G>C:p.Gly43Arg:1/1~VI:101127:T:A:LPD1:downstream_gene_variant:c.*501A>T:nan:1/1~XII:1029498:C:A:RPL6B:synonymous_variant:c.261C>A:p.Thr87Thr:1/1~XV:608680:G:T:SPP2:missense_variant:c.518C>A:p.Thr173Lys:1/1
CCAACAAAAGGAAACGTATTTATTGA_CGTTAAAAACGTAAGTCCATTACCAT	GPB2	EvolvingFront_WGS_Plate4_D09	EVO3D_TCG_rearray_Plate1-F3			adaptive_haploid	haploid	I:40104:T:G:GPB2:stop_gained:c.846T>G:p.Tyr282*:1/1~VI:101127:T:A:LPD1:downstream_gene_variant:c.*501A>T:nan:1/1~VII:218969:T:G:NUT1:synonymous_variant:c.1446T>G:p.Arg482Arg:1/1~VII:360519:G:T:DBP3:synonymous_variant:c.1341C>A:p.Ile447Ile:1/1
CCAACAAAACACAAATCTGTTGTGTA_CTCTTAAAATCTAAGCGCATTAGAGT	IRA1_NON	EvolvingFront_WGS_Plate3_B02	EVO2D_IRA1_NON_rearray_Plate2-D1	KSP1	frameshift_variant	adaptive_haploid	haploid	II:187432:T:A:PEP1:missense_variant:c.4152A>T:p.Glu1384Asp:1|1~II:187440:C:T:PEP1:missense_variant:c.4144G>A:p.Glu1382Lys:1|1~II:522427:A:T:IRA1:stop_gained:c.4202T>A:p.Leu1401*:1/1~VI:101127:T:A:LPD1:downstream_gene_variant:c.*501A>T:nan:1/1~VIII:270888:TC:T:KSP1:frameshift_variant:c.660delG:p.Trp220fs:1/1~VIII:270889:C:*:nan:nan:nan:nan:1/1~XII:1029498:C:A:RPL6B:synonymous_variant:c.261C>A:p.Th…
CATTGAATCACAAAATAGGTTAGATG_GCGTGAACGCAAAAGTGGGTTAGCTG	IRA1_MIS	EvolvingFront_WGS_Plate2_B09	EVO2D_IRA1_MIS_rearray_Plate1-F12	PUF3	stop_gained	adaptive_haploid	haploid	II:522697:G:A:IRA1:missense_variant:c.3932C>T:p.Ala1311Val:1/1~XII:124681:C:A:PUF3:stop_gained:c.34G>T:p.Glu12*:1/1
ATCACAATAACTAAACTGATTCTTCA_GTTTTAAGTTAGAATGGCTTTGCTCG	IRA1_NON	EvolvingFront_WGS_Plate3_G11	EVO3D_IRA1_NON_rearray_Plate1-A10	KSP1	frameshift_variant	adaptive_haploid	haploid	II:522427:A:T:IRA1:stop_gained:c.4202T>A:p.Leu1401*:1/1~VI:101127:T:A:LPD1:downstream_gene_variant:c.*501A>T:nan:1/1~VII:161471:G:C:ATG1:missense_variant:c.1407G>C:p.Leu469Phe:1/1~VII:374429:T:C:YGL072C:upstream_gene_variant:c.-3067A>G:nan:1/1~VIII:269933:GA:G:KSP1:frameshift_variant:c.1615delT:p.Ser539fs:1/1~XII:1029498:C:A:RPL6B:synonymous_variant:c.261C>A:p.Thr87Thr:1/1~XIV:204739:G:A:KEX2:mis…
TATCGAAACCCAAAGAGATTTAATCG_AAATCAACTGTTAAGAGGCTTTGATG	IRA1_MIS	EvolvingFront_WGS_Plate3_E08	EVO3D_IRA1_MIS_rearray_Plate1-A8	PAB1	missense_variant	adaptive_haploid	haploid	II:522697:G:A:IRA1:missense_variant:c.3932C>T:p.Ala1311Val:1/1~V:510752:A:G:PAB1:missense_variant:c.380A>G:p.Asn127Ser:1/1
ATCACAATAACTAAACTGATTCTTCA_CTAAGAAAAATTAATCTCATTATTGC	IRA1_NON	EvolvingFront_WGS_Plate4_A11	EVO3D_IRA1_NON_rearray_Plate2-B10	KSP1	stop_gained	adaptive_haploid	?	II:522427:A:T:IRA1:stop_gained:c.4202T>A:p.Leu1401*:1/1~VI:101127:T:A:LPD1:downstream_gene_variant:c.*501A>T:nan:1/1~VII:161471:G:C:ATG1:missense_variant:c.1407G>C:p.Leu469Phe:1/1~VIII:269787:T:A:KSP1:stop_gained:c.1762A>T:p.Arg588*:1/1~XII:548667:C:T:PBA1:stop_gained:c.17G>A:p.Trp6*:1/1~XII:1029498:C:A:RPL6B:synonymous_variant:c.261C>A:p.Thr87Thr:1/1~XIV:204739:G:A:KEX2:missense_variant:c.2312G>…
ATCACAATAACTAAACTGATTCTTCA_GTGGGAATACTTAAATGTTTTGCGCG	IRA1_NON	EvolvingFront_WGS_Plate4_A03	EVO3D_IRA1_NON_rearray_Plate1-G9	KSP1	stop_gained	adaptive_haploid	?	I:95349:A:G:SAW1:synonymous_variant:c.663A>G:p.Lys221Lys:1/1~II:522427:A:T:IRA1:stop_gained:c.4202T>A:p.Leu1401*:1/1~VI:101127:T:A:LPD1:downstream_gene_variant:c.*501A>T:nan:1/1~VII:161471:G:C:ATG1:missense_variant:c.1407G>C:p.Leu469Phe:1/1~VII:277819:T:C:RPS2:missense_variant:c.203T>C:p.Ile68Thr:1/1~VIII:271405:G:T:KSP1:stop_gained:c.144C>A:p.Tyr48*:1/1~XII:1029498:C:A:RPL6B:synonymous_variant:c…
GTATTAAAATTAAAAATAATTGCACA_CAATAAATCTATAAAATATTTAAGTC	GPB2	EvolvingFront_WGS_Plate5_C11	EVO1D_TCG_rearray_Plate6-C5			high_fitness_diploids	diploid	I:40104:T:G:GPB2:stop_gained:c.846T>G:p.Tyr282*:1/1~IV:1170535:C:T:PAL1:missense_variant:c.1291G>A:p.Val431Ile:1/1~VI:101127:T:A:LPD1:downstream_gene_variant:c.*501A>T:nan:1/1
CATTGAATCACAAAATAGGTTAGATG_GCCTTAAGTGCTAATCTCGTTGAGAC	IRA1_MIS	EvolvingFront_WGS_Plate2_E04	EVO2D_IRA1_MIS_rearray_Plate2-C1	KSP1	stop_gained	adaptive_haploid	haploid	II:522697:G:A:IRA1:missense_variant:c.3932C>T:p.Ala1311Val:1/1~VIII:269810:C:T:KSP1:stop_gained:c.1739G>A:p.Trp580*:1/1
TATCGAAACCCAAAGAGATTTAATCG_ATGTTAAAGATTAATGGACTTGATGG	IRA1_MIS	EvolvingFront_WGS_Plate3_F10	EVO3D_IRA1_MIS_rearray_Plate1-B11	ARO80	stop_gained	adaptive_haploid	haploid	II:522697:G:A:IRA1:missense_variant:c.3932C>T:p.Ala1311Val:1/1~IV:1314773:C:T:ARO80:stop_gained:c.2734C>T:p.Arg912*:1/1~XVI:313919:C:A:KAP120:missense_variant:c.532C>A:p.Gln178Lys:1/1
TGTACAAATCTTAAGAAGATTACAAG_ATCTAAACTGTGAAGTCGATTAGTTT	IRA1_NON	EvolvingFront_WGS_Plate5_A12	EVO1D_IRAs_rearray_Plate3-A10			adaptive_haploid	?	II:522427:A:T:IRA1:stop_gained:c.4202T>A:p.Leu1401*:1/1~VI:101127:T:A:LPD1:downstream_gene_variant:c.*501A>T:nan:1/1~XII:1029498:C:A:RPL6B:synonymous_variant:c.261C>A:p.Thr87Thr:1/1~XIII:630854:CG:C:RTP1:frameshift_variant:c.1831delG:p.Val611fs:0/1~XV:818647:T:G:RPT4:upstream_gene_variant:c.-4939A>C:nan:1/1
AATGCAATAATGAAATGATTTGAGGA_ATCATAAAGCAAAAGGGTCTTGGTGT	IRA1_NON	EvolvingFront_WGS_Plate5_A02	EVO1D_IRAs_rearray_Plate1-E2			adaptive_haploid	?
CCAACAAAACACAAATCTGTTGTGTA_CCCTTAATCAAAAATTCAGTTTCTCA	IRA1_NON	EvolvingFront_WGS_Plate3_C06	EVO2D_IRA1_NON_rearray_Plate2-H9	KSP1	frameshift_variantmissense_variant	adaptive_haploid	haploid	II:522427:A:T:IRA1:stop_gained:c.4202T>A:p.Leu1401*:1/1~VI:101127:T:A:LPD1:downstream_gene_variant:c.*501A>T:nan:1/1~VIII:269469:AT:A:KSP1:frameshift_variant:c.2079delA:p.Leu693fs:1|1~VIII:269475:C:T:KSP1:missense_variant:c.2074G>A:p.Val692Ile:1|1~XII:1029498:C:A:RPL6B:synonymous_variant:c.261C>A:p.Thr87Thr:1/1~XV:608680:G:T:SPP2:missense_variant:c.518C>A:p.Thr173Lys:1/1
AGAACAAAAACTAAACTCATTCATGG_GCAATAAAGGAAAAAGACGTTGAGC	CYR1	EvolvingFront_WGS_Plate1_F10	EVO1D_TCG_rearray_Plate6-H3	ARO80	missense_variant	adaptive_haploid	haploid	II:610499:A:T:MED8:upstream_gene_variant:c.-746T>A:nan:1/1~IV:1314372:T:A:ARO80:missense_variant:c.2333T>A:p.Met778Lys:1/1~X:427906:C:A:CYR1:missense_variant:c.2750C>A:p.Ser917Tyr:1/1~XVI:940751:T:G:ARR3:missense_variant:c.830T>G:p.Ile277Ser:1/1
CCAACAAAACACAAATCTGTTGTGTA_GCCACAATACATAATCGTTTTGAGTG	IRA1_NON	EvolvingFront_WGS_Plate3_D12	EVO2D_IRA1_NON_rearray_Plate3-D12	PUF3	frameshift_variant	adaptive_haploid	haploid	II:522427:A:T:IRA1:stop_gained:c.4202T>A:p.Leu1401*:1/1~IV:878372:A:G:YDR210W-A:downstream_gene_variant:n.*4944A>G:nan:1|1~IV:878373:C:T:YDR210W-A:downstream_gene_variant:n.*4945C>T:nan:1|1~IV:878375:GA:G:YDR210W-A:downstream_gene_variant:n.*4948delA:nan:1|1~IV:878397:G:A:YDR210W-A:downstream_gene_variant:n.*4969G>A:nan:1/1~V:523717:A:C:RPH1:synonymous_variant:c.349A>C:p.Arg117Arg:1/1~VI:101127:T…
CATTGAATCACAAAATAGGTTAGATG_AACGAAAGTTCCAACTACTTTTGAAT	IRA1_MIS	EvolvingFront_WGS_Plate2_C12	EVO2D_IRA1_MIS_rearray_Plate1-H10			neutral_haploids	haploid	II:522697:G:A:IRA1:missense_variant:c.3932C>T:p.Ala1311Val:1/1
CCAACAAAACACAAATCTGTTGTGTA_ATCTAAAAGTCGAATGCTGTTCCGGT	IRA1_NON	EvolvingFront_WGS_Plate3_D10	EVO2D_IRA1_NON_rearray_Plate3-D8	KSP1	stop_gained	adaptive_haploid	haploid	II:522427:A:T:IRA1:stop_gained:c.4202T>A:p.Leu1401*:1/1~III:212039:G:T:YCR049C:synonymous_variant:c.279C>A:p.Gly93Gly:1/1~VI:101127:T:A:LPD1:downstream_gene_variant:c.*501A>T:nan:1/1~VIII:269793:T:A:KSP1:stop_gained:c.1756A>T:p.Lys586*:1/1~X:386402:T:C:YJL032W:missense_variant:c.55T>C:p.Phe19Leu:1/1~XII:1029498:C:A:RPL6B:synonymous_variant:c.261C>A:p.Thr87Thr:1/1~XV:608680:G:T:SPP2:missense_varia…
TGATCAATCTACAAAAATATTTAATG_CTTCCAATATCGAACAGGTTTGCTAT	IRA1_MIS	EvolvingFront_WGS_Plate2_D12	EVO2D_IRA1_MIS_rearray_Plate2-B5	RTG2	missense_variant	adaptive_haploid	haploid	II:522697:G:A:IRA1:missense_variant:c.3932C>T:p.Ala1311Val:1/1~VII:25816:C:T:RTG2:missense_variant:c.1669G>A:p.Val557Ile:1/1~XV:87280:AT:A:MDH2:upstream_gene_variant:c.-4361delA:nan:1/1
CATTGAATCACAAAATAGGTTAGATG_GAAGGAATGGTCAACGTCTTTACCAC	IRA1_MIS	EvolvingFront_WGS_Plate5_G06	EVO2D_IRA1_MIS_rearray_Plate2-D8	PUF3+YPK9	frameshift_variant+missense_variant	adaptive_haploid	haploid	II:522697:G:A:IRA1:missense_variant:c.3932C>T:p.Ala1311Val:1/1~XII:122900:AT:A:PUF3:frameshift_variant:c.1814delA:p.Asn605fs:1/1~XV:863077:T:G:YPK9:missense_variant:c.1903T>G:p.Phe635Val:1/1
TATCGAAACCCAAAGAGATTTAATCG_TCGTCAAACTTGAAACTGATTAGCTT	IRA1_MIS	EvolvingFront_WGS_Plate3_F01	EVO3D_IRA1_MIS_rearray_Plate1-B1	PUF3	stop_gained	adaptive_haploid	haploid	II:522697:G:A:IRA1:missense_variant:c.3932C>T:p.Ala1311Val:1/1~V:303524:AT:ATT:ALD5:upstream_gene_variant:c.-505_-504insT:nan:0/1~XII:123040:C:A:PUF3:stop_gained:c.1675G>T:p.Glu559*:1/1
CCAACAAAACACAAATCTGTTGTGTA_GCGAGAATTTGAAAACCACTTAATCA	IRA1_NON	EvolvingFront_WGS_Plate3_A02	EVO2D_IRA1_NON_rearray_Plate2-A5	PUF3	stop_gained	adaptive_haploid	haploid	II:124530:G:A:PIN4:missense_variant:c.230C>T:p.Ala77Val:1/1~II:522427:A:T:IRA1:stop_gained:c.4202T>A:p.Leu1401*:1/1~VI:101127:T:A:LPD1:downstream_gene_variant:c.*501A>T:nan:1/1~VII:926811:A:C:CCH1:missense_variant:c.2116A>C:p.Asn706His:1/1~XII:123969:G:T:PUF3:stop_gained:c.746C>A:p.Ser249*:1/1~XII:1029498:C:A:RPL6B:synonymous_variant:c.261C>A:p.Thr87Thr:1/1~XV:608680:G:T:SPP2:missense_variant:c.5…
AGAACAAAAACTAAACTCATTCATGG_TCTAAAAGCTGAAACGTATTTGTGGA	CYR1	EvolvingFront_WGS_Plate5_C09	EVO1D_TCG_rearray_Plate5-G3	IRA1	missense_variant	high_fitness_diploids	diploid	II:522476:T:C:IRA1:missense_variant:c.4153A>G:p.Asn1385Asp:0/1~II:610499:A:T:MED8:upstream_gene_variant:c.-746T>A:nan:1/1~VII:615836:A:G:ADE6:missense_variant:c.130T>C:p.Tyr44His:0/1~X:427906:C:A:CYR1:missense_variant:c.2750C>A:p.Ser917Tyr:1/1~XVI:436464:G:T:tC(GCA)P1:upstream_gene_variant:c.-500C>A:nan:0/1~XVI:606714:TGTTGCTGCAACATAGGTTGTTGCAATGGTGCCCGCAGTTGCTGCGGGAATTGAA:T:SDD4:disruptive_infra…
CATAAAAAGACTAATCTTATTAATGC_GCGCAAACATAAAACATTCTTAGTTC	IRA1_MIS	EvolvingFront_WGS_Plate5_B02	EVO1D_IRAs_rearray_Plate3-D5			neutral_haploids	?	II:522697:G:A:IRA1:missense_variant:c.3932C>T:p.Ala1311Val:1/1~V:108327:CT:C:YEL025C:upstream_gene_variant:c.-2181delA:nan:1|1~V:108333:T:C:YEL025C:upstream_gene_variant:c.-2186A>G:nan:1|1~VII:804821:G:T:CHO2:synonymous_variant:c.2382G>T:p.Leu794Leu:1/1~XI:347074:C:T:YKL050C:upstream_gene_variant:c.-1454G>A:nan:1/1
CAGAAAAGCCATAACGCTATTTGAAA_AATATAAGTTTGAAGCTATTTGGCGT	CYR1	EvolvingFront_WGS_Plate1_D11	EVO1D_TCG_rearray_Plate2-C1			high_fitness_diploids	diploid	II:610499:A:T:MED8:upstream_gene_variant:c.-746T>A:nan:1/1~II:632333:G:C:LDH1:missense_variant:c.1049C>G:p.Ser350Cys:1/1~IV:197384:G:C:COP1:missense_variant:c.793C>G:p.Gln265Glu:0/1~X:65159:C:A:UBP12:stop_gained:c.1355C>A:p.Ser452*:0/1~X:427906:C:A:CYR1:missense_variant:c.2750C>A:p.Ser917Tyr:1/1~XIV:87993:C:A:PCL1:missense_variant:c.97C>A:p.Pro33Thr:0/1~XVI:940751:T:G:ARR3:missense_variant:c.830T…
TTAAAAATACAAAAAAAGATTTAAGG_GAGGCAATCGAAAACAAAGTTGTTAT	TOR1	EvolvingFront_WGS_Plate5_D03	EVO1D_TCG_rearray_Plate7-B12			pure_diploids	diploid	III:3949:C:A:YCL076W:downstream_gene_variant:c.*1814C>A:nan:0/1~IV:740297:T:C:DOP1:upstream_gene_variant:c.-300A>G:nan:0/1~V:203075:A:G:YAT2:missense_variant:c.884A>G:p.Glu295Gly:0/1~X:393675:TTA:TTATA:VPS53:upstream_gene_variant:c.-2825_-2824insTA:nan:1/1~X:564551:T:G:TOR1:missense_variant:c.5136T>G:p.Phe1712Leu:1/1~XIV:103969:A:G:MRPL10:missense_variant:c.134T>C:p.Phe45Ser:1/1
TGTACAAATCTTAAGAAGATTACAAG_TGATCAAAGGACAACCATATTTACTA	IRA1_NON	EvolvingFront_WGS_Plate1_C04	EVO1D_IRAs_rearray_Plate4-B9			adaptive_haploid	?	II:522427:A:T:IRA1:stop_gained:c.4202T>A:p.Leu1401*:1/1~VI:101127:T:A:LPD1:downstream_gene_variant:c.*501A>T:nan:1/1~XII:1029498:C:A:RPL6B:synonymous_variant:c.261C>A:p.Thr87Thr:1/1~XIV:700375:A:G:YNR040W:missense_variant:c.686A>G:p.Gln229Arg:0/1~XV:252292:C:G:NOP12:missense_variant:c.355G>C:p.Val119Leu:0/1~XV:818647:T:G:RPT4:upstream_gene_variant:c.-4939A>C:nan:1/1
GTATTAAAATTAAAAATAATTGCACA_AGAACAATGTGGAATGACGTTCCGCG	GPB2	EvolvingFront_WGS_Plate1_E05	EVO1D_TCG_rearray_Plate3-C5			neutral_haploids	haploid	I:40104:T:G:GPB2:stop_gained:c.846T>G:p.Tyr282*:1/1~IV:1170535:C:T:PAL1:missense_variant:c.1291G>A:p.Val431Ile:1/1~VI:101127:T:A:LPD1:downstream_gene_variant:c.*501A>T:nan:1/1
ACTTAAAAAGCAAACATGATTATTCA_TTCCAAATGCTCAATCCAATTGCCTA	CYR1	EvolvingFront_WGS_Plate4_C08	EVO3D_TCG_rearray_Plate1-C8	RTG2	missense_variant	adaptive_haploid	haploid	II:610499:A:T:MED8:upstream_gene_variant:c.-746T>A:nan:0/1~VII:26569:G:T:RTG2:missense_variant:c.916C>A:p.Gln306Lys:1/1~X:427906:C:A:CYR1:missense_variant:c.2750C>A:p.Ser917Tyr:1/1~XVI:940751:T:G:ARR3:missense_variant:c.830T>G:p.Ile277Ser:1/1
CATTGAATCACAAAATAGGTTAGATG_AACTTAAAGCCTAAATCATTTCCTCT	IRA1_MIS	EvolvingFront_WGS_Plate5_G02	EVO2D_IRA1_MIS_rearray_Plate1-H1	KGD1	missense_variant	adaptive_haploid	haploid	II:522697:G:A:IRA1:missense_variant:c.3932C>T:p.Ala1311Val:1/1~IX:123069:G:T:KGD1:missense_variant:c.381G>T:p.Leu127Phe:1/1~XI:350232:C:G:ANR2:missense_variant:c.770C>G:p.Ala257Gly:1/1
GACAGAAAAGCCAAATGGATTTACCG_CCCGGAAATCTTAACTCCGTTACTTG	CYR1	EvolvingFront_WGS_Plate4_D12	EVO3D_TCG_rearray_Plate1-F7			adaptive_haploid	haploid	I:111504:C:A:CCR4:missense_variant:c.1856G>T:p.Ser619Ile:1/1~II:610499:A:T:MED8:upstream_gene_variant:c.-746T>A:nan:1/1~VII:807318:TGATTCTTCCTTCTTGGTTTCTTCTTTTTCTTCTTCTTCTTCTTCGTCGGAAGAAGAGTCAGAGGAAGAGGAAGAGGAATCCTTG:T:NSR1:disruptive_inframe_deletion:c.255_338delCAAGGATTCCTCTTCCTCTTCCTCTGACTCTTCTTCCGACGAAGAAGAAGAAGAAGAAAAAGAAGAAACCAAGAAGGAAGAATC:p.Lys86_Ser113del:1/1~X:427906:C:A:CYR1:missense_v…
CCAACAAAACACAAATCTGTTGTGTA_AGAGCAATAATAAAAACTCTTTTTCC	IRA1_NON	EvolvingFront_WGS_Plate2_F12	EVO2D_IRA1_NON_rearray_Plate1-A9	PAB1	missense_variant	adaptive_haploid	haploid	II:522427:A:T:IRA1:stop_gained:c.4202T>A:p.Leu1401*:1/1~III:145870:C:T:CWH43:missense_variant:c.1765G>A:p.Val589Ile:1/1~V:510499:G:C:PAB1:missense_variant:c.127G>C:p.Gly43Arg:1/1~VI:101127:T:A:LPD1:downstream_gene_variant:c.*501A>T:nan:1/1~XII:1029498:C:A:RPL6B:synonymous_variant:c.261C>A:p.Thr87Thr:1/1~XV:608680:G:T:SPP2:missense_variant:c.518C>A:p.Thr173Lys:1/1
CATAAAAAGACTAATCTTATTAATGC_ATGACAAAAAGGAAAAGATTTTTTTA	IRA1_MIS	EvolvingFront_WGS_Plate1_C02	EVO1D_IRAs_rearray_Plate3-D8			pure_diploids	?	II:522697:G:A:IRA1:missense_variant:c.3932C>T:p.Ala1311Val:1/1~XI:321765:ACTGCACAGCTTGCTATCCCG:A:YET1:upstream_gene_variant:c.-4728_-4709delCGGGATAGCAAGCTGTGCAG:nan:0/1~XI:347074:C:T:YKL050C:upstream_gene_variant:c.-1454G>A:nan:1/1~XIII:118973:T:C:WAR1:upstream_gene_variant:c.-3626A>G:nan:0/1
CCAACAAAACACAAATCTGTTGTGTA_CCACCAACATGCAATGATATTTATGA	IRA1_NON	EvolvingFront_WGS_Plate3_C05	EVO2D_IRA1_NON_rearray_Plate2-H6	PUF3	frameshift_variant	adaptive_haploid	haploid	II:83303:G:T:ILS1:missense_variant:c.959C>A:p.Thr320Asn:1/1~II:522427:A:T:IRA1:stop_gained:c.4202T>A:p.Leu1401*:1/1~VI:101127:T:A:LPD1:downstream_gene_variant:c.*501A>T:nan:1/1~XII:123802:AG:A:PUF3:frameshift_variant:c.912delC:p.Tyr305fs:1/1~XII:1029498:C:A:RPL6B:synonymous_variant:c.261C>A:p.Thr87Thr:1/1~XV:608680:G:T:SPP2:missense_variant:c.518C>A:p.Thr173Lys:1/1
CTAGAAATCTCAAAAACTTTTGGCTG_CTATTAAAAGGTAATACGTTTATATA	CYR1	EvolvingFront_WGS_Plate4_D04	EVO3D_TCG_rearray_Plate1-E5			adaptive_haploid	haploid	II:610499:A:T:MED8:upstream_gene_variant:c.-746T>A:nan:1/1~X:427906:C:A:CYR1:missense_variant:c.2750C>A:p.Ser917Tyr:1/1~XIII:23476:G:GA:ERG13:upstream_gene_variant:c.-2942_-2941insT:nan:1/1~XVI:940751:T:G:ARR3:missense_variant:c.830T>G:p.Ile277Ser:1/1
TATCGAAACCCAAAGAGATTTAATCG_TGCATAATCGGTAATAAGCTTATTAC	IRA1_MIS	EvolvingFront_WGS_Plate3_E05	EVO3D_IRA1_MIS_rearray_Plate1-A5	PUF3	frameshift_variant	adaptive_haploid	haploid	II:522697:G:A:IRA1:missense_variant:c.3932C>T:p.Ala1311Val:1/1~XII:123802:AG:AGG:PUF3:frameshift_variant:c.911dupC:p.Tyr305fs:1/1~XVI:364072:G:C:FMP30:upstream_gene_variant:c.-4666C>G:nan:1/1
CCAACAAAACACAAATCTGTTGTGTA_CTCCTAAACTGTAAATTAGTTGACGC	IRA1_NON	EvolvingFront_WGS_Plate3_B09	EVO2D_IRA1_NON_rearray_Plate2-E12	KSP1	stop_gained	adaptive_haploid	haploid	II:522427:A:T:IRA1:stop_gained:c.4202T>A:p.Leu1401*:1/1~II:738070:A:G:YPT10:synonymous_variant:c.300T>C:p.Cys100Cys:1/1~VI:101127:T:A:LPD1:downstream_gene_variant:c.*501A>T:nan:1/1~VIII:269753:G:T:KSP1:stop_gained:c.1796C>A:p.Ser599*:1/1~IX:53845:C:T:GUT2:upstream_gene_variant:c.-137G>A:nan:1/1~X:416321:G:C:VTC4:upstream_gene_variant:c.-2922C>G:nan:1/1~XII:1029498:C:A:RPL6B:synonymous_variant:c.2…
GACAGAAAAGCCAAATGGATTTACCG_TCTCAAATCTCGAAATGTATTGACAA	CYR1	EvolvingFront_WGS_Plate4_E05	EVO3D_TCG_rearray_Plate1-G6	MKS1	missense_variant	adaptive_haploid	haploid	II:610499:A:T:MED8:upstream_gene_variant:c.-746T>A:nan:1/1~X:427906:C:A:CYR1:missense_variant:c.2750C>A:p.Ser917Tyr:1/1~X:464355:T:TTA:YJR011C:upstream_gene_variant:c.-4930_-4929insTA:nan:0/1~XI:311366:C:A:NUP100:missense_variant:c.1168C>A:p.Gln390Lys:1/1~XII:196744:T:A:UBR2:upstream_gene_variant:c.-3463A>T:nan:1/1~XIII:853130:T:C:TDA1:synonymous_variant:c.501T>C:p.Val167Val:1/1~XIV:484666:C:T:MK…
GACAGAAAAGCCAAATGGATTTACCG_CCCACAAACCGGAATTGTATTAACTA	CYR1	EvolvingFront_WGS_Plate4_D03	EVO3D_TCG_rearray_Plate1-E2	ARO80	missense_variant	adaptive_haploid	haploid	II:610499:A:T:MED8:upstream_gene_variant:c.-746T>A:nan:1/1~IV:1314756:C:A:ARO80:missense_variant:c.2717C>A:p.Thr906Lys:1/1~X:427906:C:A:CYR1:missense_variant:c.2750C>A:p.Ser917Tyr:1/1~XII:196744:T:A:UBR2:upstream_gene_variant:c.-3463A>T:nan:1/1~XVI:940751:T:G:ARR3:missense_variant:c.830T>G:p.Ile277Ser:1/1
CCAACAAAACACAAATCTGTTGTGTA_CAATTAAAAGGGAATCTATTTTGTCG	IRA1_NON	EvolvingFront_WGS_Plate2_H05	EVO2D_IRA1_NON_rearray_Plate1-F6	PAB1+VPS53	missense_variant+upstream_gene_variant	adaptive_haploid	?	II:522427:A:T:IRA1:stop_gained:c.4202T>A:p.Leu1401*:1/1~V:510499:G:C:PAB1:missense_variant:c.127G>C:p.Gly43Arg:1/1~VI:101127:T:A:LPD1:downstream_gene_variant:c.*501A>T:nan:1/1~X:393675:TTA:TTATA:VPS53:upstream_gene_variant:c.-2825_-2824insTA:nan:0/1~XII:1029498:C:A:RPL6B:synonymous_variant:c.261C>A:p.Thr87Thr:1/1~XV:608680:G:T:SPP2:missense_variant:c.518C>A:p.Thr173Lys:1/1
TGATCAATCTACAAAAATATTTAATG_TTCTCAAACTTGAATACAGTTCCGGG	IRA1_MIS	EvolvingFront_WGS_Plate2_E03	EVO2D_IRA1_MIS_rearray_Plate2-B12			adaptive_haploid	haploid	II:522697:G:A:IRA1:missense_variant:c.3932C>T:p.Ala1311Val:1/1~XV:87280:AT:A:MDH2:upstream_gene_variant:c.-4361delA:nan:1/1
CCAACAAAACACAAATCTGTTGTGTA_CGGCTAACAGACAAACGATTTTACTG	IRA1_NON	EvolvingFront_WGS_Plate3_D03	EVO2D_IRA1_NON_rearray_Plate3-B10	KSP1	frameshift_variant	adaptive_haploid	haploid	II:522427:A:T:IRA1:stop_gained:c.4202T>A:p.Leu1401*:1/1~VI:101127:T:A:LPD1:downstream_gene_variant:c.*501A>T:nan:1/1~VIII:270741:CT:C:KSP1:frameshift_variant:c.807delA:p.Val270fs:1/1~XII:1029498:C:A:RPL6B:synonymous_variant:c.261C>A:p.Thr87Thr:1/1~XV:608680:G:T:SPP2:missense_variant:c.518C>A:p.Thr173Lys:1/1~XV:928393:T:C:MYO2:synonymous_variant:c.2673T>C:p.Val891Val:1/1
CCAACAAAACACAAATCTGTTGTGTA_AGCTTAATTTCGAAGTCCATTACGTT	IRA1_NON	EvolvingFront_WGS_Plate2_H06	EVO2D_IRA1_NON_rearray_Plate1-G1	PUF3	frameshift_variant	adaptive_haploid	?	I:146682:G:C:VPS8:missense_variant:c.2976G>C:p.Trp992Cys:1/1~II:522427:A:T:IRA1:stop_gained:c.4202T>A:p.Leu1401*:1/1~VI:101127:T:A:LPD1:downstream_gene_variant:c.*501A>T:nan:1/1~XII:123802:AG:A:PUF3:frameshift_variant:c.912delC:p.Tyr305fs:1/1~XII:1029498:C:A:RPL6B:synonymous_variant:c.261C>A:p.Thr87Thr:1/1~XV:608680:G:T:SPP2:missense_variant:c.518C>A:p.Thr173Lys:1/1
ATCAGAAGTTCGAATCAAATTACGAA_ACATAAACCGTGAAGTTGATTAGTGT	TOR1	EvolvingFront_WGS_Plate5_B12	EVO1D_TCG_rearray_Plate2-G10	GPB2	stop_gained	adaptive_haploid	haploid	I:39262:G:T:GPB2:stop_gained:c.4G>T:p.Glu2*:1/1~VII:961959:T:G:YGR235C:missense_variant:c.103A>C:p.Asn35His:1/1~VIII:362075:C:A:tF(GAA)H2:upstream_gene_variant:c.-3506G>T:nan:1/1~X:564551:T:G:TOR1:missense_variant:c.5136T>G:p.Phe1712Leu:1/1~XIV:103969:A:G:MRPL10:missense_variant:c.134T>C:p.Phe45Ser:1/1
ATCAGAAGTTCGAATCAAATTACGAA_TGAAGAATTTGGAATGTATTTTTTGA	TOR1	EvolvingFront_WGS_Plate5_C05	EVO1D_TCG_rearray_Plate3-H8			high_fitness_diploids	diploid	VII:961959:T:G:YGR235C:missense_variant:c.103A>C:p.Asn35His:1/1~VII:1063730:AAT:A:YGR283C:upstream_gene_variant:c.-3692_-3691delAT:nan:0/1~VIII:362075:C:A:tF(GAA)H2:upstream_gene_variant:c.-3506G>T:nan:1/1~X:564551:T:G:TOR1:missense_variant:c.5136T>G:p.Phe1712Leu:1/1~XIV:103969:A:G:MRPL10:missense_variant:c.134T>C:p.Phe45Ser:1/1~XIV:553379:C:G:COG6:upstream_gene_variant:c.-1392G>C:nan:1/1~XV:5637…
ATCACAATAACTAAACTGATTCTTCA_CCTCAAATACGCAAACCACTTGTCGA	IRA1_NON	EvolvingFront_WGS_Plate3_H08	EVO3D_IRA1_NON_rearray_Plate1-F6			adaptive_haploid	haploid	II:522427:A:T:IRA1:stop_gained:c.4202T>A:p.Leu1401*:1/1~VI:101127:T:A:LPD1:downstream_gene_variant:c.*501A>T:nan:1/1~VII:161471:G:C:ATG1:missense_variant:c.1407G>C:p.Leu469Phe:1/1~XII:1029498:C:A:RPL6B:synonymous_variant:c.261C>A:p.Thr87Thr:1/1~XIV:204739:G:A:KEX2:missense_variant:c.2312G>A:p.Ser771Asn:1/1
TTAAAAATACAAAAAAAGATTTAAGG_CCCAGAACCAGAAAGGGCGTTCAATA	TOR1	EvolvingFront_WGS_Plate1_D07	EVO1D_TCG_rearray_Plate1-H12			high_fitness_diploids	diploid	II:568297:C:T:ARL1:missense_variant:c.130G>A:p.Val44Ile:0/1~X:393675:TTA:TTATA:VPS53:upstream_gene_variant:c.-2825_-2824insTA:nan:0/1~X:564551:T:G:TOR1:missense_variant:c.5136T>G:p.Phe1712Leu:1/1~XI:530041:A:G:TRK2:missense_variant:c.2227A>G:p.Arg743Gly:0/1~XIV:103969:A:G:MRPL10:missense_variant:c.134T>C:p.Phe45Ser:1/1
CATAAAAAGACTAATCTTATTAATGC_TTCATAACTGATAACTATTTTCATAT	IRA1_MIS	EvolvingFront_WGS_Plate1_A10	EVO1D_IRAs_rearray_Plate1-F7			adaptive_haploid	?	II:522697:G:A:IRA1:missense_variant:c.3932C>T:p.Ala1311Val:1/1~IV:229908:G:T:RPP1B:start_lost:c.3G>T:p.Met1?:0/1~XI:202945:G:A:MYO3:upstream_gene_variant:c.-2778C>T:nan:0/1~XII:343925:G:A:CHA4:upstream_gene_variant:c.-4452C>T:nan:0/1
CCAACAAAACACAAATCTGTTGTGTA_ACTTAAACCTGGAATATACTTTCTTA	IRA1_NON	EvolvingFront_WGS_Plate2_F10	EVO2D_IRA1_NON_rearray_Plate1-A2	PAB1	missense_variant	adaptive_haploid	haploid	II:522427:A:T:IRA1:stop_gained:c.4202T>A:p.Leu1401*:1/1~V:510499:G:C:PAB1:missense_variant:c.127G>C:p.Gly43Arg:1/1~VI:101127:T:A:LPD1:downstream_gene_variant:c.*501A>T:nan:1/1~XII:1029498:C:A:RPL6B:synonymous_variant:c.261C>A:p.Thr87Thr:1/1~XV:608680:G:T:SPP2:missense_variant:c.518C>A:p.Thr173Lys:1/1
CCAACAAAACACAAATCTGTTGTGTA_CGGCAAACAGGGAACGTAGTTAGGGG	IRA1_NON	EvolvingFront_WGS_Plate3_B07	EVO2D_IRA1_NON_rearray_Plate2-E7	KSP1	stop_gained	adaptive_haploid	haploid	II:522427:A:T:IRA1:stop_gained:c.4202T>A:p.Leu1401*:1/1~VI:101127:T:A:LPD1:downstream_gene_variant:c.*501A>T:nan:1/1~VIII:271149:C:A:KSP1:stop_gained:c.400G>T:p.Glu134*:1/1~IX:388576:A:G:MET28:upstream_gene_variant:c.-4457T>C:nan:0|1~IX:388578:GAA:G:MET28:upstream_gene_variant:c.-4461_-4460delTT:nan:0|1~IX:388582:A:T:MET28:upstream_gene_variant:c.-4463T>A:nan:0|1~IX:388583:C:CTT:MET28:upstream_ge…
CATTGAATCACAAAATAGGTTAGATG_CCTTCAAATGAAAAGTGAATTTAGAA	IRA1_MIS	EvolvingFront_WGS_Plate2_B12	EVO2D_IRA1_MIS_rearray_Plate1-G5			adaptive_haploid	haploid	II:522697:G:A:IRA1:missense_variant:c.3932C>T:p.Ala1311Val:1/1~X:467389:C:G:TES1:missense_variant:c.893G>C:p.Trp298Ser:1/1
GTATTAAAATTAAAAATAATTGCACA_CCTGCAATACCGAAGGATCTTAATCT	GPB2	EvolvingFront_WGS_Plate5_C04	EVO1D_TCG_rearray_Plate3-G5			high_fitness_diploids	diploid	I:40104:T:G:GPB2:stop_gained:c.846T>G:p.Tyr282*:1/1~IV:1170535:C:T:PAL1:missense_variant:c.1291G>A:p.Val431Ile:1/1~VI:101127:T:A:LPD1:downstream_gene_variant:c.*501A>T:nan:1/1~VIII:19273:T:G:ARN1:missense_variant:c.1699A>C:p.Ile567Leu:0/1~XI:595532:T:TA:NUP133:frameshift_variant:c.2714dupA:p.Asn905fs:0/1
CCAACAAAAGGAAACGTATTTATTGA_CTTTGAAAAGATAAATTTATTGCTAC	GPB2	EvolvingFront_WGS_Plate4_C05	EVO3D_TCG_rearray_Plate1-C4			pure_diploids	diploid	I:1990:T:C:PAU8:synonymous_variant:c.180A>G:p.Glu60Glu:0|1~I:1999:G:A:PAU8:synonymous_variant:c.171C>T:p.His57His:0|1~I:2002:G:A:PAU8:synonymous_variant:c.168C>T:p.Ala56Ala:0|1~I:2005:G:T:PAU8:synonymous_variant:c.165C>A:p.Ala55Ala:0|1~I:40104:T:G:GPB2:stop_gained:c.846T>G:p.Tyr282*:1/1~II:610499:A:T:MED8:upstream_gene_variant:c.-746T>A:nan:0/1~VI:101127:T:A:LPD1:downstream_gene_variant:c.*501A>T…
TGATCAATCTACAAAAATATTTAATG_GCTAAAACATTAAAGCGGTTTAGAAA	IRA1_MIS	EvolvingFront_WGS_Plate2_D11	EVO2D_IRA1_MIS_rearray_Plate2-B2	CIT1	missense_variant	adaptive_haploid	haploid	II:522697:G:A:IRA1:missense_variant:c.3932C>T:p.Ala1311Val:1/1~XIV:629822:A:G:CIT1:missense_variant:c.1240T>C:p.Ser414Pro:1/1~XV:87280:AT:A:MDH2:upstream_gene_variant:c.-4361delA:nan:1/1
GAAATAAACCACAACGACATTCTAAT_TATTTAAACATAAAGGGAATTGCTTG	IRA1_NON	EvolvingFront_WGS_Plate1_A06	EVO1D_IRAs_rearray_Plate1-D11			adaptive_haploid	?	II:522427:A:T:IRA1:stop_gained:c.4202T>A:p.Leu1401*:1/1~VI:101127:T:A:LPD1:downstream_gene_variant:c.*501A>T:nan:1/1~VII:1023358:C:A:YGR266W:missense_variant:c.703C>A:p.Gln235Lys:1/1~XII:1029498:C:A:RPL6B:synonymous_variant:c.261C>A:p.Thr87Thr:1/1~XV:754244:CAAATAT:C:STE13:conservative_inframe_deletion:c.760_765delATATTT:p.Ile254_Phe255del:1/1
CATTGAATCACAAAATAGGTTAGATG_GGGCAAAATTTAAATTCGATTCTAGT	IRA1_MIS	EvolvingFront_WGS_Plate2_C09	EVO2D_IRA1_MIS_rearray_Plate1-H4			adaptive_haploid	haploid	II:522697:G:A:IRA1:missense_variant:c.3932C>T:p.Ala1311Val:1/1~V:476785:C:A:BEM2:missense_variant:c.6064G>T:p.Gly2022Cys:1/1
CATAAAAAGACTAATCTTATTAATGC_AACGCAAAACCTAATTTCTTTTTGTG	IRA1_MIS	EvolvingFront_WGS_Plate5_A05	EVO1D_IRAs_rearray_Plate1-G9			neutral_haploids	?	II:522697:G:A:IRA1:missense_variant:c.3932C>T:p.Ala1311Val:1/1~VII:131711:G:T:GCN1:missense_variant:c.187G>T:p.Asp63Tyr:1/1
CATTGAATCACAAAATAGGTTAGATG_GTACCAATATACAATGCACTTTATCA	IRA1_MIS	EvolvingFront_WGS_Plate5_G01	EVO2D_IRA1_MIS_rearray_Plate1-G12			adaptive_haploid	haploid	II:522697:G:A:IRA1:missense_variant:c.3932C>T:p.Ala1311Val:1/1
GACAGAAAAGCCAAATGGATTTACCG_ACGAAAACATTGAAGATTATTGTTTT	CYR1	EvolvingFront_WGS_Plate4_C06	EVO3D_TCG_rearray_Plate1-C5	PAB1	missense_variant	adaptive_haploid	haploid	II:610499:A:T:MED8:upstream_gene_variant:c.-746T>A:nan:1/1~V:510577:G:T:PAB1:missense_variant:c.205G>T:p.Val69Phe:1/1~X:427906:C:A:CYR1:missense_variant:c.2750C>A:p.Ser917Tyr:1/1~XII:196744:T:A:UBR2:upstream_gene_variant:c.-3463A>T:nan:1|1~XVI:940751:T:G:ARR3:missense_variant:c.830T>G:p.Ile277Ser:1/1
CCGCCAATCCCGAACCCCGTTTCGCC_GCAGTAACAGAGAATTTATTTAAATC	GPB2	EvolvingFront_WGS_Plate4_E01	EVO3D_TCG_rearray_Plate1-F8			high_fitness_diploids	diploid	I:40104:T:G:GPB2:stop_gained:c.846T>G:p.Tyr282*:1/1~VI:58065:C:A:ACT1:upstream_gene_variant:c.-3369G>T:nan:1/1~VI:101127:T:A:LPD1:downstream_gene_variant:c.*501A>T:nan:1/1
CATTGAATCACAAAATAGGTTAGATG_AAGGGAAGGGGGAAGGGGTTTGAAGC	IRA1_MIS	EvolvingFront_WGS_Plate5_G03	EVO2D_IRA1_MIS_rearray_Plate1-H12	MKS1	missense_variant	adaptive_haploid	haploid	II:522697:G:A:IRA1:missense_variant:c.3932C>T:p.Ala1311Val:1/1~XIV:484664:T:C:MKS1:missense_variant:c.1109T>C:p.Leu370Ser:1/1
TGATCAATCTACAAAAATATTTAATG_GCAACAACTACCAAGTCGTTTGTGTT	IRA1_MIS	EvolvingFront_WGS_Plate2_B10	EVO2D_IRA1_MIS_rearray_Plate1-G1			neutral_haploids	haploid	II:522697:G:A:IRA1:missense_variant:c.3932C>T:p.Ala1311Val:1/1~XV:87280:AT:A:MDH2:upstream_gene_variant:c.-4361delA:nan:1/1
CCAACAAAACACAAATCTGTTGTGTA_TGGCTAATATCAAAATAGGTTAAGTG	IRA1_NON	EvolvingFront_WGS_Plate3_C07	EVO2D_IRA1_NON_rearray_Plate3-A1	PUF3	frameshift_variant	adaptive_haploid	haploid	II:522427:A:T:IRA1:stop_gained:c.4202T>A:p.Leu1401*:1/1~VI:101127:T:A:LPD1:downstream_gene_variant:c.*501A>T:nan:1/1~X:571134:C:T:NPA3:missense_variant:c.991G>A:p.Gly331Ser:1/1~XII:123802:AG:AGG:PUF3:frameshift_variant:c.911dupC:p.Tyr305fs:1/1~XII:1029498:C:A:RPL6B:synonymous_variant:c.261C>A:p.Thr87Thr:1/1~XV:608680:G:T:SPP2:missense_variant:c.518C>A:p.Thr173Lys:1/1
ATCACAATAACTAAACTGATTCTTCA_TTGCTAAATACATAAATCGCTTGGCTT	IRA1_NON	EvolvingFront_WGS_Plate4_B04	EVO3D_IRA1_NON_rearray_Plate2-F8	KSP1	stop_gained	adaptive_haploid	haploid	II:522427:A:T:IRA1:stop_gained:c.4202T>A:p.Leu1401*:1/1~VI:101127:T:A:LPD1:downstream_gene_variant:c.*501A>T:nan:1/1~VII:161471:G:C:ATG1:missense_variant:c.1407G>C:p.Leu469Phe:1/1~VIII:271225:G:C:KSP1:stop_gained:c.324C>G:p.Tyr108*:1/1~XII:1029498:C:A:RPL6B:synonymous_variant:c.261C>A:p.Thr87Thr:1/1~XIV:204739:G:A:KEX2:missense_variant:c.2312G>A:p.Ser771Asn:1/1
CCAACAAAACACAAATCTGTTGTGTA_TTATGAACTCAAAAACATGTTTCTTC	IRA1_NON	EvolvingFront_WGS_Plate3_C12	EVO2D_IRA1_NON_rearray_Plate3-B4	PUF3	frameshift_variant	adaptive_haploid	haploid	II:522427:A:T:IRA1:stop_gained:c.4202T>A:p.Leu1401*:1/1~IV:49035:C:T:YDL228C:upstream_gene_variant:c.-3117G>A:nan:1/1~VI:101127:T:A:LPD1:downstream_gene_variant:c.*501A>T:nan:1/1~X:89869:G:C:ATG27:missense_variant:c.229C>G:p.Leu77Val:1/1~XII:122900:AT:A:PUF3:frameshift_variant:c.1814delA:p.Asn605fs:1/1~XII:1029498:C:A:RPL6B:synonymous_variant:c.261C>A:p.Thr87Thr:1/1~XV:608680:G:T:SPP2:missense_va…
CCAACAAAACACAAATCTGTTGTGTA_CTCAAAAAAAATAAATTCGTTTATTA	IRA1_NON	EvolvingFront_WGS_Plate3_C04	EVO2D_IRA1_NON_rearray_Plate2-G11	KSP1	missense_variant	adaptive_haploid	haploid	II:522427:A:T:IRA1:stop_gained:c.4202T>A:p.Leu1401*:1/1~VI:101127:T:A:LPD1:downstream_gene_variant:c.*501A>T:nan:1/1~VIII:270738:C:T:KSP1:missense_variant:c.811G>A:p.Asp271Asn:1/1~XII:11506:T:C:YLL066C:upstream_gene_variant:c.-1670A>G:nan:1/1~XII:21075:T:C:MHT1:upstream_gene_variant:c.-3462A>G:nan:1/1~XII:1029498:C:A:RPL6B:synonymous_variant:c.261C>A:p.Thr87Thr:1/1~XV:608680:G:T:SPP2:missense_var…
CCAACAAAACACAAATCTGTTGTGTA_ATGGCAAACGTAAATGCTTTTCTAGG	IRA1_NON	EvolvingFront_WGS_Plate2_H01	EVO2D_IRA1_NON_rearray_Plate1-D5	PUF3	frameshift_variant	high_fitness_diploids	diploid	II:522427:A:T:IRA1:stop_gained:c.4202T>A:p.Leu1401*:1/1~VI:101127:T:A:LPD1:downstream_gene_variant:c.*501A>T:nan:1/1~XII:122906:T:TG:PUF3:frameshift_variant:c.1808_1809insC:p.Gln603fs:1/1~XII:1029498:C:A:RPL6B:synonymous_variant:c.261C>A:p.Thr87Thr:1/1~XV:608680:G:T:SPP2:missense_variant:c.518C>A:p.Thr173Lys:1/1
GACAGAAAAGCCAAATGGATTTACCG_AGCATAATAGCTAAGAGTATTTACTA	CYR1	EvolvingFront_WGS_Plate4_E12	EVO3D_TCG_rearray_Plate1-G12			neutral_haploids	haploid	II:610499:A:T:MED8:upstream_gene_variant:c.-746T>A:nan:1/1~IV:1070421:A:C:RSC3:missense_variant:c.966T>G:p.Asn322Lys:1/1~V:142941:CAAT:C:MIT1:disruptive_inframe_deletion:c.1083_1085delTAA:p.Asn362del:0/1~X:427906:C:A:CYR1:missense_variant:c.2750C>A:p.Ser917Tyr:1/1~XI:174275:T:C:RPT1:synonymous_variant:c.63T>C:p.Pro21Pro:1/1~XII:196744:T:A:UBR2:upstream_gene_variant:c.-3463A>T:nan:1/1~XVI:940751:T…
CCAACAAAACACAAATCTGTTGTGTA_TTCCCAACATATAACTAGCTTATTGC	IRA1_NON	EvolvingFront_WGS_Plate3_C10	EVO2D_IRA1_NON_rearray_Plate3-A10	PAB1+KSP1+PUF3	missense_variant+stop_gained+frameshift_variant	adaptive_haploid	haploid	II:522427:A:T:IRA1:stop_gained:c.4202T>A:p.Leu1401*:1/1~V:510536:A:G:PAB1:missense_variant:c.164A>G:p.Tyr55Cys:0/1~VI:101127:T:A:LPD1:downstream_gene_variant:c.*501A>T:nan:1/1~VIII:269744:G:C:KSP1:stop_gained:c.1805C>G:p.Ser602*:0/1~XII:122900:AT:A:PUF3:frameshift_variant:c.1814delA:p.Asn605fs:0/1~XII:691635:C:A:MCM5:synonymous_variant:c.81C>A:p.Ile27Ile:0/1~XII:1029498:C:A:RPL6B:synonymous_varia…
CATTGAATCACAAAATAGGTTAGATG_TAAACAACATTTAATTACTTTCGAAT	IRA1_MIS	EvolvingFront_WGS_Plate5_F12	EVO2D_IRA1_MIS_rearray_Plate1-G8			adaptive_haploid	haploid	II:522697:G:A:IRA1:missense_variant:c.3932C>T:p.Ala1311Val:1/1~VIII:219528:G:C:MED6:missense_variant:c.357C>G:p.Ser119Arg:1/1
TATCGAAACCCAAAGAGATTTAATCG_TCACCAATCCAAAAGTCACTTGATTC	IRA1_MIS	EvolvingFront_WGS_Plate5_H07	EVO3D_IRA1_MIS_rearray_Plate1-C7	PUF3	frameshift_variant	adaptive_haploid	haploid	II:522697:G:A:IRA1:missense_variant:c.3932C>T:p.Ala1311Val:1/1~XII:122900:AT:ATT:PUF3:frameshift_variant:c.1813dupA:p.Asn605fs:1/1
CATTGAATCACAAAATAGGTTAGATG_TCGCTAACTAATAATGCTGTTTCAAT	IRA1_MIS	EvolvingFront_WGS_Plate2_C02	EVO2D_IRA1_MIS_rearray_Plate1-G7			adaptive_haploid	haploid	II:522697:G:A:IRA1:missense_variant:c.3932C>T:p.Ala1311Val:1/1~XI:278877:T:C:CYT2:upstream_gene_variant:c.-1014A>G:nan:1/1~XVI:48269:T:A:FUM1:missense_variant:c.934T>A:p.Ser312Thr:1/1
CATAAAAAGACTAATCTTATTAATGC_TTAGAAACACGTAATTGTTTTAGAAT	IRA1_MIS	EvolvingFront_WGS_Plate5_B06	EVO1D_IRAs_rearray_Plate5-B3			neutral_haploids	?	II:522697:G:A:IRA1:missense_variant:c.3932C>T:p.Ala1311Val:1/1~XI:347074:C:T:YKL050C:upstream_gene_variant:c.-1454G>A:nan:1/1
CAGAAAAGCCATAACGCTATTTGAAA_ATGGTAACAGGAAAATTTTTTCGATA	CYR1	EvolvingFront_WGS_Plate4_B07	EVO3D_TCG_rearray_Plate1-A8			pure_diploids	diploid
CCAACAAAAGGAAACGTATTTATTGA_CTCTGAATATGAAATTGGGTTTGGCA	GPB2	EvolvingFront_WGS_Plate4_D11	EVO3D_TCG_rearray_Plate1-F6			pure_diploids	diploid	I:40104:T:G:GPB2:stop_gained:c.846T>G:p.Tyr282*:1/1~VI:101127:T:A:LPD1:downstream_gene_variant:c.*501A>T:nan:1/1
TTAAAAATACAAAAAAAGATTTAAGG_TTTTAAAGCTAGAACTCAGTTCTGGT	TOR1	EvolvingFront_WGS_Plate1_D04	EVO1D_TCG_rearray_Plate1-F11			pure_diploids	diploid	II:49987:A:T:AVT5:synonymous_variant:c.414A>T:p.Ile138Ile:0/1~X:393675:TTA:TTATA:VPS53:upstream_gene_variant:c.-2825_-2824insTA:nan:1/1~X:564551:T:G:TOR1:missense_variant:c.5136T>G:p.Phe1712Leu:1/1~XIII:552530:C:G:RPS16A:missense_variant:c.59C>G:p.Ala20Gly:1/1~XIV:103969:A:G:MRPL10:missense_variant:c.134T>C:p.Phe45Ser:1/1~XV:866109:C:T:YOR292C:synonymous_variant:c.474G>A:p.Thr158Thr:0/1
CCAACAAAACACAAATCTGTTGTGTA_TATAAAATGTAGAACACACTTCTTCT	IRA1_NON	EvolvingFront_WGS_Plate2_G07	EVO2D_IRA1_NON_rearray_Plate1-C6	PUF3	stop_gained	adaptive_haploid	haploid	II:522427:A:T:IRA1:stop_gained:c.4202T>A:p.Leu1401*:1/1~VI:101127:T:A:LPD1:downstream_gene_variant:c.*501A>T:nan:1/1~XII:122380:C:A:PUF3:stop_gained:c.2335G>T:p.Glu779*:1/1~XII:1029498:C:A:RPL6B:synonymous_variant:c.261C>A:p.Thr87Thr:0/1~XIV:218512:G:A:ELA1:synonymous_variant:c.151C>T:p.Leu51Leu:1/1~XV:608680:G:T:SPP2:missense_variant:c.518C>A:p.Thr173Lys:0/1
TATCGAAACCCAAAGAGATTTAATCG_AGCTTAAAAACAAACAATTTTTATAA	IRA1_MIS	EvolvingFront_WGS_Plate3_E09	EVO3D_IRA1_MIS_rearray_Plate1-A9	ARO80	missense_variant	adaptive_haploid	haploid	II:522697:G:A:IRA1:missense_variant:c.3932C>T:p.Ala1311Val:1/1~IV:1314765:T:C:ARO80:missense_variant:c.2726T>C:p.Ile909Thr:1/1
CATAAAAAGACTAATCTTATTAATGC_AAGTAAATACTTAACTTTTTTGCCTG	IRA1_MIS	EvolvingFront_WGS_Plate5_A07	EVO1D_IRAs_rearray_Plate2-B4			neutral_haploids	?	II:522697:G:A:IRA1:missense_variant:c.3932C>T:p.Ala1311Val:1/1
GACAGAAAAGCCAAATGGATTTACCG_CCTAGAAGAGGGAAGGTGGTTGCGTA	CYR1	EvolvingFront_WGS_Plate4_D06	EVO3D_TCG_rearray_Plate1-E7			neutral_haploids	haploid	II:610499:A:T:MED8:upstream_gene_variant:c.-746T>A:nan:1/1~X:427906:C:A:CYR1:missense_variant:c.2750C>A:p.Ser917Tyr:1/1~XII:196744:T:A:UBR2:upstream_gene_variant:c.-3463A>T:nan:1/1~XVI:940751:T:G:ARR3:missense_variant:c.830T>G:p.Ile277Ser:1/1
CCAACAAAACACAAATCTGTTGTGTA_TGAAAAAATAATAATATGATTCCGTT	IRA1_NON	EvolvingFront_WGS_Plate5_G07	EVO2D_IRA1_NON_rearray_Plate1-A5	PUF3	stop_gained	high_fitness_diploids	diploid	II:522427:A:T:IRA1:stop_gained:c.4202T>A:p.Leu1401*:1/1~VI:101127:T:A:LPD1:downstream_gene_variant:c.*501A>T:nan:1/1~X:59091:T:C:YJL202C:upstream_gene_variant:c.-4801A>G:nan:1/1~XII:123646:T:A:PUF3:stop_gained:c.1069A>T:p.Lys357*:1/1~XII:1029498:C:A:RPL6B:synonymous_variant:c.261C>A:p.Thr87Thr:1/1~XV:608680:G:T:SPP2:missense_variant:c.518C>A:p.Thr173Lys:1/1
ATCACAATAACTAAACTGATTCTTCA_GTCGTAAAGTGGAAGCATTTTGATGA	IRA1_NON	EvolvingFront_WGS_Plate4_B01	EVO3D_IRA1_NON_rearray_Plate2-C8	KSP1	stop_gained	adaptive_haploid	haploid	II:522427:A:T:IRA1:stop_gained:c.4202T>A:p.Leu1401*:1/1~V:532579:T:C:BRR2:missense_variant:c.3443A>G:p.Gln1148Arg:1/1~VI:101127:T:A:LPD1:downstream_gene_variant:c.*501A>T:nan:1/1~VII:161471:G:C:ATG1:missense_variant:c.1407G>C:p.Leu469Phe:1/1~VIII:271041:C:A:KSP1:stop_gained:c.508G>T:p.Glu170*:1/1~XII:1029498:C:A:RPL6B:synonymous_variant:c.261C>A:p.Thr87Thr:1/1~XIV:204739:G:A:KEX2:missense_variant…
TGATCAATCTACAAAAATATTTAATG_CTCTGAAACCTCAAGCGACTTAGTTG	IRA1_MIS	EvolvingFront_WGS_Plate2_C04	EVO2D_IRA1_MIS_rearray_Plate1-G9			adaptive_haploid	haploid	II:522697:G:A:IRA1:missense_variant:c.3932C>T:p.Ala1311Val:1/1~XV:87280:AT:A:MDH2:upstream_gene_variant:c.-4361delA:nan:1/1~XVI:72767:G:A:VIK1:synonymous_variant:c.240C>T:p.Asp80Asp:1/1
CATAAAAAGACTAATCTTATTAATGC_TATCTAAGATTAAATACATTTATATT	IRA1_MIS	EvolvingFront_WGS_Plate5_B08	EVO1D_IRAs_rearray_Plate5-C9			adaptive_haploid	?	I:228806:T:C:IMD1:synonymous_variant:c.1065T>C:p.Cys355Cys:0/1~II:522697:G:A:IRA1:missense_variant:c.3932C>T:p.Ala1311Val:1/1~XI:347074:C:T:YKL050C:upstream_gene_variant:c.-1454G>A:nan:1/1~XII:734837:A:G:tI(AAU)L1:stop_retained_variant:c.36A>G:p.Ter12Ter:0/1
GACAGAAAAGCCAAATGGATTTACCG_GGGGAAAGTCTTAATTAGGTTGTGTA	CYR1	EvolvingFront_WGS_Plate4_D08	EVO3D_TCG_rearray_Plate1-F1	KSP1	stop_gained	adaptive_haploid	haploid	II:610499:A:T:MED8:upstream_gene_variant:c.-746T>A:nan:1/1~VIII:269911:G:T:KSP1:stop_gained:c.1638C>A:p.Tyr546*:1/1~X:427906:C:A:CYR1:missense_variant:c.2750C>A:p.Ser917Tyr:1/1~XII:196744:T:A:UBR2:upstream_gene_variant:c.-3463A>T:nan:1/1~XVI:553126:A:C:ULA1:missense_variant:c.1107A>C:p.Lys369Asn:1/1~XVI:940751:T:G:ARR3:missense_variant:c.830T>G:p.Ile277Ser:1/1
CATAAAAAGACTAATCTTATTAATGC_AATGGAAGCCGGAAAGTCTTTTATAT	IRA1_MIS	EvolvingFront_WGS_Plate5_B03	EVO1D_IRAs_rearray_Plate3-F10			adaptive_haploid	?	II:522697:G:A:IRA1:missense_variant:c.3932C>T:p.Ala1311Val:1/1~XIII:121022:T:C:FPR3:synonymous_variant:c.303A>G:p.Glu101Glu:1/1~XIII:372000:T:G:ERB1:upstream_gene_variant:c.-1483A>C:nan:1/1~XVI:165478:G:A:HRR25:synonymous_variant:c.1203G>A:p.Gln401Gln:1|1~XVI:165481:C:G:HRR25:synonymous_variant:c.1206C>G:p.Val402Val:1|1
ATCACAATAACTAAACTGATTCTTCA_TAGTAAATCTCGAAAAAATTTACAAT	IRA1_NON	EvolvingFront_WGS_Plate4_B03	EVO3D_IRA1_NON_rearray_Plate2-D8	KSP1	stop_gained	adaptive_haploid	haploid	II:522427:A:T:IRA1:stop_gained:c.4202T>A:p.Leu1401*:1/1~VI:101127:T:A:LPD1:downstream_gene_variant:c.*501A>T:nan:1/1~VII:161471:G:C:ATG1:missense_variant:c.1407G>C:p.Leu469Phe:1/1~VIII:271001:G:T:KSP1:stop_gained:c.548C>A:p.Ser183*:0/1~XII:1029498:C:A:RPL6B:synonymous_variant:c.261C>A:p.Thr87Thr:1/1~XIV:204739:G:A:KEX2:missense_variant:c.2312G>A:p.Ser771Asn:1/1
TATCGAAACCCAAAGAGATTTAATCG_AAGAAAACAAAGAATAGATTTGCCAA	IRA1_MIS	EvolvingFront_WGS_Plate5_H03	EVO3D_IRA1_MIS_rearray_Plate1-A4	PAB 1.00	missense_variant	adaptive_haploid	haploid	II:522697:G:A:IRA1:missense_variant:c.3932C>T:p.Ala1311Val:1/1~V:510625:A:G:PAB1:missense_variant:c.253A>G:p.Asn85Asp:1/1
TATCGAAACCCAAAGAGATTTAATCG_TCACTAATAGTAAAACTATTTCTGAA	IRA1_MIS	EvolvingFront_WGS_Plate5_H05	EVO3D_IRA1_MIS_rearray_Plate1-B10	PUF3	missense_variant	adaptive_haploid	haploid	II:522697:G:A:IRA1:missense_variant:c.3932C>T:p.Ala1311Val:1/1~V:431500:G:C:PMD1:upstream_gene_variant:c.-1051C>G:nan:1/1~XII:122514:T:C:PUF3:missense_variant:c.2201A>G:p.Tyr734Cys:1/1~XIV:345913:A:T:GIM3:missense_variant:c.146T>A:p.Leu49His:1/1
CATTGAATCACAAAATAGGTTAGATG_ATCGTAAGCGTGAAAGGGTTTTTCTC	IRA1_MIS	EvolvingFront_WGS_Plate5_D09	EVO2D_IRA1_MIS_rearray_Plate1-A4	CIT1	missense_variant	adaptive_haploid	haploid	II:522697:G:A:IRA1:missense_variant:c.3932C>T:p.Ala1311Val:1/1~VI:55523:G:A:YPT1:missense_variant:c.464C>T:p.Ser155Phe:1/1~XIV:630137:C:T:CIT1:missense_variant:c.925G>A:p.Gly309Ser:1/1
CCAACAAAACACAAATCTGTTGTGTA_ATATGAAATGACAAGTCCCTTCTTAA	IRA1_NON	EvolvingFront_WGS_Plate2_G09	EVO2D_IRA1_NON_rearray_Plate1-C11	KSP1	stop_lost&splice_region_variant	adaptive_haploid	haploid	II:522427:A:T:IRA1:stop_gained:c.4202T>A:p.Leu1401*:1/1~VI:101127:T:A:LPD1:downstream_gene_variant:c.*501A>T:nan:1/1~VIII:268461:A:G:KSP1:stop_lost&splice_region_variant:c.3088T>C:p.Ter1030Glnext*?:0/1~XII:1029498:C:A:RPL6B:synonymous_variant:c.261C>A:p.Thr87Thr:1/1~XV:608680:G:T:SPP2:missense_variant:c.518C>A:p.Thr173Lys:1/1~XV:1062387:G:A:FRE5:missense_variant:c.824G>A:p.Gly275Glu:1/1
CATTGAATCACAAAATAGGTTAGATG_CTAGGAACATAGAAGGTTTTTGGATT	IRA1_MIS	EvolvingFront_WGS_Plate5_E03	EVO2D_IRA1_MIS_rearray_Plate1-B5	MAE1	missense_variant	adaptive_haploid	haploid	II:522697:G:A:IRA1:missense_variant:c.3932C>T:p.Ala1311Val:1/1~IX:87308:A:G:AXL2:missense_variant:c.1943A>G:p.Gln648Arg:1/1~XI:384305:C:T:MAE1:missense_variant:c.421G>A:p.Glu141Lys:1/1
CCAACAAAACACAAATCTGTTGTGTA_ATTTCAACCTAAAATGAGGTTTTTGC	IRA1_NON	EvolvingFront_WGS_Plate3_D11	EVO2D_IRA1_NON_rearray_Plate3-D9	KSP1	missense_variant	adaptive_haploid	haploid	II:522427:A:T:IRA1:stop_gained:c.4202T>A:p.Leu1401*:1/1~VI:101127:T:A:LPD1:downstream_gene_variant:c.*501A>T:nan:1/1~VIII:270873:C:A:KSP1:missense_variant:c.676G>T:p.Asp226Tyr:1/1~XII:1029498:C:A:RPL6B:synonymous_variant:c.261C>A:p.Thr87Thr:1/1~XV:608680:G:T:SPP2:missense_variant:c.518C>A:p.Thr173Lys:1/1
CATTGAATCACAAAATAGGTTAGATG_GTTAAAACCCTTAATTCTTTTATGGT	IRA1_MIS	EvolvingFront_WGS_Plate2_F04	EVO2D_IRA1_MIS_rearray_Plate2-D6			adaptive_haploid	haploid	II:522697:G:A:IRA1:missense_variant:c.3932C>T:p.Ala1311Val:1/1
CATAAAAAGACTAATCTTATTAATGC_TTAAAAAATGTCAAGTTTTTTTACGA	IRA1_MIS	EvolvingFront_WGS_Plate5_A04	EVO1D_IRAs_rearray_Plate1-G8	GPB2	synonymous_variantframeshift_variant	adaptive_haploid	?	I:39837:T:C:GPB2:synonymous_variant:c.579T>C:p.Asp193Asp:0/1~I:39838:A:AT:GPB2:frameshift_variant:c.584dupT:p.Leu195fs:0/1~II:522697:G:A:IRA1:missense_variant:c.3932C>T:p.Ala1311Val:1/1~IV:210015:C:A:RPO21:missense_variant:c.547G>T:p.Gly183Cys:1/1~XI:347074:C:T:YKL050C:upstream_gene_variant:c.-1454G>A:nan:1/1
CCAACAAAACACAAATCTGTTGTGTA_TTGTAAACAGCTAATTTGATTTACAC	IRA1_NON	EvolvingFront_WGS_Plate2_H09	EVO2D_IRA1_NON_rearray_Plate1-H5	KSP1	stop_gained	adaptive_haploid	haploid	II:522427:A:T:IRA1:stop_gained:c.4202T>A:p.Leu1401*:1/1~VI:101127:T:A:LPD1:downstream_gene_variant:c.*501A>T:nan:1/1~VIII:269916:G:A:KSP1:stop_gained:c.1633C>T:p.Gln545*:1/1~XII:1029498:C:A:RPL6B:synonymous_variant:c.261C>A:p.Thr87Thr:1/1~XV:608680:G:T:SPP2:missense_variant:c.518C>A:p.Thr173Lys:1/1
TGATCAATCTACAAAAATATTTAATG_GATTTAAAAGATAATATAATTTCGTT	IRA1_MIS	EvolvingFront_WGS_Plate2_F02	EVO2D_IRA1_MIS_rearray_Plate2-D1	GSH1	missense_variant	adaptive_haploid	haploid	II:522697:G:A:IRA1:missense_variant:c.3932C>T:p.Ala1311Val:1/1~IV:831883:TTTGAGAAAAAATGC:T:SAS4:upstream_gene_variant:c.-4542_-4529delGCATTTTTTCTCAA:nan:0/1~X:235711:C:A:GSH1:missense_variant:c.646G>T:p.Val216Phe:1/1~XIII:480186:G:GA:YKU80:frameshift_variant:c.4dupT:p.Ser2fs:1/1~XV:87280:AT:A:MDH2:upstream_gene_variant:c.-4361delA:nan:1/1
GACAGAAAAGCCAAATGGATTTACCG_CATCGAAAGAAGAAAACTGTTTATGA	CYR1	EvolvingFront_WGS_Plate5_B10	EVO1D_TCG_rearray_Plate1-G5			neutral_haploids	haploid
ACTTAAAAAGCAAACATGATTATTCA_TACAGAATGTTTAAAAGATTTACTAT	CYR1	EvolvingFront_WGS_Plate1_F01	EVO1D_TCG_rearray_Plate5-C1			pure_diploids	diploid	II:610499:A:T:MED8:upstream_gene_variant:c.-746T>A:nan:1/1~III:313993:C:A:AAD3:stop_gained:c.104C>A:p.Ser35*:0/1~X:427906:C:A:CYR1:missense_variant:c.2750C>A:p.Ser917Tyr:1/1~XVI:940751:T:G:ARR3:missense_variant:c.830T>G:p.Ile277Ser:1/1
GTATTAAAATTAAAAATAATTGCACA_GACGGAAATTCTAATATGTTTCCTAG	GPB2	EvolvingFront_WGS_Plate1_D06	EVO1D_TCG_rearray_Plate1-G12			high_fitness_diploids	diploid	I:40104:T:G:GPB2:stop_gained:c.846T>G:p.Tyr282*:1/1~IV:1170535:C:T:PAL1:missense_variant:c.1291G>A:p.Val431Ile:1/1~VI:101127:T:A:LPD1:downstream_gene_variant:c.*501A>T:nan:1/1~IX:413786:C:T:DAL7:synonymous_variant:c.894G>A:p.Leu298Leu:0/1
CATTGAATCACAAAATAGGTTAGATG_CTGTCAAACGGGAAGGGGCTTTGAGG	IRA1_MIS	EvolvingFront_WGS_Plate2_F08	EVO2D_IRA1_MIS_rearray_Plate2-E4	PUF3	frameshift_variant	adaptive_haploid	?	II:522697:G:A:IRA1:missense_variant:c.3932C>T:p.Ala1311Val:1/1~IX:41:C:CA:YIL177W-A:upstream_gene_variant:c.-805_-804insA:nan:0|0~XII:123802:AG:A:PUF3:frameshift_variant:c.912delC:p.Tyr305fs:1/1~XV:87280:AT:A:MDH2:upstream_gene_variant:c.-4361delA:nan:0/1
CATTGAATCACAAAATAGGTTAGATG_AGATTAACACAGAATCTCGTTAGACC	IRA1_MIS	EvolvingFront_WGS_Plate5_F08	EVO2D_IRA1_MIS_rearray_Plate1-D12	PUF3	stop_gained	adaptive_haploid	haploid	II:522697:G:A:IRA1:missense_variant:c.3932C>T:p.Ala1311Val:1/1~III:281847:T:G:CDC39:synonymous_variant:c.1731T>G:p.Gly577Gly:1/1~XII:123111:G:T:PUF3:stop_gained:c.1604C>A:p.Ser535*:1/1
CATAAAAAGACTAATCTTATTAATGC_AGAATAATGAACAAAATGCTTTTAAA	IRA1_MIS	EvolvingFront_WGS_Plate5_B09	EVO1D_IRAs_rearray_Plate5-C11			adaptive_haploid	?	II:522697:G:A:IRA1:missense_variant:c.3932C>T:p.Ala1311Val:1/1~IV:597339:C:T:PPH3:missense_variant:c.184C>T:p.Leu62Phe:1/1~XI:347074:C:T:YKL050C:upstream_gene_variant:c.-1454G>A:nan:1/1
GACAGAAAAGCCAAATGGATTTACCG_CTCCTAAATGTGAAAATAATTCGTGG	CYR1	EvolvingFront_WGS_Plate4_E04	EVO3D_TCG_rearray_Plate1-G1	PAB 1.00	missense_variant	adaptive_haploid	haploid	II:610499:A:T:MED8:upstream_gene_variant:c.-746T>A:nan:1/1~V:510722:A:G:PAB1:missense_variant:c.350A>G:p.Asp117Gly:1/1~X:427906:C:A:CYR1:missense_variant:c.2750C>A:p.Ser917Tyr:1/1~XII:196744:T:A:UBR2:upstream_gene_variant:c.-3463A>T:nan:1/1~XIV:207879:A:G:SIN4:missense_variant:c.950A>G:p.Asn317Ser:1/1~XVI:940751:T:G:ARR3:missense_variant:c.830T>G:p.Ile277Ser:1/1
CCAACAAAACACAAATCTGTTGTGTA_TCTCCAATAGCTAAGTGTTTTGCACG	IRA1_NON	EvolvingFront_WGS_Plate3_C09	EVO2D_IRA1_NON_rearray_Plate3-A7	KSP1	stop_gained	adaptive_haploid	haploid	II:522427:A:T:IRA1:stop_gained:c.4202T>A:p.Leu1401*:1/1~VI:101127:T:A:LPD1:downstream_gene_variant:c.*501A>T:nan:1/1~VIII:269893:G:C:KSP1:stop_gained:c.1656C>G:p.Tyr552*:1/1~XII:1029498:C:A:RPL6B:synonymous_variant:c.261C>A:p.Thr87Thr:1/1~XV:608680:G:T:SPP2:missense_variant:c.518C>A:p.Thr173Lys:1/1
CATTGAATCACAAAATAGGTTAGATG_CATTTAACCGCAAAGGAATTTTGAAA	IRA1_MIS	EvolvingFront_WGS_Plate2_F07	EVO2D_IRA1_MIS_rearray_Plate2-E1	BMH2	missense_variant	pure_diploids	diploid	II:522697:G:A:IRA1:missense_variant:c.3932C>T:p.Ala1311Val:1/1~IV:654184:C:T:BMH2:missense_variant:c.578C>T:p.Ala193Val:0/1~XVI:536686:C:T:RQC2:missense_variant:c.2251G>A:p.Glu751Lys:0/1
TTAAAAATACAAAAAAAGATTTAAGG_CCGTGAATCCCAAATATTGTTAAATT	TOR1	EvolvingFront_WGS_Plate1_D03	EVO1D_TCG_rearray_Plate1-D11			pure_diploids	diploid	II:231850:C:T:UTP20:synonymous_variant:c.4215C>T:p.Gly1405Gly:0/1~II:330181:G:A:TCM62:upstream_gene_variant:c.-4122C>T:nan:0/1~VII:194407:T:G:RAD54:missense_variant:c.1997A>C:p.Lys666Thr:0/1~X:393675:TTA:TTATA:VPS53:upstream_gene_variant:c.-2825_-2824insTA:nan:1/1~X:564551:T:G:TOR1:missense_variant:c.5136T>G:p.Phe1712Leu:1/1~XIV:103969:A:G:MRPL10:missense_variant:c.134T>C:p.Phe45Ser:1/1
ATCACAATAACTAAACTGATTCTTCA_CATCCAAAGTCAAAGCTTCTTCACTC	IRA1_NON	EvolvingFront_WGS_Plate3_G09	EVO3D_IRA1_NON_rearray_Plate1-A8			adaptive_haploid	haploid	II:522427:A:T:IRA1:stop_gained:c.4202T>A:p.Leu1401*:1/1~VI:101127:T:A:LPD1:downstream_gene_variant:c.*501A>T:nan:1/1~VII:161471:G:C:ATG1:missense_variant:c.1407G>C:p.Leu469Phe:1/1~VIII:271750:G:C:LAM4:upstream_gene_variant:c.-4912C>G:nan:1/1~IX:403743:A:T:MND2:missense_variant:c.85A>T:p.Asn29Tyr:1/1~XII:1029498:C:A:RPL6B:synonymous_variant:c.261C>A:p.Thr87Thr:1/1~XIV:204739:G:A:KEX2:missense_vari…
CCAACAAAACACAAATCTGTTGTGTA_TAATTAACAATTAAGAATTTTTAGAG	IRA1_NON	EvolvingFront_WGS_Plate5_G10	EVO2D_IRA1_NON_rearray_Plate1-H10	KSP1	stop_gained	adaptive_haploid	haploid	II:522427:A:T:IRA1:stop_gained:c.4202T>A:p.Leu1401*:1/1~VI:101127:T:A:LPD1:downstream_gene_variant:c.*501A>T:nan:1/1~VIII:269744:G:C:KSP1:stop_gained:c.1805C>G:p.Ser602*:1/1~XII:1029498:C:A:RPL6B:synonymous_variant:c.261C>A:p.Thr87Thr:1/1~XV:608680:G:T:SPP2:missense_variant:c.518C>A:p.Thr173Lys:1/1
CCAACAAAACACAAATCTGTTGTGTA_CGGTCAAGGTGTAAGATTATTTTTAA	IRA1_NON	EvolvingFront_WGS_Plate3_D07	EVO2D_IRA1_NON_rearray_Plate3-C7	KSP1+TFA1	frameshift_variant+disruptive_inframe_deletion	adaptive_haploid	haploid	II:522427:A:T:IRA1:stop_gained:c.4202T>A:p.Leu1401*:1/1~II:765435:C:G:DUG2:missense_variant:c.2172G>C:p.Leu724Phe:1/1~IV:591443:A:G:DOA4:upstream_gene_variant:c.-3724T>C:nan:1/1~VI:101127:T:A:LPD1:downstream_gene_variant:c.*501A>T:nan:1/1~VIII:270286:AT:A:KSP1:frameshift_variant:c.1262delA:p.Asn421fs:1/1~XI:387148:GTGA:G:TFA1:disruptive_inframe_deletion:c.1419_1421delTGA:p.Asp473del:0/1~XII:10294…
TGATCAATCTACAAAAATATTTAATG_TACACAACGGGAAATGAAGTTTAACA	IRA1_MIS	EvolvingFront_WGS_Plate2_E10	EVO2D_IRA1_MIS_rearray_Plate2-C7	CIT1	upstream_gene_variant	adaptive_haploid	haploid	II:522697:G:A:IRA1:missense_variant:c.3932C>T:p.Ala1311Val:1/1~V:142941:CAAT:C:MIT1:disruptive_inframe_deletion:c.1083_1085delTAA:p.Asn362del:0/1~XIV:631351:C:T:CIT1:upstream_gene_variant:c.-290G>A:nan:1/1~XV:87280:AT:A:MDH2:upstream_gene_variant:c.-4361delA:nan:1/1
CCAACAAAACACAAATCTGTTGTGTA_TCAGGAATGTCAAATGTATTTTGTTC	IRA1_NON	EvolvingFront_WGS_Plate3_D01	EVO2D_IRA1_NON_rearray_Plate3-B5	KSP1+MAE1	missense_variant+upstream_gene_variant	adaptive_haploid	haploid	II:522427:A:T:IRA1:stop_gained:c.4202T>A:p.Leu1401*:1/1~V:237747:G:A:ERG28:synonymous_variant:c.270C>T:p.His90His:1/1~VI:101127:T:A:LPD1:downstream_gene_variant:c.*501A>T:nan:1/1~VIII:270723:C:T:KSP1:missense_variant:c.826G>A:p.Gly276Arg:1/1~XI:387383:C:G:MAE1:upstream_gene_variant:c.-2658G>C:nan:1/1~XII:1029498:C:A:RPL6B:synonymous_variant:c.261C>A:p.Thr87Thr:1/1~XV:608680:G:T:SPP2:missense_vari…
TGATCAATCTACAAAAATATTTAATG_TTAGCAAAACTAAACTTACTTATAAA	IRA1_MIS	EvolvingFront_WGS_Plate2_E08	EVO2D_IRA1_MIS_rearray_Plate2-C5			adaptive_haploid	haploid	II:522697:G:A:IRA1:missense_variant:c.3932C>T:p.Ala1311Val:1/1~XV:87280:AT:A:MDH2:upstream_gene_variant:c.-4361delA:nan:1/1
CATTGAATCACAAAATAGGTTAGATG_ATGACAACAGTGAATTCTATTCCTGT	IRA1_MIS	EvolvingFront_WGS_Plate2_B06	EVO2D_IRA1_MIS_rearray_Plate1-F6	MAE1	missense_variant	adaptive_haploid	haploid	II:522697:G:A:IRA1:missense_variant:c.3932C>T:p.Ala1311Val:1/1~XI:383852:C:T:MAE1:missense_variant:c.874G>A:p.Glu292Lys:1/1
CATAAAAAGACTAATCTTATTAATGC_CCGAAAAATCTTAATGATCTTACTAG	IRA1_MIS	EvolvingFront_WGS_Plate5_B04	EVO1D_IRAs_rearray_Plate4-G4			neutral_haploids	?	II:522697:G:A:IRA1:missense_variant:c.3932C>T:p.Ala1311Val:1/1
TATCGAAACCCAAAGAGATTTAATCG_TATCTAATATATAACTAAATTGCATA	IRA1_MIS	EvolvingFront_WGS_Plate3_G05	EVO3D_IRA1_MIS_rearray_Plate1-C8	PAB 1.00	missense_variant	adaptive_haploid	haploid	II:522697:G:A:IRA1:missense_variant:c.3932C>T:p.Ala1311Val:1/1~V:510502:G:T:PAB1:missense_variant:c.130G>T:p.Asp44Tyr:1/1
TGATCAATCTACAAAAATATTTAATG_ATCAAAACTACCAATACTCTTTATTT	IRA1_MIS	EvolvingFront_WGS_Plate5_D11	EVO2D_IRA1_MIS_rearray_Plate1-A11	MDH1	missense_variant	adaptive_haploid	haploid	II:522697:G:A:IRA1:missense_variant:c.3932C>T:p.Ala1311Val:1/1~VII:881811:G:C:HIP1:missense_variant:c.1392G>C:p.Trp464Cys:1/1~XI:279205:G:A:MDH1:missense_variant:c.83G>A:p.Gly28Asp:1/1~XIII:756960:A:ATTTCTTATTCTT:RPL20A:upstream_gene_variant:c.-3221_-3220insAAGAATAAGAAA:nan:1/1~XV:87280:AT:A:MDH2:upstream_gene_variant:c.-4361delA:nan:1/1~XV:781353:G:A:DFR1:missense_variant:c.448G>A:p.Ala150Thr:1/1
AGAACAAAAACTAAACTCATTCATGG_AAATCAAAGACGAAGGTTATTGTTTT	CYR1	EvolvingFront_WGS_Plate5_C07	EVO1D_TCG_rearray_Plate4-F4			neutral_haploids	haploid	II:610499:A:T:MED8:upstream_gene_variant:c.-746T>A:nan:1/1~V:142941:CAAT:CAATAAT:MIT1:disruptive_inframe_insertion:c.1083_1085dupTAA:p.Asn362dup:1/1~X:427906:C:A:CYR1:missense_variant:c.2750C>A:p.Ser917Tyr:1/1~XIV:480461:C:T:NIS1:missense_variant:c.694C>T:p.Pro232Ser:1/1~XVI:738345:G:C:COG4:missense_variant:c.1225C>G:p.Pro409Ala:1/1~XVI:940751:T:G:ARR3:missense_variant:c.830T>G:p.Ile277Ser:1/1
CCAACAAAACACAAATCTGTTGTGTA_ACTTGAATCATTAACGCTCTTCTGAA	IRA1_NON	EvolvingFront_WGS_Plate2_G11	EVO2D_IRA1_NON_rearray_Plate1-D2			adaptive_haploid	haploid	I:116124:G:C:FUN30:missense_variant:c.1206G>C:p.Met402Ile:1/1~II:522427:A:T:IRA1:stop_gained:c.4202T>A:p.Leu1401*:1/1~VI:101127:T:A:LPD1:downstream_gene_variant:c.*501A>T:nan:1/1~X:393242:C:T:RNR2:missense_variant:c.839C>T:p.Ala280Val:1/1~XII:1029498:C:A:RPL6B:synonymous_variant:c.261C>A:p.Thr87Thr:1/1~XV:608680:G:T:SPP2:missense_variant:c.518C>A:p.Thr173Lys:1/1
CCAACAAAACACAAATCTGTTGTGTA_CACTCAATATGTAAAGTGGTTCCCTT	IRA1_NON	EvolvingFront_WGS_Plate3_D08	EVO2D_IRA1_NON_rearray_Plate3-D4	KSP1	frameshift_variant	adaptive_haploid	haploid	II:522427:A:T:IRA1:stop_gained:c.4202T>A:p.Leu1401*:1/1~VI:101127:T:A:LPD1:downstream_gene_variant:c.*501A>T:nan:1/1~VIII:271213:CT:C:KSP1:frameshift_variant:c.335delA:p.Lys112fs:1/1~XII:1029498:C:A:RPL6B:synonymous_variant:c.261C>A:p.Thr87Thr:1/1~XV:608680:G:T:SPP2:missense_variant:c.518C>A:p.Thr173Lys:1/1
GACAGAAAAGCCAAATGGATTTACCG_CTTCAAATTATGAAATCGATTATATG	CYR1	EvolvingFront_WGS_Plate4_C12	EVO3D_TCG_rearray_Plate1-D8			adaptive_haploid	haploid	II:610499:A:T:MED8:upstream_gene_variant:c.-746T>A:nan:1/1~X:362415:GA:G:MHP1:frameshift_variant:c.1170delA:p.Val391fs:1/1~X:427906:C:A:CYR1:missense_variant:c.2750C>A:p.Ser917Tyr:1/1~XII:196744:T:A:UBR2:upstream_gene_variant:c.-3463A>T:nan:1|1~XVI:940751:T:G:ARR3:missense_variant:c.830T>G:p.Ile277Ser:1/1
CATTGAATCACAAAATAGGTTAGATG_TTGAAAACATGAAAAACGGTTGTCCA	IRA1_MIS	EvolvingFront_WGS_Plate5_D07	EVO2D_IRA1_MIS_rearray_Plate1-A2			neutral_haploids	haploid	II:522697:G:A:IRA1:missense_variant:c.3932C>T:p.Ala1311Val:1/1~XV:546554:C:G:RPO31:upstream_gene_variant:c.-2409G>C:nan:1/1
TTAAAAATACAAAAAAAGATTTAAGG_CGTTTAATAACTAAGAATATTCTGGT	TOR1	EvolvingFront_WGS_Plate1_F07	EVO1D_TCG_rearray_Plate6-F10	TFA1	disruptive_inframe_deletion	high_fitness_diploids	diploid	X:393675:TTA:TTATA:VPS53:upstream_gene_variant:c.-2825_-2824insTA:nan:0/1~X:564551:T:G:TOR1:missense_variant:c.5136T>G:p.Phe1712Leu:1/1~XI:387148:GTGA:G:TFA1:disruptive_inframe_deletion:c.1419_1421delTGA:p.Asp473del:0/1~XIV:103969:A:G:MRPL10:missense_variant:c.134T>C:p.Phe45Ser:1/1~XIV:696178:C:A:DBP6:missense_variant:c.584C>A:p.Thr195Lys:0/1~XVI:27997:G:C:PBI1:synonymous_variant:c.168C>G:p.Ser56…
CATTGAATCACAAAATAGGTTAGATG_CTCTTAATGATGAAGCGGTTTAGATT	IRA1_MIS	EvolvingFront_WGS_Plate2_C11	EVO2D_IRA1_MIS_rearray_Plate1-H8	MDH1	missense_variant	adaptive_haploid	haploid	II:522697:G:A:IRA1:missense_variant:c.3932C>T:p.Ala1311Val:1/1~XI:279721:T:C:MDH1:missense_variant:c.599T>C:p.Ile200Thr:1/1~XV:636168:C:A:MTR10:missense_variant:c.2330C>A:p.Ala777Glu:1/1
GACAGAAAAGCCAAATGGATTTACCG_AATAAAACCGACAATTTCTTTTATAT	CYR1	EvolvingFront_WGS_Plate4_B11	EVO3D_TCG_rearray_Plate1-B6	RTG2	missense_variant	adaptive_haploid	haploid	II:610499:A:T:MED8:upstream_gene_variant:c.-746T>A:nan:1/1~VII:26575:C:G:RTG2:missense_variant:c.910G>C:p.Ala304Pro:1/1~X:427906:C:A:CYR1:missense_variant:c.2750C>A:p.Ser917Tyr:1/1~XII:196744:T:A:UBR2:upstream_gene_variant:c.-3463A>T:nan:1|1~XVI:940751:T:G:ARR3:missense_variant:c.830T>G:p.Ile277Ser:1/1
TGATCAATCTACAAAAATATTTAATG_ACGACAATCTCGAATAGGTTTTTCTG	IRA1_MIS	EvolvingFront_WGS_Plate2_D08	EVO2D_IRA1_MIS_rearray_Plate2-A10	CIT1	upstream_gene_variant	adaptive_haploid	?	II:522697:G:A:IRA1:missense_variant:c.3932C>T:p.Ala1311Val:1/1~XIV:631356:ACACAAAAGTATTTTTGGTCTAGCGGGGGTCATACTTTTCATTTCCGGGCGGCTGCGGCGGAAAAAAACGTGACGCCTTTTAG:A:CIT1:upstream_gene_variant:c.-377_-296delCTAAAAGGCGTCACGTTTTTTTCCGCCGCAGCCGCCCGGAAATGAAAAGTATGACCCCCGCTAGACCAAAAATACTTTTGTG:nan:0/1~XV:87280:AT:A:MDH2:upstream_gene_variant:c.-4361delA:nan:1/1
CCAACAAAACACAAATCTGTTGTGTA_TTATCAAGACTGAAAATCGTTGAGCG	IRA1_NON	EvolvingFront_WGS_Plate3_C08	EVO2D_IRA1_NON_rearray_Plate3-A6	PUF3	frameshift_variant	adaptive_haploid	haploid	I:56424:T:A:SPC72:missense_variant:c.434A>T:p.Glu145Val:1/1~II:422284:G:T:IST2:missense_variant:c.758C>A:p.Ser253Tyr:1/1~II:522427:A:T:IRA1:stop_gained:c.4202T>A:p.Leu1401*:1/1~IV:513781:G:C:LYS14:upstream_gene_variant:c.-1672C>G:nan:1/1~VI:101127:T:A:LPD1:downstream_gene_variant:c.*501A>T:nan:1/1~XII:123802:AG:A:PUF3:frameshift_variant:c.912delC:p.Tyr305fs:1/1~XII:1029498:C:A:RPL6B:synonymous_va…
CCAACAAAACACAAATCTGTTGTGTA_TTCCCAACTAGCAAGGCGCTTTTGGA	IRA1_NON	EvolvingFront_WGS_Plate3_B05	EVO2D_IRA1_NON_rearray_Plate2-D12			adaptive_haploid	haploid	II:522427:A:T:IRA1:stop_gained:c.4202T>A:p.Leu1401*:1/1~VI:101127:T:A:LPD1:downstream_gene_variant:c.*501A>T:nan:1/1~XII:1029498:C:A:RPL6B:synonymous_variant:c.261C>A:p.Thr87Thr:1/1~XV:608680:G:T:SPP2:missense_variant:c.518C>A:p.Thr173Lys:1/1
CTAGAAATCTCAAAAACTTTTGGCTG_AACTCAAAAGCAAATGAGCTTGCGGT	CYR1	EvolvingFront_WGS_Plate4_D01	EVO3D_TCG_rearray_Plate1-D11	KSP1	stop_gained	adaptive_haploid	haploid	II:610499:A:T:MED8:upstream_gene_variant:c.-746T>A:nan:1/1~VIII:271001:G:T:KSP1:stop_gained:c.548C>A:p.Ser183*:1/1~X:427906:C:A:CYR1:missense_variant:c.2750C>A:p.Ser917Tyr:1/1~XIII:23476:G:GA:ERG13:upstream_gene_variant:c.-2942_-2941insT:nan:1/1~XIV:207141:C:T:SIN4:missense_variant:c.212C>T:p.Ser71Leu:1/1~XVI:940751:T:G:ARR3:missense_variant:c.830T>G:p.Ile277Ser:1/1
CCAACAAAACACAAATCTGTTGTGTA_TAAAAAAGGTGGAAGGGTTTTCGTAC	IRA1_NON	EvolvingFront_WGS_Plate3_C11	EVO2D_IRA1_NON_rearray_Plate3-A11	PUF3	frameshift_variant	adaptive_haploid	haploid	II:522427:A:T:IRA1:stop_gained:c.4202T>A:p.Leu1401*:1/1~VI:101127:T:A:LPD1:downstream_gene_variant:c.*501A>T:nan:1/1~VII:809678:A:C:MTR3:upstream_gene_variant:c.-3657T>G:nan:1/1~XII:122900:AT:A:PUF3:frameshift_variant:c.1814delA:p.Asn605fs:1/1~XII:1029498:C:A:RPL6B:synonymous_variant:c.261C>A:p.Thr87Thr:1/1~XIV:218512:G:A:ELA1:synonymous_variant:c.151C>T:p.Leu51Leu:1/1~XV:608680:G:T:SPP2:missense…
TGATCAATCTACAAAAATATTTAATG_ACACAAAAAGTTAAGGTGGTTGAGCA	IRA1_MIS	EvolvingFront_WGS_Plate5_E04	EVO2D_IRA1_MIS_rearray_Plate1-B7	KSP1	stop_gained	adaptive_haploid	haploid	II:522697:G:A:IRA1:missense_variant:c.3932C>T:p.Ala1311Val:1/1~VIII:270656:G:T:KSP1:stop_gained:c.893C>A:p.Ser298*:1/1~X:698658:G:A:PMT4:missense_variant:c.1957C>T:p.Pro653Ser:1/1~XIV:151114:G:A:POL2:missense_variant:c.2903G>A:p.Arg968Lys:1/1~XV:87280:AT:A:MDH2:upstream_gene_variant:c.-4361delA:nan:1/1~XV:763816:G:A:HER1:missense_variant:c.992G>A:p.Arg331Lys:1/1
TGATCAATCTACAAAAATATTTAATG_ATTAGAAGCAAAAATTTCGTTTGAAG	IRA1_MIS	EvolvingFront_WGS_Plate2_A04	EVO2D_IRA1_MIS_rearray_Plate1-D3	PUF3+YPK9	stop_gained+missense_variant	adaptive_haploid	haploid	II:522697:G:A:IRA1:missense_variant:c.3932C>T:p.Ala1311Val:1/1~XII:123196:G:A:PUF3:stop_gained:c.1519C>T:p.Gln507*:1/1~XV:87280:AT:A:MDH2:upstream_gene_variant:c.-4361delA:nan:1/1~XV:863524:G:A:YPK9:missense_variant:c.2350G>A:p.Gly784Arg:1/1
TATCGAAACCCAAAGAGATTTAATCG_CTATAAATTTCAAAGACCTTTGGCAC	IRA1_MIS	EvolvingFront_WGS_Plate3_E06	EVO3D_IRA1_MIS_rearray_Plate1-A6	PUF3	stop_gained	adaptive_haploid	haploid	II:522697:G:A:IRA1:missense_variant:c.3932C>T:p.Ala1311Val:1/1~V:142941:CAAT:C:MIT1:disruptive_inframe_deletion:c.1083_1085delTAA:p.Asn362del:0/1~XII:122401:T:A:PUF3:stop_gained:c.2314A>T:p.Lys772*:1/1
CTAGAAATCTCAAAAACTTTTGGCTG_GATAAAATCTAGAATCTAATTAATTT	CYR1	EvolvingFront_WGS_Plate5_B11	EVO1D_TCG_rearray_Plate2-C4			neutral_haploids	haploid
ACTTAAAAAGCAAACATGATTATTCA_ACGTAAAAGCTAAAGGGGTTTGCAGG	CYR1	EvolvingFront_WGS_Plate5_C06	EVO1D_TCG_rearray_Plate4-C3			neutral_haploids	haploid	II:610499:A:T:MED8:upstream_gene_variant:c.-746T>A:nan:1/1~X:427906:C:A:CYR1:missense_variant:c.2750C>A:p.Ser917Tyr:1/1~XVI:940751:T:G:ARR3:missense_variant:c.830T>G:p.Ile277Ser:1/1
TGATCAATCTACAAAAATATTTAATG_ATGAAAAGTTCTAAGGGAGTTTACTG	IRA1_MIS	EvolvingFront_WGS_Plate2_B08	EVO2D_IRA1_MIS_rearray_Plate1-F11	AIM17	frameshift_variant	adaptive_haploid	haploid	II:522697:G:A:IRA1:missense_variant:c.3932C>T:p.Ala1311Val:1/1~II:772993:T:G:YBR284W:missense_variant:c.1755T>G:p.Asn585Lys:1/1~VIII:64723:T:TG:AIM17:frameshift_variant:c.1136dupC:p.Ala380fs:1/1~XV:87280:AT:A:MDH2:upstream_gene_variant:c.-4361delA:nan:1/1
TGATCAATCTACAAAAATATTTAATG_CACATAATGCTTAACTGCTTTGGATC	IRA1_MIS	EvolvingFront_WGS_Plate2_D10	EVO2D_IRA1_MIS_rearray_Plate2-B1	ARO80	missense_variant	high_fitness_diploids	diploid	II:522697:G:A:IRA1:missense_variant:c.3932C>T:p.Ala1311Val:1/1~IV:1313193:G:A:ARO80:missense_variant:c.1154G>A:p.Gly385Asp:1/1~XV:87280:AT:A:MDH2:upstream_gene_variant:c.-4361delA:nan:1/1
CATTGAATCACAAAATAGGTTAGATG_CTAAAAACCTTAAATTAATTTCAAAT	IRA1_MIS	EvolvingFront_WGS_Plate2_E05	EVO2D_IRA1_MIS_rearray_Plate2-C2	PAN3	frameshift_variantmissense_variant	high_fitness_diploids	diploid	II:522697:G:A:IRA1:missense_variant:c.3932C>T:p.Ala1311Val:1/1~XI:390795:GT:G:PAN3:frameshift_variant:c.1484delA:p.Asn495fs:1|1~XI:390797:T:A:PAN3:missense_variant:c.1483A>T:p.Asn495Tyr:1|1
AGAACAAAAACTAAACTCATTCATGG_CGCTTAAAGCCCAAGAATCTTCGCAT	CYR1	EvolvingFront_WGS_Plate4_D07	EVO3D_TCG_rearray_Plate1-E8			adaptive_haploid	haploid	II:610499:A:T:MED8:upstream_gene_variant:c.-746T>A:nan:1/1~X:427906:C:A:CYR1:missense_variant:c.2750C>A:p.Ser917Tyr:1/1~XI:30663:C:T:OXP1:missense_variant:c.25G>A:p.Ala9Thr:1/1~XVI:940751:T:G:ARR3:missense_variant:c.830T>G:p.Ile277Ser:1/1
ATCAGAAGTTCGAATCAAATTACGAA_TAGGCAAATTCAAAATTTATTGTGTA	TOR1	EvolvingFront_WGS_Plate1_D10	EVO1D_TCG_rearray_Plate2-B4			neutral_haploids	haploid	VII:961959:T:G:YGR235C:missense_variant:c.103A>C:p.Asn35His:1/1~VIII:362075:C:A:tF(GAA)H2:upstream_gene_variant:c.-3506G>T:nan:1/1~X:564551:T:G:TOR1:missense_variant:c.5136T>G:p.Phe1712Leu:1/1~XIV:103969:A:G:MRPL10:missense_variant:c.134T>C:p.Phe45Ser:1/1
ATCACAATAACTAAACTGATTCTTCA_ATTGTAACCAATAATTTCCTTGAAAG	IRA1_NON	EvolvingFront_WGS_Plate3_H07	EVO3D_IRA1_NON_rearray_Plate1-F1	KSP1+PLB3	missense_variant+upstream_gene_variant	adaptive_haploid	haploid	II:96943:G:A:SEF1:missense_variant:c.3173C>T:p.Pro1058Leu:1/1~II:522427:A:T:IRA1:stop_gained:c.4202T>A:p.Leu1401*:1/1~VI:101127:T:A:LPD1:downstream_gene_variant:c.*501A>T:nan:1/1~VII:161471:G:C:ATG1:missense_variant:c.1407G>C:p.Leu469Phe:1/1~VIII:270738:C:A:KSP1:missense_variant:c.811G>T:p.Asp271Tyr:1/1~XII:1029498:C:A:RPL6B:synonymous_variant:c.261C>A:p.Thr87Thr:1/1~XIV:204739:G:A:KEX2:missense_…
TGATCAATCTACAAAAATATTTAATG_CATAGAAAGAAAAAGTTTGTTCTGCC	IRA1_MIS	EvolvingFront_WGS_Plate5_E11	EVO2D_IRA1_MIS_rearray_Plate1-C7	AIM17	stop_gained	adaptive_haploid	haploid	II:522697:G:A:IRA1:missense_variant:c.3932C>T:p.Ala1311Val:1/1~VIII:65085:G:A:AIM17:stop_gained:c.775C>T:p.Gln259*:1/1~XV:87280:AT:A:MDH2:upstream_gene_variant:c.-4361delA:nan:1/1
TATCGAAACCCAAAGAGATTTAATCG_TTTTAAAAATGAAACAAAGTTTGGAG	IRA1_MIS	EvolvingFront_WGS_Plate3_G06	EVO3D_IRA1_MIS_rearray_Plate1-C9	PUF3	stop_gained	adaptive_haploid	haploid	II:522697:G:A:IRA1:missense_variant:c.3932C>T:p.Ala1311Val:1/1~V:303524:AT:ATT:ALD5:upstream_gene_variant:c.-505_-504insT:nan:0/1~IX:312313:C:T:TIM44:synonymous_variant:c.1149C>T:p.Gly383Gly:1/1~XII:123676:C:A:PUF3:stop_gained:c.1039G>T:p.Glu347*:1/1
CCAACAAAACACAAATCTGTTGTGTA_AAAATAACAAAGAATATGGTTACTCT	IRA1_NON	EvolvingFront_WGS_Plate3_A07	EVO2D_IRA1_NON_rearray_Plate2-B3	PUF3	frameshift_variant	adaptive_haploid	haploid	II:522427:A:T:IRA1:stop_gained:c.4202T>A:p.Leu1401*:1/1~II:712783:ACTAATATATAGGCTAATATATAGG:A:ISW1:upstream_gene_variant:c.-1268_-1245delCCTATATATTAGCCTATATATTAG:nan:1/1~VI:101127:T:A:LPD1:downstream_gene_variant:c.*501A>T:nan:1/1~XII:122900:AT:ATT:PUF3:frameshift_variant:c.1813dupA:p.Asn605fs:1/1~XII:1029498:C:A:RPL6B:synonymous_variant:c.261C>A:p.Thr87Thr:1/1~XV:608680:G:T:SPP2:missense_variant…
CATTGAATCACAAAATAGGTTAGATG_TTCTTAACCGCTAAAATCCTTTAGAT	IRA1_MIS	EvolvingFront_WGS_Plate2_D09	EVO2D_IRA1_MIS_rearray_Plate2-A12	PUF3	stop_gained	adaptive_haploid	haploid	II:522697:G:A:IRA1:missense_variant:c.3932C>T:p.Ala1311Val:1/1~XII:123074:GC:TC:PUF3:stop_gained:c.1641C>A:p.Cys547*:1/1~XII:815907:TA:T:YLR342W-A:frameshift_variant:c.104delA:p.Asn35fs:1/1
ATCACAATAACTAAACTGATTCTTCA_CTTCTAAACCCCAACAATTTTCTGTG	IRA1_NON	EvolvingFront_WGS_Plate4_A08	EVO3D_IRA1_NON_rearray_Plate2-B4	KSP1+PUF3	frameshift_variant+stop_gained	adaptive_haploid	haploid	II:522427:A:T:IRA1:stop_gained:c.4202T>A:p.Leu1401*:1/1~VI:101127:T:A:LPD1:downstream_gene_variant:c.*501A>T:nan:1/1~VII:161471:G:C:ATG1:missense_variant:c.1407G>C:p.Leu469Phe:1/1~VIII:270708:TAAGA:T:KSP1:frameshift_variant:c.837_840delTCTT:p.Phe279fs:1/1~XII:122168:A:C:PUF3:stop_gained:c.2547T>G:p.Tyr849*:1/1~XII:1029498:C:A:RPL6B:synonymous_variant:c.261C>A:p.Thr87Thr:1/1~XIV:204739:G:A:KEX2:mi…
ATCACAATAACTAAACTGATTCTTCA_ATGCAAAATTAGAATGGTTTTTAACA	IRA1_NON	EvolvingFront_WGS_Plate4_A05	EVO3D_IRA1_NON_rearray_Plate2-A8	KSP1	frameshift_variant	adaptive_haploid	haploid	II:522427:A:T:IRA1:stop_gained:c.4202T>A:p.Leu1401*:1/1~VI:101127:T:A:LPD1:downstream_gene_variant:c.*501A>T:nan:1/1~VII:161471:G:C:ATG1:missense_variant:c.1407G>C:p.Leu469Phe:1/1~VII:974619:T:C:YGR240C-A:missense_variant:c.159A>G:p.Ile53Met:1/1~VIII:270813:ATC:A:KSP1:frameshift_variant:c.734_735delGA:p.Arg245fs:1/1~XII:427301:A:G:SLS1:upstream_gene_variant:c.-3828T>C:nan:1/1~XII:1029498:C:A:RPL6…
CCAACAAAAGGAAACGTATTTATTGA_AAAAGAATCTAGAACTGAATTAGTTG	GPB2	EvolvingFront_WGS_Plate4_C09	EVO3D_TCG_rearray_Plate1-C11			adaptive_haploid	haploid	I:40104:T:G:GPB2:stop_gained:c.846T>G:p.Tyr282*:1/1~VI:101127:T:A:LPD1:downstream_gene_variant:c.*501A>T:nan:1/1
ATCAGAAGTTCGAATCAAATTACGAA_CGATCAAAAAGTAAGTTAATTCGTTC	TOR1	EvolvingFront_WGS_Plate5_D04	EVO1D_TCG_rearray_Plate7-D4			high_fitness_diploids	diploid	IV:1384206:A:G:TFB3:synonymous_variant:c.396A>G:p.Lys132Lys:0/1~VII:639191:A:C:PEX8:missense_variant:c.323T>G:p.Leu108Arg:0/1~VII:961959:T:G:YGR235C:missense_variant:c.103A>C:p.Asn35His:1/1~VIII:362075:C:A:tF(GAA)H2:upstream_gene_variant:c.-3506G>T:nan:1/1~X:564551:T:G:TOR1:missense_variant:c.5136T>G:p.Phe1712Leu:1/1~XIV:103969:A:G:MRPL10:missense_variant:c.134T>C:p.Phe45Ser:1/1
TGATCAATCTACAAAAATATTTAATG_GGCACAATGTGTAAGTTCTTTATTAG	IRA1_MIS	EvolvingFront_WGS_Plate2_D01	EVO2D_IRA1_MIS_rearray_Plate1-H11	KSP1	stop_gained	adaptive_haploid	haploid	II:522697:G:A:IRA1:missense_variant:c.3932C>T:p.Ala1311Val:1|1~VI:199979:T:C:PES4:missense_variant:c.106T>C:p.Ser36Pro:1/1~VIII:271001:G:T:KSP1:stop_gained:c.548C>A:p.Ser183*:1/1~XI:215694:G:A:DGR2:missense_variant:c.1553G>A:p.Cys518Tyr:1/1~XV:87280:AT:A:MDH2:upstream_gene_variant:c.-4361delA:nan:1/1
TGATCAATCTACAAAAATATTTAATG_AATTTAAACATTAATTCGTTTTTTAT	IRA1_MIS	EvolvingFront_WGS_Plate5_E07	EVO2D_IRA1_MIS_rearray_Plate1-B12	CIT1	missense_variant	adaptive_haploid	haploid	II:522697:G:A:IRA1:missense_variant:c.3932C>T:p.Ala1311Val:1/1~XIV:629987:C:T:CIT1:missense_variant:c.1075G>A:p.Ala359Thr:1/1~XV:87280:AT:A:MDH2:upstream_gene_variant:c.-4361delA:nan:1/1
CCAACAAAACACAAATCTGTTGTGTA_TCCTAAAATTCGAAATGCTTTGCCAA	IRA1_NON	EvolvingFront_WGS_Plate3_D05	EVO2D_IRA1_NON_rearray_Plate3-C5	KSP1	stop_gained	adaptive_haploid	haploid	II:522427:A:T:IRA1:stop_gained:c.4202T>A:p.Leu1401*:1/1~IV:1461783:A:T:PSP1:upstream_gene_variant:c.-2563T>A:nan:1/1~VI:101127:T:A:LPD1:downstream_gene_variant:c.*501A>T:nan:1/1~VIII:271375:G:C:KSP1:stop_gained:c.174C>G:p.Tyr58*:1/1~XII:1029498:C:A:RPL6B:synonymous_variant:c.261C>A:p.Thr87Thr:1/1~XIV:298014:G:A:NPR1:upstream_gene_variant:c.-2505C>T:nan:1/1~XV:608680:G:T:SPP2:missense_variant:c.51…
CATTGAATCACAAAATAGGTTAGATG_TTCTCAACAATAAAACCCGTTGTGCT	IRA1_MIS	EvolvingFront_WGS_Plate2_E12	EVO2D_IRA1_MIS_rearray_Plate2-C10	CIT1	missense_variant	adaptive_haploid	haploid	II:522697:G:A:IRA1:missense_variant:c.3932C>T:p.Ala1311Val:1/1~III:278509:C:A:MSH3:missense_variant:c.1312G>T:p.Gly438Cys:1/1~IV:228467:G:T:LYS21:missense_variant:c.1075G>T:p.Ala359Ser:1/1~XII:702091:T:A:YLR278C:missense_variant:c.1934A>T:p.His645Leu:1/1~XIV:630215:C:T:CIT1:missense_variant:c.847G>A:p.Ala283Thr:1/1
TGATCAATCTACAAAAATATTTAATG_ATTACAACTCATAAGAATGTTTTGCG	IRA1_MIS	EvolvingFront_WGS_Plate2_E01	EVO2D_IRA1_MIS_rearray_Plate2-B7	PUF3	stop_gained	adaptive_haploid	haploid	II:522697:G:A:IRA1:missense_variant:c.3932C>T:p.Ala1311Val:1/1~XII:124241:G:C:PUF3:stop_gained:c.474C>G:p.Tyr158*:1/1~XV:87280:AT:A:MDH2:upstream_gene_variant:c.-4361delA:nan:1/1~XV:136491:C:G:YOL099C:upstream_gene_variant:c.-3983G>C:nan:1/1
CCAACAAAACACAAATCTGTTGTGTA_GCAGGAAGAGTAAAAGGCTTTGGCGT	IRA1_NON	EvolvingFront_WGS_Plate3_C01	EVO2D_IRA1_NON_rearray_Plate2-G3	KSP1	missense_variant	adaptive_haploid	haploid	II:522427:A:T:IRA1:stop_gained:c.4202T>A:p.Leu1401*:1/1~VI:101127:T:A:LPD1:downstream_gene_variant:c.*501A>T:nan:1/1~VIII:271454:A:T:KSP1:missense_variant:c.95T>A:p.Val32Glu:1/1~XII:1029498:C:A:RPL6B:synonymous_variant:c.261C>A:p.Thr87Thr:1/1~XV:608680:G:T:SPP2:missense_variant:c.518C>A:p.Thr173Lys:1/1
CATTGAATCACAAAATAGGTTAGATG_CTGATAAAATTAAAGTTCATTAATTT	IRA1_MIS	EvolvingFront_WGS_Plate5_F03	EVO2D_IRA1_MIS_rearray_Plate1-D1	CIT1	missense_variant	high_fitness_diploids	diploid	II:522697:G:A:IRA1:missense_variant:c.3932C>T:p.Ala1311Val:1/1~V:177308:C:A:YER010C:upstream_gene_variant:c.-3970G>T:nan:1/1~VI:143871:AGTATACATATT:A:DEG1:upstream_gene_variant:c.-3259_-3249delGTATACATATT:nan:0|1~VI:143894:A:T:DEG1:upstream_gene_variant:c.-3237A>T:nan:0|1~VI:143895:A:T:DEG1:upstream_gene_variant:c.-3236A>T:nan:0|1~XII:1017371:G:T:SEC39:missense_variant:c.327C>A:p.Ser109Arg:1/1~XI…
GACAGAAAAGCCAAATGGATTTACCG_AGGTCAAATGACAAGCATGTTTGAAC	CYR1	EvolvingFront_WGS_Plate5_C10	EVO1D_TCG_rearray_Plate6-C3			neutral_haploids	haploid	II:610499:A:T:MED8:upstream_gene_variant:c.-746T>A:nan:1/1~X:427906:C:A:CYR1:missense_variant:c.2750C>A:p.Ser917Tyr:1/1~XII:196744:T:A:UBR2:upstream_gene_variant:c.-3463A>T:nan:1/1~XIV:756614:G:C:DSE4:missense_variant:c.2486C>G:p.Thr829Arg:1/1~XVI:940751:T:G:ARR3:missense_variant:c.830T>G:p.Ile277Ser:1/1
CCAACAAAACACAAATCTGTTGTGTA_AATGTAATTCCCAAGGAGGTTATTGA	IRA1_NON	EvolvingFront_WGS_Plate3_D04	EVO2D_IRA1_NON_rearray_Plate3-B12	KSP1	frameshift_variant	adaptive_haploid	haploid	II:522427:A:T:IRA1:stop_gained:c.4202T>A:p.Leu1401*:1/1~IV:1108583:GT:G:YDR320W-B:frameshift_variant:c.101delT:p.Val34fs:1|1~IV:1108586:A:G:YDR320W-B:missense_variant:c.103A>G:p.Lys35Glu:1|1~V:388195:A:G:TMN3:missense_variant:c.1858T>C:p.Phe620Leu:1/1~VI:101127:T:A:LPD1:downstream_gene_variant:c.*501A>T:nan:1/1~VIII:271521:CT:C:KSP1:frameshift_variant:c.27delA:p.Glu10fs:1/1~XII:1029498:C:A:RPL6B:…
CCAACAAAACACAAATCTGTTGTGTA_CGTTCAACTACGAACCTATTTTTTA	IRA1_NON	EvolvingFront_WGS_Plate3_A09	EVO2D_IRA1_NON_rearray_Plate2-B11	PUF3	frameshift_variant	adaptive_haploid	haploid	II:522427:A:T:IRA1:stop_gained:c.4202T>A:p.Leu1401*:1/1~VI:101127:T:A:LPD1:downstream_gene_variant:c.*501A>T:nan:1/1~XII:122351:AT:A:PUF3:frameshift_variant:c.2363delA:p.Asn788fs:1/1~XII:1029498:C:A:RPL6B:synonymous_variant:c.261C>A:p.Thr87Thr:1/1~XIV:218512:G:A:ELA1:synonymous_variant:c.151C>T:p.Leu51Leu:1/1~XV:608680:G:T:SPP2:missense_variant:c.518C>A:p.Thr173Lys:1/1~XVI:650481:T:TTATTATTATTACT…
CATTGAATCACAAAATAGGTTAGATG_GCTCTAATTTATAATACATTTAAGTA	IRA1_MIS	EvolvingFront_WGS_Plate5_E08	EVO2D_IRA1_MIS_rearray_Plate1-C1	KSP1	frameshift_variant	adaptive_haploid	haploid	II:522697:G:A:IRA1:missense_variant:c.3932C>T:p.Ala1311Val:1/1~III:160919:C:T:SLM5:missense_variant:c.1304G>A:p.Gly435Glu:1/1~VII:574357:T:C:YGR039W:upstream_gene_variant:c.-531T>C:nan:1/1~VIII:269866:GT:G:KSP1:frameshift_variant:c.1682delA:p.Asn561fs:1/1
ATCACAATAACTAAACTGATTCTTCA_TGTTAAATCAGTAATATCATTTAATC	IRA1_NON	EvolvingFront_WGS_Plate4_A09	EVO3D_IRA1_NON_rearray_Plate2-B6	KSP1	stop_gained	adaptive_haploid	haploid	II:522427:A:T:IRA1:stop_gained:c.4202T>A:p.Leu1401*:1/1~V:288507:C:T:SUP19:stop_gained:c.18G>A:p.Trp6*:1/1~VI:101127:T:A:LPD1:downstream_gene_variant:c.*501A>T:nan:1/1~VII:161471:G:C:ATG1:missense_variant:c.1407G>C:p.Leu469Phe:1/1~VIII:271466:G:C:KSP1:stop_gained:c.83C>G:p.Ser28*:1/1~XII:1029498:C:A:RPL6B:synonymous_variant:c.261C>A:p.Thr87Thr:1/1~XIV:204739:G:A:KEX2:missense_variant:c.2312G>A:p.…
ATCACAATAACTAAACTGATTCTTCA_TTTTAAAAAGTCAATAGAGTTTAAAGC	IRA1_NON	EvolvingFront_WGS_Plate3_H05	EVO3D_IRA1_NON_rearray_Plate1-D3	KSP1	frameshift_variantmissense_variant	adaptive_haploid	haploid	II:522427:A:T:IRA1:stop_gained:c.4202T>A:p.Leu1401*:1/1~VI:101127:T:A:LPD1:downstream_gene_variant:c.*501A>T:nan:1/1~VII:161471:G:C:ATG1:missense_variant:c.1407G>C:p.Leu469Phe:1/1~VIII:270788:CT:C:KSP1:frameshift_variant:c.760delA:p.Ser254fs:1|1~VIII:270791:T:A:KSP1:missense_variant:c.758A>T:p.Asp253Val:1|1~XII:1029498:C:A:RPL6B:synonymous_variant:c.261C>A:p.Thr87Thr:1/1~XIV:204739:G:A:KEX2:misse…
TGATCAATCTACAAAAATATTTAATG_CTCTTAAACAGGAAATATATTATAGA	IRA1_MIS	EvolvingFront_WGS_Plate5_F04	EVO2D_IRA1_MIS_rearray_Plate1-D2	MDH1	missense_variant	adaptive_haploid	haploid	II:522697:G:A:IRA1:missense_variant:c.3932C>T:p.Ala1311Val:1/1~IV:212594:A:G:RPO21:upstream_gene_variant:c.-2033T>C:nan:1/1~XI:279220:T:G:MDH1:missense_variant:c.98T>G:p.Leu33Trp:1/1~XV:87280:AT:A:MDH2:upstream_gene_variant:c.-4361delA:nan:1/1
ATCACAATAACTAAACTGATTCTTCA_TTTTCAAAGCTCAAGCATATTTACGA	IRA1_NON	EvolvingFront_WGS_Plate4_A12	EVO3D_IRA1_NON_rearray_Plate2-C6			high_fitness_diploids	diploid	II:522427:A:T:IRA1:stop_gained:c.4202T>A:p.Leu1401*:1/1~IV:1227427:C:T:ARH1:synonymous_variant:c.606C>T:p.Ile202Ile:1/1~VI:101127:T:A:LPD1:downstream_gene_variant:c.*501A>T:nan:1/1~VII:161471:G:C:ATG1:missense_variant:c.1407G>C:p.Leu469Phe:1/1~XII:1029498:C:A:RPL6B:synonymous_variant:c.261C>A:p.Thr87Thr:1/1~XIV:204739:G:A:KEX2:missense_variant:c.2312G>A:p.Ser771Asn:1/1~XV:433315:T:G:SGT1:missense…
CCAACAAAACACAAATCTGTTGTGTA_CTTGAAAATCTGAAATGTCTTGGAGC	IRA1_NON	EvolvingFront_WGS_Plate3_D09	EVO2D_IRA1_NON_rearray_Plate3-D6	PUF3	frameshift_variant	adaptive_haploid	haploid	II:522427:A:T:IRA1:stop_gained:c.4202T>A:p.Leu1401*:1/1~VI:101127:T:A:LPD1:downstream_gene_variant:c.*501A>T:nan:1/1~XII:122687:T:TA:PUF3:frameshift_variant:c.2027dupT:p.Leu676fs:1/1~XII:1029498:C:A:RPL6B:synonymous_variant:c.261C>A:p.Thr87Thr:1/1~XV:608680:G:T:SPP2:missense_variant:c.518C>A:p.Thr173Lys:1/1
AGAACAAAAACTAAACTCATTCATGG_TCTCGAATAGATAATAATTTTATATA	CYR1	EvolvingFront_WGS_Plate4_E07	EVO3D_TCG_rearray_Plate1-G9			high_fitness_diploids	diploid	II:610499:A:T:MED8:upstream_gene_variant:c.-746T>A:nan:1/1~VII:619154:G:C:VHT1:stop_gained:c.705C>G:p.Tyr235*:0/1~X:427906:C:A:CYR1:missense_variant:c.2750C>A:p.Ser917Tyr:1/1~X:464355:T:TTA:YJR011C:upstream_gene_variant:c.-4930_-4929insTA:nan:0/1~XVI:940751:T:G:ARR3:missense_variant:c.830T>G:p.Ile277Ser:1/1
TGATCAATCTACAAAAATATTTAATG_AAGGAAACCGATAAGGTGTTTTTTAC	IRA1_MIS	EvolvingFront_WGS_Plate2_D07	EVO2D_IRA1_MIS_rearray_Plate2-A6	CIT1	missense_variant	adaptive_haploid	haploid	II:522697:G:A:IRA1:missense_variant:c.3932C>T:p.Ala1311Val:1/1~IV:986241:A:G:YDR261W-A:downstream_gene_variant:n.*3463A>G:nan:0|1~IV:986244:G:A:YDR261W-A:downstream_gene_variant:n.*3466G>A:nan:0|1~XIV:630424:T:C:CIT1:missense_variant:c.638A>G:p.Asp213Gly:1/1~XV:87280:AT:A:MDH2:upstream_gene_variant:c.-4361delA:nan:1/1
CATAAAAAGACTAATCTTATTAATGC_TCACTAACCGTCAAAGGGTTTGTGAT	IRA1_MIS	EvolvingFront_WGS_Plate1_C05	EVO1D_IRAs_rearray_Plate4-C5			adaptive_haploid	?	II:522697:G:A:IRA1:missense_variant:c.3932C>T:p.Ala1311Val:1/1~XI:347074:C:T:YKL050C:upstream_gene_variant:c.-1454G>A:nan:1/1
CCAACAAAACACAAATCTGTTGTGTA_CGCTAAATTCTAAACGATTTTTCAGT	IRA1_NON	EvolvingFront_WGS_Plate3_B10	EVO2D_IRA1_NON_rearray_Plate2-F1	KSP1	stop_gained	adaptive_haploid	haploid	II:522427:A:T:IRA1:stop_gained:c.4202T>A:p.Leu1401*:1/1~VI:101127:T:A:LPD1:downstream_gene_variant:c.*501A>T:nan:1/1~VIII:269664:G:A:KSP1:stop_gained:c.1885C>T:p.Gln629*:1/1~XII:1029498:C:A:RPL6B:synonymous_variant:c.261C>A:p.Thr87Thr:1/1~XV:608680:G:T:SPP2:missense_variant:c.518C>A:p.Thr173Lys:1/1
GTATTAAAATTAAAAATAATTGCACA_GAAAAAAAAGGTAAATTGATTAGGTT	GPB2	EvolvingFront_WGS_Plate4_D10	EVO3D_TCG_rearray_Plate1-F4	PUF3	stop_gained	adaptive_haploid	haploid	I:40104:T:G:GPB2:stop_gained:c.846T>G:p.Tyr282*:1/1~IV:1170535:C:T:PAL1:missense_variant:c.1291G>A:p.Val431Ile:1/1~VI:101127:T:A:LPD1:downstream_gene_variant:c.*501A>T:nan:1/1~XII:124144:T:A:PUF3:stop_gained:c.571A>T:p.Arg191*:1/1
CATAAAAAGACTAATCTTATTAATGC_CACATAAGATGTAAGGTATTTTATGC	IRA1_MIS	EvolvingFront_WGS_Plate5_A03	EVO1D_IRAs_rearray_Plate1-G7			adaptive_haploid	?	II:522697:G:A:IRA1:missense_variant:c.3932C>T:p.Ala1311Val:1/1~VIII:167568:T:G:YHR028W-A:missense_variant:c.217T>G:p.Ser73Ala:1|1~VIII:167569:C:G:YHR028W-A:missense_variant:c.218C>G:p.Ser73Cys:1|1~VIII:167570:C:A:YHR028W-A:synonymous_variant:c.219C>A:p.Ser73Ser:1|1
CCAACAAAACACAAATCTGTTGTGTA_TCTTGAAGCTTAAAATGTGTTTTTAT	IRA1_NON	EvolvingFront_WGS_Plate5_H02	EVO2D_IRA1_NON_rearray_Plate3-C6	KSP1	missense_variant	adaptive_haploid	haploid	II:522427:A:T:IRA1:stop_gained:c.4202T>A:p.Leu1401*:1/1~III:240216:G:T:IMG2:missense_variant:c.328C>A:p.Gln110Lys:1/1~VI:101127:T:A:LPD1:downstream_gene_variant:c.*501A>T:nan:1/1~VIII:270870:A:G:KSP1:missense_variant:c.679T>C:p.Trp227Arg:1/1~XII:1029498:C:A:RPL6B:synonymous_variant:c.261C>A:p.Thr87Thr:1/1~XIV:218512:G:A:ELA1:synonymous_variant:c.151C>T:p.Leu51Leu:1/1~XV:608680:G:T:SPP2:missense_v…
TATCGAAACCCAAAGAGATTTAATCG_CACCTAAACTACAAACTTATTAAGAT	IRA1_MIS	EvolvingFront_WGS_Plate5_H06	EVO3D_IRA1_MIS_rearray_Plate1-C5			adaptive_haploid	haploid	II:522697:G:A:IRA1:missense_variant:c.3932C>T:p.Ala1311Val:1/1~VII:309534:T:C:VPS73:missense_variant:c.640A>G:p.Ser214Gly:0/1
CATAAAAAGACTAATCTTATTAATGC_AGTAAAACTGGAAATATTTTTGAACC	IRA1_MIS	EvolvingFront_WGS_Plate5_A10	EVO1D_IRAs_rearray_Plate2-F6			adaptive_haploid	?	II:522697:G:A:IRA1:missense_variant:c.3932C>T:p.Ala1311Val:1/1~XI:347074:C:T:YKL050C:upstream_gene_variant:c.-1454G>A:nan:1/1
TGATCAATCTACAAAAATATTTAATG_CAGATAATGATAAAATCCTTTACTAG	IRA1_MIS	EvolvingFront_WGS_Plate2_F06	EVO2D_IRA1_MIS_rearray_Plate2-D10			adaptive_haploid	?	II:522697:G:A:IRA1:missense_variant:c.3932C>T:p.Ala1311Val:1/1~XV:87280:AT:A:MDH2:upstream_gene_variant:c.-4361delA:nan:1/1~XV:231806:G:GA:DDR2:upstream_gene_variant:c.-52_-51insT:nan:0/1
AGAACAAAAACTAAACTCATTCATGG_CTAAGAAATAGTAAATATATTTATTT	CYR1	EvolvingFront_WGS_Plate1_E03	EVO1D_TCG_rearray_Plate2-G11			adaptive_haploid	haploid	II:610499:A:T:MED8:upstream_gene_variant:c.-746T>A:nan:1/1~IV:1095430:G:T:tF(GAA)D:missense_variant:c.32C>A:p.Thr11Asn:1/1~X:427906:C:A:CYR1:missense_variant:c.2750C>A:p.Ser917Tyr:1/1~XVI:940751:T:G:ARR3:missense_variant:c.830T>G:p.Ile277Ser:1/1
CAGAAAAGCCATAACGCTATTTGAAA_GTAGCAAGATCGAAGATGTTTAGATA	CYR1	EvolvingFront_WGS_Plate4_B12	EVO3D_TCG_rearray_Plate1-B7	PUF3	frameshift_variant	adaptive_haploid	haploid	II:610499:A:T:MED8:upstream_gene_variant:c.-746T>A:nan:1/1~II:632333:G:C:LDH1:missense_variant:c.1049C>G:p.Ser350Cys:1/1~X:155710:G:A:GLG2:stop_gained:c.418C>T:p.Gln140*:1/1~X:427906:C:A:CYR1:missense_variant:c.2750C>A:p.Ser917Tyr:1/1~X:464355:T:TTA:YJR011C:upstream_gene_variant:c.-4930_-4929insTA:nan:0/1~XII:123802:AG:AGG:PUF3:frameshift_variant:c.911dupC:p.Tyr305fs:1/1~XVI:940751:T:G:ARR3:misse…

## Sheet: CALLED VARIANTS
sample	chrom	pos	ref	alt	gene	effect	hgvs_c	hgvs_p	call
EvolvingFront_WGS_Plate4_C05	I	1990	T	C	PAU8	synonymous_variant	c.180A>G	p.Glu60Glu	0|1
EvolvingFront_WGS_Plate4_C05	I	1999	G	A	PAU8	synonymous_variant	c.171C>T	p.His57His	0|1
EvolvingFront_WGS_Plate4_C05	I	2002	G	A	PAU8	synonymous_variant	c.168C>T	p.Ala56Ala	0|1
EvolvingFront_WGS_Plate4_C05	I	2005	G	T	PAU8	synonymous_variant	c.165C>A	p.Ala55Ala	0|1
EvolvingFront_WGS_Plate3_F05	I	9660	G	C	SEO1	upstream_gene_variant	c.-644C>G		1/1
EvolvingFront_WGS_Plate5_B12	I	39262	G	T	GPB2	stop_gained	c.4G>T	p.Glu2*	1/1
EvolvingFront_WGS_Plate5_A04	I	39837	T	C	GPB2	synonymous_variant	c.579T>C	p.Asp193Asp	0/1
EvolvingFront_WGS_Plate5_A04	I	39838	A	AT	GPB2	frameshift_variant	c.584dupT	p.Leu195fs	0/1
EvolvingFront_WGS_Plate1_D06	I	40104	T	G	GPB2	stop_gained	c.846T>G	p.Tyr282*	1/1
EvolvingFront_WGS_Plate1_D08	I	40104	T	G	GPB2	stop_gained	c.846T>G	p.Tyr282*	1/1
EvolvingFront_WGS_Plate1_D09	I	40104	T	G	GPB2	stop_gained	c.846T>G	p.Tyr282*	1/1
EvolvingFront_WGS_Plate1_E05	I	40104	T	G	GPB2	stop_gained	c.846T>G	p.Tyr282*	1/1
EvolvingFront_WGS_Plate4_B06	I	40104	T	G	GPB2	stop_gained	c.846T>G	p.Tyr282*	1/1
EvolvingFront_WGS_Plate4_B08	I	40104	T	G	GPB2	stop_gained	c.846T>G	p.Tyr282*	1/1
EvolvingFront_WGS_Plate4_B10	I	40104	T	G	GPB2	stop_gained	c.846T>G	p.Tyr282*	1/1
EvolvingFront_WGS_Plate4_C03	I	40104	T	G	GPB2	stop_gained	c.846T>G	p.Tyr282*	1/1
EvolvingFront_WGS_Plate4_C05	I	40104	T	G	GPB2	stop_gained	c.846T>G	p.Tyr282*	1/1
EvolvingFront_WGS_Plate4_C07	I	40104	T	G	GPB2	stop_gained	c.846T>G	p.Tyr282*	0/1
EvolvingFront_WGS_Plate4_C09	I	40104	T	G	GPB2	stop_gained	c.846T>G	p.Tyr282*	1/1
EvolvingFront_WGS_Plate4_C11	I	40104	T	G	GPB2	stop_gained	c.846T>G	p.Tyr282*	1/1
EvolvingFront_WGS_Plate4_D05	I	40104	T	G	GPB2	stop_gained	c.846T>G	p.Tyr282*	1/1
EvolvingFront_WGS_Plate4_D09	I	40104	T	G	GPB2	stop_gained	c.846T>G	p.Tyr282*	1/1
EvolvingFront_WGS_Plate4_D10	I	40104	T	G	GPB2	stop_gained	c.846T>G	p.Tyr282*	1/1
EvolvingFront_WGS_Plate4_D11	I	40104	T	G	GPB2	stop_gained	c.846T>G	p.Tyr282*	1/1
EvolvingFront_WGS_Plate4_E01	I	40104	T	G	GPB2	stop_gained	c.846T>G	p.Tyr282*	1/1
EvolvingFront_WGS_Plate4_E02	I	40104	T	G	GPB2	stop_gained	c.846T>G	p.Tyr282*	0/1
EvolvingFront_WGS_Plate4_E03	I	40104	T	G	GPB2	stop_gained	c.846T>G	p.Tyr282*	1/1
EvolvingFront_WGS_Plate4_E08	I	40104	T	G	GPB2	stop_gained	c.846T>G	p.Tyr282*	1/1
EvolvingFront_WGS_Plate4_E09	I	40104	T	G	GPB2	stop_gained	c.846T>G	p.Tyr282*	1/1
EvolvingFront_WGS_Plate4_E11	I	40104	T	G	GPB2	stop_gained	c.846T>G	p.Tyr282*	1/1
EvolvingFront_WGS_Plate5_C01	I	40104	T	G	GPB2	stop_gained	c.846T>G	p.Tyr282*	0/1
EvolvingFront_WGS_Plate5_C04	I	40104	T	G	GPB2	stop_gained	c.846T>G	p.Tyr282*	1/1
EvolvingFront_WGS_Plate5_C11	I	40104	T	G	GPB2	stop_gained	c.846T>G	p.Tyr282*	1/1
EvolvingFront_WGS_Plate3_C08	I	56424	T	A	SPC72	missense_variant	c.434A>T	p.Glu145Val	1/1
EVO3D_IRA1_NON_rearray_Plate1-E8	I	62921	C	G	CDC24	missense_variant	c.82C>G	p.Pro28Ala	1/1
EvolvingFront_WGS_Plate4_A03	I	95349	A	G	SAW1	synonymous_variant	c.663A>G	p.Lys221Lys	1/1
EvolvingFront_WGS_Plate4_D12	I	111504	C	A	CCR4	missense_variant	c.1856G>T	p.Ser619Ile	1/1
EvolvingFront_WGS_Plate2_G11	I	116124	G	C	FUN30	missense_variant	c.1206G>C	p.Met402Ile	1/1
EvolvingFront_WGS_Plate2_A12	I	127067	C	A	NTG1	stop_gained	c.1036G>T	p.Glu346*	0/1
EvolvingFront_WGS_Plate2_A08	I	127658	C	A	NTG1	missense_variant	c.445G>T	p.Gly149Trp	0/1
EvolvingFront_WGS_Plate5_F07	I	127658	C	A	NTG1	missense_variant	c.445G>T	p.Gly149Trp	0/1
EvolvingFront_WGS_Plate2_H06	I	146682	G	C	VPS8	missense_variant	c.2976G>C	p.Trp992Cys	1/1
EvolvingFront_WGS_Plate5_B08	I	228806	T	C	IMD1	synonymous_variant	c.1065T>C	p.Cys355Cys	0/1
EvolvingFront_WGS_Plate5_F10	II	25615	G	T	ECM21	synonymous_variant	c.2685C>A	p.Gly895Gly	1/1
EvolvingFront_WGS_Plate1_D04	II	49987	A	T	AVT5	synonymous_variant	c.414A>T	p.Ile138Ile	0/1
EvolvingFront_WGS_Plate3_C05	II	83303	G	T	ILS1	missense_variant	c.959C>A	p.Thr320Asn	1/1
EvolvingFront_WGS_Plate3_H07	II	96943	G	A	SEF1	missense_variant	c.3173C>T	p.Pro1058Leu	1/1
EvolvingFront_WGS_Plate3_A02	II	124530	G	A	PIN4	missense_variant	c.230C>T	p.Ala77Val	1/1
EvolvingFront_WGS_Plate5_H11	II	153682	T	G	YBL036C	upstream_gene_variant	c.-2462A>C		1/1
EvolvingFront_WGS_Plate3_B02	II	187432	T	A	PEP1	missense_variant	c.4152A>T	p.Glu1384Asp	1|1
EvolvingFront_WGS_Plate3_B02	II	187440	C	T	PEP1	missense_variant	c.4144G>A	p.Glu1382Lys	1|1
EvolvingFront_WGS_Plate1_D03	II	231850	C	T	UTP20	synonymous_variant	c.4215C>T	p.Gly1405Gly	0/1
EvolvingFront_WGS_Plate5_C02	II	325636	G	A	TCM62	missense_variant	c.424C>T	p.Pro142Ser	0/1
EvolvingFront_WGS_Plate1_D03	II	330181	G	A	TCM62	upstream_gene_variant	c.-4122C>T		0/1
EvolvingFront_WGS_Plate4_E06	II	343133	T	A	YRO2	synonymous_variant	c.33T>A	p.Gly11Gly	0/1
EvolvingFront_WGS_Plate3_C08	II	422284	G	T	IST2	missense_variant	c.758C>A	p.Ser253Tyr	1/1
EvolvingFront_WGS_Plate1_A02	II	432817	C	G	PBY1	stop_gained	c.782C>G	p.Ser261*	0/1
EvolvingFront_WGS_Plate5_D02	II	433155	G	C	PBY1	missense_variant	c.1120G>C	p.Gly374Arg	0/1
EvolvingFront_WGS_Plate3_E02	II	441856	C	T	MMS4	synonymous_variant	c.342C>T	p.Asn114Asn	1/1
EvolvingFront_WGS_Plate5_E09	II	504411	G	A	YBR134W	missense_variant	c.169G>A	p.Gly57Arg	1/1
EvolvingFront_WGS_Plate3_E02	II	521600	C	A	IRA1	stop_gained	c.5029G>T	p.Glu1677*	1/1
EVO3D_IRA1_NON_rearray_Plate1-D7	II	522427	A	T	IRA1	stop_gained	c.4202T>A	p.Leu1401*	1/1
EVO3D_IRA1_NON_rearray_Plate1-E2	II	522427	A	T	IRA1	stop_gained	c.4202T>A	p.Leu1401*	1/1
EVO3D_IRA1_NON_rearray_Plate1-E8	II	522427	A	T	IRA1	stop_gained	c.4202T>A	p.Leu1401*	1/1
EVO3D_IRA1_NON_rearray_Plate2-B11	II	522427	A	T	IRA1	stop_gained	c.4202T>A	p.Leu1401*	1/1
EVO3D_IRA1_NON_rearray_Plate2-B12	II	522427	A	T	IRA1	stop_gained	c.4202T>A	p.Leu1401*	1/1
EVO3D_IRA1_NON_rearray_Plate2-C10	II	522427	A	T	IRA1	stop_gained	c.4202T>A	p.Leu1401*	1/1
EVO3D_IRA1_NON_rearray_Plate2-C3	II	522427	A	T	IRA1	stop_gained	c.4202T>A	p.Leu1401*	1/1
EvolvingFront_WGS_Plate1_A02	II	522427	A	T	IRA1	stop_gained	c.4202T>A	p.Leu1401*	1/1
EvolvingFront_WGS_Plate1_A05	II	522427	A	T	IRA1	stop_gained	c.4202T>A	p.Leu1401*	1/1
EvolvingFront_WGS_Plate1_A06	II	522427	A	T	IRA1	stop_gained	c.4202T>A	p.Leu1401*	1/1
EvolvingFront_WGS_Plate1_A08	II	522427	A	T	IRA1	stop_gained	c.4202T>A	p.Leu1401*	1/1
EvolvingFront_WGS_Plate1_B10	II	522427	A	T	IRA1	stop_gained	c.4202T>A	p.Leu1401*	1/1
EvolvingFront_WGS_Plate1_C04	II	522427	A	T	IRA1	stop_gained	c.4202T>A	p.Leu1401*	1/1
EvolvingFront_WGS_Plate1_C06	II	522427	A	T	IRA1	stop_gained	c.4202T>A	p.Leu1401*	1/1
EvolvingFront_WGS_Plate2_F09	II	522427	A	T	IRA1	stop_gained	c.4202T>A	p.Leu1401*	1/1
EvolvingFront_WGS_Plate2_F10	II	522427	A	T	IRA1	stop_gained	c.4202T>A	p.Leu1401*	1/1
EvolvingFront_WGS_Plate2_F12	II	522427	A	T	IRA1	stop_gained	c.4202T>A	p.Leu1401*	1/1
EvolvingFront_WGS_Plate2_G01	II	522427	A	T	IRA1	stop_gained	c.4202T>A	p.Leu1401*	1/1
EvolvingFront_WGS_Plate2_G02	II	522427	A	T	IRA1	stop_gained	c.4202T>A	p.Leu1401*	1/1
EvolvingFront_WGS_Plate2_G03	II	522427	A	T	IRA1	stop_gained	c.4202T>A	p.Leu1401*	1/1
EvolvingFront_WGS_Plate2_G04	II	522427	A	T	IRA1	stop_gained	c.4202T>A	p.Leu1401*	1/1
EvolvingFront_WGS_Plate2_G05	II	522427	A	T	IRA1	stop_gained	c.4202T>A	p.Leu1401*	1/1
EvolvingFront_WGS_Plate2_G06	II	522427	A	T	IRA1	stop_gained	c.4202T>A	p.Leu1401*	1/1
EvolvingFront_WGS_Plate2_G07	II	522427	A	T	IRA1	stop_gained	c.4202T>A	p.Leu1401*	1/1
EvolvingFront_WGS_Plate2_G09	II	522427	A	T	IRA1	stop_gained	c.4202T>A	p.Leu1401*	1/1
EvolvingFront_WGS_Plate2_G10	II	522427	A	T	IRA1	stop_gained	c.4202T>A	p.Leu1401*	1/1
EvolvingFront_WGS_Plate2_G11	II	522427	A	T	IRA1	stop_gained	c.4202T>A	p.Leu1401*	1/1
EvolvingFront_WGS_Plate2_G12	II	522427	A	T	IRA1	stop_gained	c.4202T>A	p.Leu1401*	1/1
EvolvingFront_WGS_Plate2_H01	II	522427	A	T	IRA1	stop_gained	c.4202T>A	p.Leu1401*	1/1
EvolvingFront_WGS_Plate2_H02	II	522427	A	T	IRA1	stop_gained	c.4202T>A	p.Leu1401*	1/1
EvolvingFront_WGS_Plate2_H03	II	522427	A	T	IRA1	stop_gained	c.4202T>A	p.Leu1401*	1/1
EvolvingFront_WGS_Plate2_H04	II	522427	A	T	IRA1	stop_gained	c.4202T>A	p.Leu1401*	1/1
EvolvingFront_WGS_Plate2_H05	II	522427	A	T	IRA1	stop_gained	c.4202T>A	p.Leu1401*	1/1
EvolvingFront_WGS_Plate2_H06	II	522427	A	T	IRA1	stop_gained	c.4202T>A	p.Leu1401*	1/1
EvolvingFront_WGS_Plate2_H07	II	522427	A	T	IRA1	stop_gained	c.4202T>A	p.Leu1401*	1/1
EvolvingFront_WGS_Plate2_H08	II	522427	A	T	IRA1	stop_gained	c.4202T>A	p.Leu1401*	1/1
EvolvingFront_WGS_Plate2_H09	II	522427	A	T	IRA1	stop_gained	c.4202T>A	p.Leu1401*	1/1
EvolvingFront_WGS_Plate2_H10	II	522427	A	T	IRA1	stop_gained	c.4202T>A	p.Leu1401*	1/1
EvolvingFront_WGS_Plate2_H11	II	522427	A	T	IRA1	stop_gained	c.4202T>A	p.Leu1401*	1/1
EvolvingFront_WGS_Plate3_A01	II	522427	A	T	IRA1	stop_gained	c.4202T>A	p.Leu1401*	1/1
EvolvingFront_WGS_Plate3_A02	II	522427	A	T	IRA1	stop_gained	c.4202T>A	p.Leu1401*	1/1
EvolvingFront_WGS_Plate3_A03	II	522427	A	T	IRA1	stop_gained	c.4202T>A	p.Leu1401*	1/1
EvolvingFront_WGS_Plate3_A04	II	522427	A	T	IRA1	stop_gained	c.4202T>A	p.Leu1401*	1/1
EvolvingFront_WGS_Plate3_A05	II	522427	A	T	IRA1	stop_gained	c.4202T>A	p.Leu1401*	1/1
EvolvingFront_WGS_Plate3_A07	II	522427	A	T	IRA1	stop_gained	c.4202T>A	p.Leu1401*	1/1
EvolvingFront_WGS_Plate3_A08	II	522427	A	T	IRA1	stop_gained	c.4202T>A	p.Leu1401*	1/1
EvolvingFront_WGS_Plate3_A09	II	522427	A	T	IRA1	stop_gained	c.4202T>A	p.Leu1401*	1/1
EvolvingFront_WGS_Plate3_A10	II	522427	A	T	IRA1	stop_gained	c.4202T>A	p.Leu1401*	1/1
EvolvingFront_WGS_Plate3_A12	II	522427	A	T	IRA1	stop_gained	c.4202T>A	p.Leu1401*	1/1
EvolvingFront_WGS_Plate3_B01	II	522427	A	T	IRA1	stop_gained	c.4202T>A	p.Leu1401*	1/1
EvolvingFront_WGS_Plate3_B02	II	522427	A	T	IRA1	stop_gained	c.4202T>A	p.Leu1401*	1/1
EvolvingFront_WGS_Plate3_B03	II	522427	A	T	IRA1	stop_gained	c.4202T>A	p.Leu1401*	1/1
EvolvingFront_WGS_Plate3_B04	II	522427	A	T	IRA1	stop_gained	c.4202T>A	p.Leu1401*	1/1
EvolvingFront_WGS_Plate3_B05	II	522427	A	T	IRA1	stop_gained	c.4202T>A	p.Leu1401*	1/1
EvolvingFront_WGS_Plate3_B06	II	522427	A	T	IRA1	stop_gained	c.4202T>A	p.Leu1401*	1/1
EvolvingFront_WGS_Plate3_B07	II	522427	A	T	IRA1	stop_gained	c.4202T>A	p.Leu1401*	1/1
EvolvingFront_WGS_Plate3_B08	II	522427	A	T	IRA1	stop_gained	c.4202T>A	p.Leu1401*	1/1
EvolvingFront_WGS_Plate3_B09	II	522427	A	T	IRA1	stop_gained	c.4202T>A	p.Leu1401*	1/1
EvolvingFront_WGS_Plate3_B10	II	522427	A	T	IRA1	stop_gained	c.4202T>A	p.Leu1401*	1/1
EvolvingFront_WGS_Plate3_B11	II	522427	A	T	IRA1	stop_gained	c.4202T>A	p.Leu1401*	1/1
EvolvingFront_WGS_Plate3_B12	II	522427	A	T	IRA1	stop_gained	c.4202T>A	p.Leu1401*	1/1
EvolvingFront_WGS_Plate3_C01	II	522427	A	T	IRA1	stop_gained	c.4202T>A	p.Leu1401*	1/1
EvolvingFront_WGS_Plate3_C02	II	522427	A	T	IRA1	stop_gained	c.4202T>A	p.Leu1401*	1/1
EvolvingFront_WGS_Plate3_C03	II	522427	A	T	IRA1	stop_gained	c.4202T>A	p.Leu1401*	1/1
EvolvingFront_WGS_Plate3_C04	II	522427	A	T	IRA1	stop_gained	c.4202T>A	p.Leu1401*	1/1
EvolvingFront_WGS_Plate3_C05	II	522427	A	T	IRA1	stop_gained	c.4202T>A	p.Leu1401*	1/1
EvolvingFront_WGS_Plate3_C06	II	522427	A	T	IRA1	stop_gained	c.4202T>A	p.Leu1401*	1/1
EvolvingFront_WGS_Plate3_C07	II	522427	A	T	IRA1	stop_gained	c.4202T>A	p.Leu1401*	1/1
EvolvingFront_WGS_Plate3_C08	II	522427	A	T	IRA1	stop_gained	c.4202T>A	p.Leu1401*	1/1
EvolvingFront_WGS_Plate3_C09	II	522427	A	T	IRA1	stop_gained	c.4202T>A	p.Leu1401*	1/1
EvolvingFront_WGS_Plate3_C10	II	522427	A	T	IRA1	stop_gained	c.4202T>A	p.Leu1401*	1/1
EvolvingFront_WGS_Plate3_C11	II	522427	A	T	IRA1	stop_gained	c.4202T>A	p.Leu1401*	1/1
EvolvingFront_WGS_Plate3_C12	II	522427	A	T	IRA1	stop_gained	c.4202T>A	p.Leu1401*	1/1
EvolvingFront_WGS_Plate3_D01	II	522427	A	T	IRA1	stop_gained	c.4202T>A	p.Leu1401*	1/1
EvolvingFront_WGS_Plate3_D02	II	522427	A	T	IRA1	stop_gained	c.4202T>A	p.Leu1401*	1/1
EvolvingFront_WGS_Plate3_D03	II	522427	A	T	IRA1	stop_gained	c.4202T>A	p.Leu1401*	1/1
EvolvingFront_WGS_Plate3_D04	II	522427	A	T	IRA1	stop_gained	c.4202T>A	p.Leu1401*	1/1
EvolvingFront_WGS_Plate3_D05	II	522427	A	T	IRA1	stop_gained	c.4202T>A	p.Leu1401*	1/1
EvolvingFront_WGS_Plate3_D07	II	522427	A	T	IRA1	stop_gained	c.4202T>A	p.Leu1401*	1/1
EvolvingFront_WGS_Plate3_D08	II	522427	A	T	IRA1	stop_gained	c.4202T>A	p.Leu1401*	1/1
EvolvingFront_WGS_Plate3_D09	II	522427	A	T	IRA1	stop_gained	c.4202T>A	p.Leu1401*	1/1
EvolvingFront_WGS_Plate3_D10	II	522427	A	T	IRA1	stop_gained	c.4202T>A	p.Leu1401*	1/1
EvolvingFront_WGS_Plate3_D11	II	522427	A	T	IRA1	stop_gained	c.4202T>A	p.Leu1401*	1/1
EvolvingFront_WGS_Plate3_D12	II	522427	A	T	IRA1	stop_gained	c.4202T>A	p.Leu1401*	1/1
EvolvingFront_WGS_Plate3_G07	II	522427	A	T	IRA1	stop_gained	c.4202T>A	p.Leu1401*	1/1
EvolvingFront_WGS_Plate3_G08	II	522427	A	T	IRA1	stop_gained	c.4202T>A	p.Leu1401*	1/1
EvolvingFront_WGS_Plate3_G09	II	522427	A	T	IRA1	stop_gained	c.4202T>A	p.Leu1401*	1/1
EvolvingFront_WGS_Plate3_G10	II	522427	A	T	IRA1	stop_gained	c.4202T>A	p.Leu1401*	1/1
EvolvingFront_WGS_Plate3_G11	II	522427	A	T	IRA1	stop_gained	c.4202T>A	p.Leu1401*	1/1
EvolvingFront_WGS_Plate3_G12	II	522427	A	T	IRA1	stop_gained	c.4202T>A	p.Leu1401*	1/1
EvolvingFront_WGS_Plate3_H01	II	522427	A	T	IRA1	stop_gained	c.4202T>A	p.Leu1401*	0/1
EvolvingFront_WGS_Plate3_H02	II	522427	A	T	IRA1	stop_gained	c.4202T>A	p.Leu1401*	1/1
EvolvingFront_WGS_Plate3_H03	II	522427	A	T	IRA1	stop_gained	c.4202T>A	p.Leu1401*	0/1
EvolvingFront_WGS_Plate3_H05	II	522427	A	T	IRA1	stop_gained	c.4202T>A	p.Leu1401*	1/1
EvolvingFront_WGS_Plate3_H07	II	522427	A	T	IRA1	stop_gained	c.4202T>A	p.Leu1401*	1/1
EvolvingFront_WGS_Plate3_H08	II	522427	A	T	IRA1	stop_gained	c.4202T>A	p.Leu1401*	1/1
EvolvingFront_WGS_Plate3_H09	II	522427	A	T	IRA1	stop_gained	c.4202T>A	p.Leu1401*	1/1
EvolvingFront_WGS_Plate3_H10	II	522427	A	T	IRA1	stop_gained	c.4202T>A	p.Leu1401*	1/1
EvolvingFront_WGS_Plate3_H11	II	522427	A	T	IRA1	stop_gained	c.4202T>A	p.Leu1401*	1/1
EvolvingFront_WGS_Plate3_H12	II	522427	A	T	IRA1	stop_gained	c.4202T>A	p.Leu1401*	1/1
EvolvingFront_WGS_Plate4_A01	II	522427	A	T	IRA1	stop_gained	c.4202T>A	p.Leu1401*	1/1
EvolvingFront_WGS_Plate4_A02	II	522427	A	T	IRA1	stop_gained	c.4202T>A	p.Leu1401*	1/1
EvolvingFront_WGS_Plate4_A03	II	522427	A	T	IRA1	stop_gained	c.4202T>A	p.Leu1401*	1/1
EvolvingFront_WGS_Plate4_A04	II	522427	A	T	IRA1	stop_gained	c.4202T>A	p.Leu1401*	1/1
EvolvingFront_WGS_Plate4_A05	II	522427	A	T	IRA1	stop_gained	c.4202T>A	p.Leu1401*	1/1
EvolvingFront_WGS_Plate4_A06	II	522427	A	T	IRA1	stop_gained	c.4202T>A	p.Leu1401*	1/1
EvolvingFront_WGS_Plate4_A07	II	522427	A	T	IRA1	stop_gained	c.4202T>A	p.Leu1401*	1/1
EvolvingFront_WGS_Plate4_A08	II	522427	A	T	IRA1	stop_gained	c.4202T>A	p.Leu1401*	1/1
EvolvingFront_WGS_Plate4_A09	II	522427	A	T	IRA1	stop_gained	c.4202T>A	p.Leu1401*	1/1
EvolvingFront_WGS_Plate4_A11	II	522427	A	T	IRA1	stop_gained	c.4202T>A	p.Leu1401*	1/1
EvolvingFront_WGS_Plate4_A12	II	522427	A	T	IRA1	stop_gained	c.4202T>A	p.Leu1401*	1/1
EvolvingFront_WGS_Plate4_B01	II	522427	A	T	IRA1	stop_gained	c.4202T>A	p.Leu1401*	1/1
EvolvingFront_WGS_Plate4_B02	II	522427	A	T	IRA1	stop_gained	c.4202T>A	p.Leu1401*	1/1
EvolvingFront_WGS_Plate4_B03	II	522427	A	T	IRA1	stop_gained	c.4202T>A	p.Leu1401*	1/1
EvolvingFront_WGS_Plate4_B04	II	522427	A	T	IRA1	stop_gained	c.4202T>A	p.Leu1401*	1/1
EvolvingFront_WGS_Plate4_B05	II	522427	A	T	IRA1	stop_gained	c.4202T>A	p.Leu1401*	0/1
EvolvingFront_WGS_Plate4_B07	II	522427	A	T	IRA1	stop_gained	c.4202T>A	p.Leu1401*	0/1
EvolvingFront_WGS_Plate5_A01	II	522427	A	T	IRA1	stop_gained	c.4202T>A	p.Leu1401*	1/1
EvolvingFront_WGS_Plate5_A06	II	522427	A	T	IRA1	stop_gained	c.4202T>A	p.Leu1401*	1/1
EvolvingFront_WGS_Plate5_A12	II	522427	A	T	IRA1	stop_gained	c.4202T>A	p.Leu1401*	1/1
EvolvingFront_WGS_Plate5_B07	II	522427	A	T	IRA1	stop_gained	c.4202T>A	p.Leu1401*	1/1
EvolvingFront_WGS_Plate5_G07	II	522427	A	T	IRA1	stop_gained	c.4202T>A	p.Leu1401*	1/1
EvolvingFront_WGS_Plate5_G08	II	522427	A	T	IRA1	stop_gained	c.4202T>A	p.Leu1401*	1/1
EvolvingFront_WGS_Plate5_G09	II	522427	A	T	IRA1	stop_gained	c.4202T>A	p.Leu1401*	1/1
EvolvingFront_WGS_Plate5_G10	II	522427	A	T	IRA1	stop_gained	c.4202T>A	p.Leu1401*	1/1
EvolvingFront_WGS_Plate5_G11	II	522427	A	T	IRA1	stop_gained	c.4202T>A	p.Leu1401*	1/1
EvolvingFront_WGS_Plate5_G12	II	522427	A	T	IRA1	stop_gained	c.4202T>A	p.Leu1401*	1/1
EvolvingFront_WGS_Plate5_H01	II	522427	A	T	IRA1	stop_gained	c.4202T>A	p.Leu1401*	1/1
EvolvingFront_WGS_Plate5_H02	II	522427	A	T	IRA1	stop_gained	c.4202T>A	p.Leu1401*	1/1
EvolvingFront_WGS_Plate5_H08	II	522427	A	T	IRA1	stop_gained	c.4202T>A	p.Leu1401*	1/1
EvolvingFront_WGS_Plate5_H09	II	522427	A	T	IRA1	stop_gained	c.4202T>A	p.Leu1401*	1/1
EvolvingFront_WGS_Plate5_H10	II	522427	A	T	IRA1	stop_gained	c.4202T>A	p.Leu1401*	1/1
EvolvingFront_WGS_Plate5_H11	II	522427	A	T	IRA1	stop_gained	c.4202T>A	p.Leu1401*	1/1
EvolvingFront_WGS_Plate1_F03	II	522476	T	C	IRA1	missense_variant	c.4153A>G	p.Asn1385Asp	0/1
EvolvingFront_WGS_Plate5_C09	II	522476	T	C	IRA1	missense_variant	c.4153A>G	p.Asn1385Asp	0/1
EvolvingFront_WGS_Plate1_A01	II	522697	G	A	IRA1	missense_variant	c.3932C>T	p.Ala1311Val	1/1
EvolvingFront_WGS_Plate1_A03	II	522697	G	A	IRA1	missense_variant	c.3932C>T	p.Ala1311Val	1/1
EvolvingFront_WGS_Plate1_A09	II	522697	G	A	IRA1	missense_variant	c.3932C>T	p.Ala1311Val	1/1
EvolvingFront_WGS_Plate1_A10	II	522697	G	A	IRA1	missense_variant	c.3932C>T	p.Ala1311Val	1/1
EvolvingFront_WGS_Plate1_A11	II	522697	G	A	IRA1	missense_variant	c.3932C>T	p.Ala1311Val	1/1
EvolvingFront_WGS_Plate1_B03	II	522697	G	A	IRA1	missense_variant	c.3932C>T	p.Ala1311Val	1/1
EvolvingFront_WGS_Plate1_B06	II	522697	G	A	IRA1	missense_variant	c.3932C>T	p.Ala1311Val	1|1
EvolvingFront_WGS_Plate1_C02	II	522697	G	A	IRA1	missense_variant	c.3932C>T	p.Ala1311Val	1/1
EvolvingFront_WGS_Plate1_C05	II	522697	G	A	IRA1	missense_variant	c.3932C>T	p.Ala1311Val	1/1
EvolvingFront_WGS_Plate1_G08	II	522697	G	A	IRA1	missense_variant	c.3932C>T	p.Ala1311Val	1/1
EvolvingFront_WGS_Plate1_G09	II	522697	G	A	IRA1	missense_variant	c.3932C>T	p.Ala1311Val	1/1
EvolvingFront_WGS_Plate2_A01	II	522697	G	A	IRA1	missense_variant	c.3932C>T	p.Ala1311Val	1/1
EvolvingFront_WGS_Plate2_A02	II	522697	G	A	IRA1	missense_variant	c.3932C>T	p.Ala1311Val	1/1
EvolvingFront_WGS_Plate2_A04	II	522697	G	A	IRA1	missense_variant	c.3932C>T	p.Ala1311Val	1/1
EvolvingFront_WGS_Plate2_A07	II	522697	G	A	IRA1	missense_variant	c.3932C>T	p.Ala1311Val	1/1
EvolvingFront_WGS_Plate2_A08	II	522697	G	A	IRA1	missense_variant	c.3932C>T	p.Ala1311Val	1/1
EvolvingFront_WGS_Plate2_A09	II	522697	G	A	IRA1	missense_variant	c.3932C>T	p.Ala1311Val	1/1
EvolvingFront_WGS_Plate2_A10	II	522697	G	A	IRA1	missense_variant	c.3932C>T	p.Ala1311Val	1/1
EvolvingFront_WGS_Plate2_A12	II	522697	G	A	IRA1	missense_variant	c.3932C>T	p.Ala1311Val	1/1
EvolvingFront_WGS_Plate2_B01	II	522697	G	A	IRA1	missense_variant	c.3932C>T	p.Ala1311Val	1/1
EvolvingFront_WGS_Plate2_B02	II	522697	G	A	IRA1	missense_variant	c.3932C>T	p.Ala1311Val	1/1
EvolvingFront_WGS_Plate2_B03	II	522697	G	A	IRA1	missense_variant	c.3932C>T	p.Ala1311Val	1/1
EvolvingFront_WGS_Plate2_B04	II	522697	G	A	IRA1	missense_variant	c.3932C>T	p.Ala1311Val	1/1
EvolvingFront_WGS_Plate2_B05	II	522697	G	A	IRA1	missense_variant	c.3932C>T	p.Ala1311Val	1/1
EvolvingFront_WGS_Plate2_B06	II	522697	G	A	IRA1	missense_variant	c.3932C>T	p.Ala1311Val	1/1
EvolvingFront_WGS_Plate2_B07	II	522697	G	A	IRA1	missense_variant	c.3932C>T	p.Ala1311Val	1/1
EvolvingFront_WGS_Plate2_B08	II	522697	G	A	IRA1	missense_variant	c.3932C>T	p.Ala1311Val	1/1
EvolvingFront_WGS_Plate2_B09	II	522697	G	A	IRA1	missense_variant	c.3932C>T	p.Ala1311Val	1/1
EvolvingFront_WGS_Plate2_B10	II	522697	G	A	IRA1	missense_variant	c.3932C>T	p.Ala1311Val	1/1
EvolvingFront_WGS_Plate2_B12	II	522697	G	A	IRA1	missense_variant	c.3932C>T	p.Ala1311Val	1/1
EvolvingFront_WGS_Plate2_C01	II	522697	G	A	IRA1	missense_variant	c.3932C>T	p.Ala1311Val	1/1
EvolvingFront_WGS_Plate2_C02	II	522697	G	A	IRA1	missense_variant	c.3932C>T	p.Ala1311Val	1/1
EvolvingFront_WGS_Plate2_C04	II	522697	G	A	IRA1	missense_variant	c.3932C>T	p.Ala1311Val	1/1
EvolvingFront_WGS_Plate2_C05	II	522697	G	A	IRA1	missense_variant	c.3932C>T	p.Ala1311Val	1/1
EvolvingFront_WGS_Plate2_C08	II	522697	G	A	IRA1	missense_variant	c.3932C>T	p.Ala1311Val	1/1
EvolvingFront_WGS_Plate2_C09	II	522697	G	A	IRA1	missense_variant	c.3932C>T	p.Ala1311Val	1/1
EvolvingFront_WGS_Plate2_C10	II	522697	G	A	IRA1	missense_variant	c.3932C>T	p.Ala1311Val	1/1
EvolvingFront_WGS_Plate2_C11	II	522697	G	A	IRA1	missense_variant	c.3932C>T	p.Ala1311Val	1/1
EvolvingFront_WGS_Plate2_C12	II	522697	G	A	IRA1	missense_variant	c.3932C>T	p.Ala1311Val	1/1
EvolvingFront_WGS_Plate2_D01	II	522697	G	A	IRA1	missense_variant	c.3932C>T	p.Ala1311Val	1|1
EvolvingFront_WGS_Plate2_D03	II	522697	G	A	IRA1	missense_variant	c.3932C>T	p.Ala1311Val	1/1
EvolvingFront_WGS_Plate2_D04	II	522697	G	A	IRA1	missense_variant	c.3932C>T	p.Ala1311Val	1/1
EvolvingFront_WGS_Plate2_D05	II	522697	G	A	IRA1	missense_variant	c.3932C>T	p.Ala1311Val	1/1
EvolvingFront_WGS_Plate2_D06	II	522697	G	A	IRA1	missense_variant	c.3932C>T	p.Ala1311Val	1/1
EvolvingFront_WGS_Plate2_D07	II	522697	G	A	IRA1	missense_variant	c.3932C>T	p.Ala1311Val	1/1
EvolvingFront_WGS_Plate2_D08	II	522697	G	A	IRA1	missense_variant	c.3932C>T	p.Ala1311Val	1/1
EvolvingFront_WGS_Plate2_D09	II	522697	G	A	IRA1	missense_variant	c.3932C>T	p.Ala1311Val	1/1
EvolvingFront_WGS_Plate2_D10	II	522697	G	A	IRA1	missense_variant	c.3932C>T	p.Ala1311Val	1/1
EvolvingFront_WGS_Plate2_D11	II	522697	G	A	IRA1	missense_variant	c.3932C>T	p.Ala1311Val	1/1
EvolvingFront_WGS_Plate2_D12	II	522697	G	A	IRA1	missense_variant	c.3932C>T	p.Ala1311Val	1/1
EvolvingFront_WGS_Plate2_E01	II	522697	G	A	IRA1	missense_variant	c.3932C>T	p.Ala1311Val	1/1
EvolvingFront_WGS_Plate2_E02	II	522697	G	A	IRA1	missense_variant	c.3932C>T	p.Ala1311Val	1/1
EvolvingFront_WGS_Plate2_E03	II	522697	G	A	IRA1	missense_variant	c.3932C>T	p.Ala1311Val	1/1
EvolvingFront_WGS_Plate2_E04	II	522697	G	A	IRA1	missense_variant	c.3932C>T	p.Ala1311Val	1/1
EvolvingFront_WGS_Plate2_E05	II	522697	G	A	IRA1	missense_variant	c.3932C>T	p.Ala1311Val	1/1
EvolvingFront_WGS_Plate2_E06	II	522697	G	A	IRA1	missense_variant	c.3932C>T	p.Ala1311Val	1/1
EvolvingFront_WGS_Plate2_E07	II	522697	G	A	IRA1	missense_variant	c.3932C>T	p.Ala1311Val	1/1
EvolvingFront_WGS_Plate2_E08	II	522697	G	A	IRA1	missense_variant	c.3932C>T	p.Ala1311Val	1/1
EvolvingFront_WGS_Plate2_E09	II	522697	G	A	IRA1	missense_variant	c.3932C>T	p.Ala1311Val	1/1
EvolvingFront_WGS_Plate2_E10	II	522697	G	A	IRA1	missense_variant	c.3932C>T	p.Ala1311Val	1/1
EvolvingFront_WGS_Plate2_E11	II	522697	G	A	IRA1	missense_variant	c.3932C>T	p.Ala1311Val	1/1
EvolvingFront_WGS_Plate2_E12	II	522697	G	A	IRA1	missense_variant	c.3932C>T	p.Ala1311Val	1/1
EvolvingFront_WGS_Plate2_F01	II	522697	G	A	IRA1	missense_variant	c.3932C>T	p.Ala1311Val	1/1
EvolvingFront_WGS_Plate2_F02	II	522697	G	A	IRA1	missense_variant	c.3932C>T	p.Ala1311Val	1/1
EvolvingFront_WGS_Plate2_F04	II	522697	G	A	IRA1	missense_variant	c.3932C>T	p.Ala1311Val	1/1
EvolvingFront_WGS_Plate2_F05	II	522697	G	A	IRA1	missense_variant	c.3932C>T	p.Ala1311Val	1/1
EvolvingFront_WGS_Plate2_F06	II	522697	G	A	IRA1	missense_variant	c.3932C>T	p.Ala1311Val	1/1
EvolvingFront_WGS_Plate2_F07	II	522697	G	A	IRA1	missense_variant	c.3932C>T	p.Ala1311Val	1/1
EvolvingFront_WGS_Plate2_F08	II	522697	G	A	IRA1	missense_variant	c.3932C>T	p.Ala1311Val	1/1
EvolvingFront_WGS_Plate3_E01	II	522697	G	A	IRA1	missense_variant	c.3932C>T	p.Ala1311Val	1/1
EvolvingFront_WGS_Plate3_E02	II	522697	G	A	IRA1	missense_variant	c.3932C>T	p.Ala1311Val	1/1
EvolvingFront_WGS_Plate3_E03	II	522697	G	A	IRA1	missense_variant	c.3932C>T	p.Ala1311Val	1/1
EvolvingFront_WGS_Plate3_E05	II	522697	G	A	IRA1	missense_variant	c.3932C>T	p.Ala1311Val	1/1
EvolvingFront_WGS_Plate3_E06	II	522697	G	A	IRA1	missense_variant	c.3932C>T	p.Ala1311Val	1/1
EvolvingFront_WGS_Plate3_E07	II	522697	G	A	IRA1	missense_variant	c.3932C>T	p.Ala1311Val	1/1
EvolvingFront_WGS_Plate3_E08	II	522697	G	A	IRA1	missense_variant	c.3932C>T	p.Ala1311Val	1/1
EvolvingFront_WGS_Plate3_E09	II	522697	G	A	IRA1	missense_variant	c.3932C>T	p.Ala1311Val	1/1
EvolvingFront_WGS_Plate3_E10	II	522697	G	A	IRA1	missense_variant	c.3932C>T	p.Ala1311Val	1/1
EvolvingFront_WGS_Plate3_E11	II	522697	G	A	IRA1	missense_variant	c.3932C>T	p.Ala1311Val	1/1
EvolvingFront_WGS_Plate3_E12	II	522697	G	A	IRA1	missense_variant	c.3932C>T	p.Ala1311Val	1/1
EvolvingFront_WGS_Plate3_F01	II	522697	G	A	IRA1	missense_variant	c.3932C>T	p.Ala1311Val	1/1
EvolvingFront_WGS_Plate3_F02	II	522697	G	A	IRA1	missense_variant	c.3932C>T	p.Ala1311Val	1/1
EvolvingFront_WGS_Plate3_F03	II	522697	G	A	IRA1	missense_variant	c.3932C>T	p.Ala1311Val	1/1
EvolvingFront_WGS_Plate3_F05	II	522697	G	A	IRA1	missense_variant	c.3932C>T	p.Ala1311Val	1/1
EvolvingFront_WGS_Plate3_F06	II	522697	G	A	IRA1	missense_variant	c.3932C>T	p.Ala1311Val	1/1
EvolvingFront_WGS_Plate3_F07	II	522697	G	A	IRA1	missense_variant	c.3932C>T	p.Ala1311Val	1/1
EvolvingFront_WGS_Plate3_F08	II	522697	G	A	IRA1	missense_variant	c.3932C>T	p.Ala1311Val	1/1
EvolvingFront_WGS_Plate3_F09	II	522697	G	A	IRA1	missense_variant	c.3932C>T	p.Ala1311Val	1/1
EvolvingFront_WGS_Plate3_F10	II	522697	G	A	IRA1	missense_variant	c.3932C>T	p.Ala1311Val	1/1
EvolvingFront_WGS_Plate3_F11	II	522697	G	A	IRA1	missense_variant	c.3932C>T	p.Ala1311Val	1/1
EvolvingFront_WGS_Plate3_F12	II	522697	G	A	IRA1	missense_variant	c.3932C>T	p.Ala1311Val	1/1
EvolvingFront_WGS_Plate3_G01	II	522697	G	A	IRA1	missense_variant	c.3932C>T	p.Ala1311Val	1/1
EvolvingFront_WGS_Plate3_G02	II	522697	G	A	IRA1	missense_variant	c.3932C>T	p.Ala1311Val	1/1
EvolvingFront_WGS_Plate3_G05	II	522697	G	A	IRA1	missense_variant	c.3932C>T	p.Ala1311Val	1/1
EvolvingFront_WGS_Plate3_G06	II	522697	G	A	IRA1	missense_variant	c.3932C>T	p.Ala1311Val	1/1
EvolvingFront_WGS_Plate5_A03	II	522697	G	A	IRA1	missense_variant	c.3932C>T	p.Ala1311Val	1/1
EvolvingFront_WGS_Plate5_A04	II	522697	G	A	IRA1	missense_variant	c.3932C>T	p.Ala1311Val	1/1
EvolvingFront_WGS_Plate5_A05	II	522697	G	A	IRA1	missense_variant	c.3932C>T	p.Ala1311Val	1/1
EvolvingFront_WGS_Plate5_A07	II	522697	G	A	IRA1	missense_variant	c.3932C>T	p.Ala1311Val	1/1
EvolvingFront_WGS_Plate5_A08	II	522697	G	A	IRA1	missense_variant	c.3932C>T	p.Ala1311Val	1/1
EvolvingFront_WGS_Plate5_A10	II	522697	G	A	IRA1	missense_variant	c.3932C>T	p.Ala1311Val	1/1
EvolvingFront_WGS_Plate5_A11	II	522697	G	A	IRA1	missense_variant	c.3932C>T	p.Ala1311Val	1/1
EvolvingFront_WGS_Plate5_B01	II	522697	G	A	IRA1	missense_variant	c.3932C>T	p.Ala1311Val	1/1
EvolvingFront_WGS_Plate5_B02	II	522697	G	A	IRA1	missense_variant	c.3932C>T	p.Ala1311Val	1/1
EvolvingFront_WGS_Plate5_B03	II	522697	G	A	IRA1	missense_variant	c.3932C>T	p.Ala1311Val	1/1
EvolvingFront_WGS_Plate5_B04	II	522697	G	A	IRA1	missense_variant	c.3932C>T	p.Ala1311Val	1/1
EvolvingFront_WGS_Plate5_B05	II	522697	G	A	IRA1	missense_variant	c.3932C>T	p.Ala1311Val	1/1
EvolvingFront_WGS_Plate5_B06	II	522697	G	A	IRA1	missense_variant	c.3932C>T	p.Ala1311Val	1/1
EvolvingFront_WGS_Plate5_B08	II	522697	G	A	IRA1	missense_variant	c.3932C>T	p.Ala1311Val	1/1
EvolvingFront_WGS_Plate5_B09	II	522697	G	A	IRA1	missense_variant	c.3932C>T	p.Ala1311Val	1/1
EvolvingFront_WGS_Plate5_D06	II	522697	G	A	IRA1	missense_variant	c.3932C>T	p.Ala1311Val	1/1
EvolvingFront_WGS_Plate5_D07	II	522697	G	A	IRA1	missense_variant	c.3932C>T	p.Ala1311Val	1/1
EvolvingFront_WGS_Plate5_D08	II	522697	G	A	IRA1	missense_variant	c.3932C>T	p.Ala1311Val	1/1
EvolvingFront_WGS_Plate5_D09	II	522697	G	A	IRA1	missense_variant	c.3932C>T	p.Ala1311Val	1/1
EvolvingFront_WGS_Plate5_D10	II	522697	G	A	IRA1	missense_variant	c.3932C>T	p.Ala1311Val	1/1
EvolvingFront_WGS_Plate5_D11	II	522697	G	A	IRA1	missense_variant	c.3932C>T	p.Ala1311Val	1/1
EvolvingFront_WGS_Plate5_D12	II	522697	G	A	IRA1	missense_variant	c.3932C>T	p.Ala1311Val	1/1
EvolvingFront_WGS_Plate5_E01	II	522697	G	A	IRA1	missense_variant	c.3932C>T	p.Ala1311Val	1/1
EvolvingFront_WGS_Plate5_E02	II	522697	G	A	IRA1	missense_variant	c.3932C>T	p.Ala1311Val	1/1
EvolvingFront_WGS_Plate5_E03	II	522697	G	A	IRA1	missense_variant	c.3932C>T	p.Ala1311Val	1/1
EvolvingFront_WGS_Plate5_E04	II	522697	G	A	IRA1	missense_variant	c.3932C>T	p.Ala1311Val	1/1
EvolvingFront_WGS_Plate5_E05	II	522697	G	A	IRA1	missense_variant	c.3932C>T	p.Ala1311Val	1/1
EvolvingFront_WGS_Plate5_E06	II	522697	G	A	IRA1	missense_variant	c.3932C>T	p.Ala1311Val	1/1
EvolvingFront_WGS_Plate5_E07	II	522697	G	A	IRA1	missense_variant	c.3932C>T	p.Ala1311Val	1/1
EvolvingFront_WGS_Plate5_E08	II	522697	G	A	IRA1	missense_variant	c.3932C>T	p.Ala1311Val	1/1
EvolvingFront_WGS_Plate5_E09	II	522697	G	A	IRA1	missense_variant	c.3932C>T	p.Ala1311Val	1/1
EvolvingFront_WGS_Plate5_E10	II	522697	G	A	IRA1	missense_variant	c.3932C>T	p.Ala1311Val	1/1
EvolvingFront_WGS_Plate5_E11	II	522697	G	A	IRA1	missense_variant	c.3932C>T	p.Ala1311Val	1/1
EvolvingFront_WGS_Plate5_E12	II	522697	G	A	IRA1	missense_variant	c.3932C>T	p.Ala1311Val	1/1
EvolvingFront_WGS_Plate5_F01	II	522697	G	A	IRA1	missense_variant	c.3932C>T	p.Ala1311Val	1/1
EvolvingFront_WGS_Plate5_F02	II	522697	G	A	IRA1	missense_variant	c.3932C>T	p.Ala1311Val	1/1
EvolvingFront_WGS_Plate5_F03	II	522697	G	A	IRA1	missense_variant	c.3932C>T	p.Ala1311Val	1/1
EvolvingFront_WGS_Plate5_F04	II	522697	G	A	IRA1	missense_variant	c.3932C>T	p.Ala1311Val	1/1
EvolvingFront_WGS_Plate5_F05	II	522697	G	A	IRA1	missense_variant	c.3932C>T	p.Ala1311Val	1/1
EvolvingFront_WGS_Plate5_F06	II	522697	G	A	IRA1	missense_variant	c.3932C>T	p.Ala1311Val	1/1
EvolvingFront_WGS_Plate5_F07	II	522697	G	A	IRA1	missense_variant	c.3932C>T	p.Ala1311Val	1/1
EvolvingFront_WGS_Plate5_F08	II	522697	G	A	IRA1	missense_variant	c.3932C>T	p.Ala1311Val	1/1
EvolvingFront_WGS_Plate5_F09	II	522697	G	A	IRA1	missense_variant	c.3932C>T	p.Ala1311Val	1/1
EvolvingFront_WGS_Plate5_F10	II	522697	G	A	IRA1	missense_variant	c.3932C>T	p.Ala1311Val	1/1
EvolvingFront_WGS_Plate5_F11	II	522697	G	A	IRA1	missense_variant	c.3932C>T	p.Ala1311Val	1/1
EvolvingFront_WGS_Plate5_F12	II	522697	G	A	IRA1	missense_variant	c.3932C>T	p.Ala1311Val	1/1
EvolvingFront_WGS_Plate5_G01	II	522697	G	A	IRA1	missense_variant	c.3932C>T	p.Ala1311Val	1/1
EvolvingFront_WGS_Plate5_G02	II	522697	G	A	IRA1	missense_variant	c.3932C>T	p.Ala1311Val	1/1
EvolvingFront_WGS_Plate5_G03	II	522697	G	A	IRA1	missense_variant	c.3932C>T	p.Ala1311Val	1/1
EvolvingFront_WGS_Plate5_G04	II	522697	G	A	IRA1	missense_variant	c.3932C>T	p.Ala1311Val	1/1
EvolvingFront_WGS_Plate5_G05	II	522697	G	A	IRA1	missense_variant	c.3932C>T	p.Ala1311Val	1/1
EvolvingFront_WGS_Plate5_G06	II	522697	G	A	IRA1	missense_variant	c.3932C>T	p.Ala1311Val	1/1
EvolvingFront_WGS_Plate5_H03	II	522697	G	A	IRA1	missense_variant	c.3932C>T	p.Ala1311Val	1/1
EvolvingFront_WGS_Plate5_H04	II	522697	G	A	IRA1	missense_variant	c.3932C>T	p.Ala1311Val	1/1
EvolvingFront_WGS_Plate5_H05	II	522697	G	A	IRA1	missense_variant	c.3932C>T	p.Ala1311Val	1/1
EvolvingFront_WGS_Plate5_H06	II	522697	G	A	IRA1	missense_variant	c.3932C>T	p.Ala1311Val	1/1
EvolvingFront_WGS_Plate5_H07	II	522697	G	A	IRA1	missense_variant	c.3932C>T	p.Ala1311Val	1/1
EvolvingFront_WGS_Plate1_D07	II	568297	C	T	ARL 1.00	missense_variant	c.130G>A	p.Val44Ile	0/1
EvolvingFront_WGS_Plate3_B08	II	578883	C	G	SEC66	missense_variant	c.520C>G	p.Gln174Glu	1/1
EvolvingFront_WGS_Plate1_D11	II	610499	A	T	MED8	upstream_gene_variant	c.-746T>A		1/1
EvolvingFront_WGS_Plate1_E03	II	610499	A	T	MED8	upstream_gene_variant	c.-746T>A		1/1
EvolvingFront_WGS_Plate1_F01	II	610499	A	T	MED8	upstream_gene_variant	c.-746T>A		1/1
EvolvingFront_WGS_Plate1_F03	II	610499	A	T	MED8	upstream_gene_variant	c.-746T>A		1/1
EvolvingFront_WGS_Plate1_F10	II	610499	A	T	MED8	upstream_gene_variant	c.-746T>A		1/1
EvolvingFront_WGS_Plate4_B05	II	610499	A	T	MED8	upstream_gene_variant	c.-746T>A		0/1
EvolvingFront_WGS_Plate4_B07	II	610499	A	T	MED8	upstream_gene_variant	c.-746T>A		1/1
EvolvingFront_WGS_Plate4_B09	II	610499	A	T	MED8	upstream_gene_variant	c.-746T>A		1/1
EvolvingFront_WGS_Plate4_B11	II	610499	A	T	MED8	upstream_gene_variant	c.-746T>A		1/1
EvolvingFront_WGS_Plate4_B12	II	610499	A	T	MED8	upstream_gene_variant	c.-746T>A		1/1
EvolvingFront_WGS_Plate4_C01	II	610499	A	T	MED8	upstream_gene_variant	c.-746T>A		1/1
EvolvingFront_WGS_Plate4_C02	II	610499	A	T	MED8	upstream_gene_variant	c.-746T>A		1/1
EvolvingFront_WGS_Plate4_C05	II	610499	A	T	MED8	upstream_gene_variant	c.-746T>A		0/1
EvolvingFront_WGS_Plate4_C06	II	610499	A	T	MED8	upstream_gene_variant	c.-746T>A		1/1
EvolvingFront_WGS_Plate4_C08	II	610499	A	T	MED8	upstream_gene_variant	c.-746T>A		0/1
EvolvingFront_WGS_Plate4_C10	II	610499	A	T	MED8	upstream_gene_variant	c.-746T>A		1/1
EvolvingFront_WGS_Plate4_C12	II	610499	A	T	MED8	upstream_gene_variant	c.-746T>A		1/1
EvolvingFront_WGS_Plate4_D01	II	610499	A	T	MED8	upstream_gene_variant	c.-746T>A		1/1
EvolvingFront_WGS_Plate4_D02	II	610499	A	T	MED8	upstream_gene_variant	c.-746T>A		1/1
EvolvingFront_WGS_Plate4_D03	II	610499	A	T	MED8	upstream_gene_variant	c.-746T>A		1/1
EvolvingFront_WGS_Plate4_D04	II	610499	A	T	MED8	upstream_gene_variant	c.-746T>A		1/1
EvolvingFront_WGS_Plate4_D06	II	610499	A	T	MED8	upstream_gene_variant	c.-746T>A		1/1
EvolvingFront_WGS_Plate4_D07	II	610499	A	T	MED8	upstream_gene_variant	c.-746T>A		1/1
EvolvingFront_WGS_Plate4_D08	II	610499	A	T	MED8	upstream_gene_variant	c.-746T>A		1/1
EvolvingFront_WGS_Plate4_D12	II	610499	A	T	MED8	upstream_gene_variant	c.-746T>A		1/1
EvolvingFront_WGS_Plate4_E04	II	610499	A	T	MED8	upstream_gene_variant	c.-746T>A		1/1
EvolvingFront_WGS_Plate4_E05	II	610499	A	T	MED8	upstream_gene_variant	c.-746T>A		1/1
EvolvingFront_WGS_Plate4_E07	II	610499	A	T	MED8	upstream_gene_variant	c.-746T>A		1/1
EvolvingFront_WGS_Plate4_E10	II	610499	A	T	MED8	upstream_gene_variant	c.-746T>A		1/1
EvolvingFront_WGS_Plate4_E12	II	610499	A	T	MED8	upstream_gene_variant	c.-746T>A		1/1
EvolvingFront_WGS_Plate5_C02	II	610499	A	T	MED8	upstream_gene_variant	c.-746T>A		1/1
EvolvingFront_WGS_Plate5_C03	II	610499	A	T	MED8	upstream_gene_variant	c.-746T>A		1/1
EvolvingFront_WGS_Plate5_C06	II	610499	A	T	MED8	upstream_gene_variant	c.-746T>A		1/1
EvolvingFront_WGS_Plate5_C07	II	610499	A	T	MED8	upstream_gene_variant	c.-746T>A		1/1
EvolvingFront_WGS_Plate5_C09	II	610499	A	T	MED8	upstream_gene_variant	c.-746T>A		1/1
EvolvingFront_WGS_Plate5_C10	II	610499	A	T	MED8	upstream_gene_variant	c.-746T>A		1/1
EvolvingFront_WGS_Plate5_D01	II	610499	A	T	MED8	upstream_gene_variant	c.-746T>A		1/1
EVO3D_IRA1_NON_rearray_Plate1-D7	II	627467	G	T	MCM7	missense_variant	c.1696G>T	p.Ala566Ser	1/1
EvolvingFront_WGS_Plate1_D11	II	632333	G	C	LDH1	missense_variant	c.1049C>G	p.Ser350Cys	1/1
EvolvingFront_WGS_Plate4_B07	II	632333	G	C	LDH1	missense_variant	c.1049C>G	p.Ser350Cys	1/1
EvolvingFront_WGS_Plate4_B12	II	632333	G	C	LDH1	missense_variant	c.1049C>G	p.Ser350Cys	1/1
EvolvingFront_WGS_Plate5_F11	II	691725	C	T	ABD1	upstream_gene_variant	c.-32G>A		1/1
EvolvingFront_WGS_Plate3_A07	II	712783	ACTAATATATAGGCTAATATATAGG	A	ISW1	upstream_gene_variant	c.-1268_-1245delCCTATATATTAGCCTATATATTAG		1/1
EvolvingFront_WGS_Plate5_D12	II	713469	C	T	ENP1	synonymous_variant	c.987G>A	p.Gly329Gly	1/1
EvolvingFront_WGS_Plate3_B09	II	738070	A	G	YPT10	synonymous_variant	c.300T>C	p.Cys100Cys	1/1
EvolvingFront_WGS_Plate3_D07	II	765435	C	G	DUG2	missense_variant	c.2172G>C	p.Leu724Phe	1/1
EvolvingFront_WGS_Plate2_B08	II	772993	T	G	YBR284W	missense_variant	c.1755T>G	p.Asn585Lys	1/1
EvolvingFront_WGS_Plate5_D03	III	3949	C	A	YCL076W	downstream_gene_variant	c.*1814C>A		0/1
EvolvingFront_WGS_Plate2_E02	III	8903	C	A	GEX1	upstream_gene_variant	c.-577G>T		1/1
EvolvingFront_WGS_Plate3_E02	III	32114	G	T	SPB1	missense_variant	c.666G>T	p.Leu222Phe	1/1
EvolvingFront_WGS_Plate4_E10	III	39458	A	G	PBN1	upstream_gene_variant	c.-4065T>C		1/1
EvolvingFront_WGS_Plate3_H12	III	114152	G	T	YCL002C	upstream_gene_variant	c.-2477C>A		1/1
EvolvingFront_WGS_Plate2_F12	III	145870	C	T	CWH43	missense_variant	c.1765G>A	p.Val589Ile	1/1
EvolvingFront_WGS_Plate5_E08	III	160919	C	T	SLM5	missense_variant	c.1304G>A	p.Gly435Glu	1/1
EvolvingFront_WGS_Plate3_D10	III	212039	G	T	YCR049C	synonymous_variant	c.279C>A	p.Gly93Gly	1/1
EvolvingFront_WGS_Plate5_H02	III	240216	G	T	IMG2	missense_variant	c.328C>A	p.Gln110Lys	1/1
EvolvingFront_WGS_Plate2_E12	III	278509	C	A	MSH3	missense_variant	c.1312G>T	p.Gly438Cys	1/1
EvolvingFront_WGS_Plate2_A09	III	281847	T	G	CDC39	synonymous_variant	c.1731T>G	p.Gly577Gly	1/1
EvolvingFront_WGS_Plate5_F08	III	281847	T	G	CDC39	synonymous_variant	c.1731T>G	p.Gly577Gly	1/1
EvolvingFront_WGS_Plate1_D01	III	282316	C	G	CDC39	missense_variant	c.2200C>G	p.Gln734Glu	0/1
EvolvingFront_WGS_Plate1_F01	III	313993	C	A	AAD3	stop_gained	c.104C>A	p.Ser35*	0/1
EvolvingFront_WGS_Plate3_C12	IV	49035	C	T	YDL228C	upstream_gene_variant	c.-3117G>A		1/1
EvolvingFront_WGS_Plate4_A01	IV	90624	C	T	YDL206W	missense_variant	c.449C>T	p.Ser150Leu	1/1
EvolvingFront_WGS_Plate1_B03	IV	97040	G	T	ACK1	stop_gained	c.914C>A	p.Ser305*	0/1
EvolvingFront_WGS_Plate5_C01	IV	121013	A	G	UFD2	missense_variant	c.580T>C	p.Phe194Leu	0/1
EvolvingFront_WGS_Plate1_D11	IV	197384	G	C	COP 1	missense_variant	c.793C>G	p.Gln265Glu	0/1
EvolvingFront_WGS_Plate5_A04	IV	210015	C	A	RPO21	missense_variant	c.547G>T	p.Gly183Cys	1/1
EvolvingFront_WGS_Plate5_F04	IV	212594	A	G	RPO21	upstream_gene_variant	c.-2033T>C		1/1
EvolvingFront_WGS_Plate1_A08	IV	220027	C	T	PPH21	missense_variant	c.745G>A	p.Val249Met	0/1
EvolvingFront_WGS_Plate2_E12	IV	228467	G	T	LYS21	missense_variant	c.1075G>T	p.Ala359Ser	1/1
EvolvingFront_WGS_Plate1_A10	IV	229908	G	T	RPP1B	start_lost	c.3G>T	p.Met1?	0/1
EvolvingFront_WGS_Plate5_G05	IV	232297	T	A	VCX1	upstream_gene_variant	c.-355T>A		0/1
EvolvingFront_WGS_Plate5_H01	IV	308446	A	T	RPS16B	upstream_gene_variant	c.-657T>A		1/1
EvolvingFront_WGS_Plate3_H11	IV	428801	A	C	YDL016C	upstream_gene_variant	c.-2929T>G		1/1
EvolvingFront_WGS_Plate3_C08	IV	513781	G	C	LYS14	upstream_gene_variant	c.-1672C>G		1/1
EvolvingFront_WGS_Plate2_H10	IV	519408	C	G	YDR034C-D	upstream_gene_variant	n.-52G>C		0/1
EvolvingFront_WGS_Plate5_H01	IV	524612	G	A	EHD3	synonymous_variant	c.102C>T	p.Thr34Thr	1/1
EvolvingFront_WGS_Plate3_A10	IV	569027	G	T	tD(GUC)D	missense_variant	c.64G>T	p.Val22Phe	1|1
EvolvingFront_WGS_Plate3_A10	IV	569028	T	C	tD(GUC)D	missense_variant	c.65T>C	p.Val22Ala	1|1
EvolvingFront_WGS_Plate3_E01	IV	589246	C	T	PAA1	missense_variant	c.157G>A	p.Glu53Lys	1/1
EvolvingFront_WGS_Plate3_D07	IV	591443	A	G	DOA4	upstream_gene_variant	c.-3724T>C		1/1
EvolvingFront_WGS_Plate1_D08	IV	592539	ATGCAAATGCAACTGCAAATGCAAC	A	SNF11	conservative_inframe_deletion	c.130_153delAATGCAACTGCAAATGCAACTGCA	p.Asn44_Ala51del	0|1
EvolvingFront_WGS_Plate5_B09	IV	597339	C	T	PPH3	missense_variant	c.184C>T	p.Leu62Phe	1/1
EvolvingFront_WGS_Plate2_F07	IV	654184	C	T	BMH2	missense_variant	c.578C>T	p.Ala193Val	0/1
EvolvingFront_WGS_Plate3_G07	IV	664606	G	A	SPO71	missense_variant	c.305C>T	p.Thr102Ile	1/1
EvolvingFront_WGS_Plate1_A05	IV	698201	ATTACTTCACTGAATCAATACAACTCGTAACGGTCATATAACTGCGAGTTTGTACGCAGTTATTCTGTTTGTGAAGACAGATTATACTTCGCCGTTGAAAGATTTCT	A	TRM1	upstream_gene_variant	c.-5046_-4941del		0/1
EvolvingFront_WGS_Plate5_D03	IV	740297	T	C	DOP 1.00	upstream_gene_variant	c.-300A>G		0/1
EvolvingFront_WGS_Plate5_E09	IV	753261	C	G	SWI5	upstream_gene_variant	c.-2519G>C		1/1
EvolvingFront_WGS_Plate3_E03	IV	759923	G	A	NUM1	missense_variant	c.4296G>A	p.Met1432Ile	1/1
EvolvingFront_WGS_Plate1_B03	IV	760391	A	G	NUM1	synonymous_variant	c.4764A>G	p.Ser1588Ser	0/1
EvolvingFront_WGS_Plate2_F02	IV	831883	TTTGAGAAAAAATGC	T	SAS4	upstream_gene_variant	c.-4542_-4529delGCATTTTTTCTCAA		0/1
EvolvingFront_WGS_Plate3_D12	IV	878372	A	G	YDR210W-A	downstream_gene_variant	n.*4944A>G		1|1
EvolvingFront_WGS_Plate3_D12	IV	878373	C	T	YDR210W-A	downstream_gene_variant	n.*4945C>T		1|1
EvolvingFront_WGS_Plate3_D12	IV	878375	GA	G	YDR210W-A	downstream_gene_variant	n.*4948delA		1|1
EvolvingFront_WGS_Plate3_D12	IV	878397	G	A	YDR210W-A	downstream_gene_variant	n.*4969G>A		1/1
EvolvingFront_WGS_Plate4_C04	IV	919195	C	G	SIR4	stop_gained	c.1625C>G	p.Ser542*	1/1
EvolvingFront_WGS_Plate2_D07	IV	986241	A	G	YDR261W-A	downstream_gene_variant	n.*3463A>G		0|1
EvolvingFront_WGS_Plate2_D07	IV	986244	G	A	YDR261W-A	downstream_gene_variant	n.*3466G>A		0|1
EvolvingFront_WGS_Plate3_A04	IV	1015449	A	C	MTH1	missense_variant	c.254T>G	p.Ile85Ser	1/1
EvolvingFront_WGS_Plate3_A03	IV	1015485	G	T	MTH1	missense_variant	c.218C>A	p.Ala73Asp	1/1
EvolvingFront_WGS_Plate4_E12	IV	1070421	A	C	RSC3	missense_variant	c.966T>G	p.Asn322Lys	1/1
EvolvingFront_WGS_Plate1_E03	IV	1095430	G	T	tF(GAA)D	missense_variant	c.32C>A	p.Thr11Asn	1/1
EvolvingFront_WGS_Plate3_D04	IV	1108583	GT	G	YDR320W-B	frameshift_variant	c.101delT	p.Val34fs	1|1
EvolvingFront_WGS_Plate3_D04	IV	1108586	A	G	YDR320W-B	missense_variant	c.103A>G	p.Lys35Glu	1|1
EvolvingFront_WGS_Plate5_E02	IV	1134194	T	C	RQC1	missense_variant	c.1238A>G	p.Asn413Ser	1/1
EvolvingFront_WGS_Plate4_E08	IV	1164032	G	A	HXT3	missense_variant	c.629C>T	p.Thr210Ile	1/1
EvolvingFront_WGS_Plate1_D06	IV	1170535	C	T	PAL1	missense_variant	c.1291G>A	p.Val431Ile	1/1
EvolvingFront_WGS_Plate1_E05	IV	1170535	C	T	PAL1	missense_variant	c.1291G>A	p.Val431Ile	1/1
EvolvingFront_WGS_Plate4_D10	IV	1170535	C	T	PAL1	missense_variant	c.1291G>A	p.Val431Ile	1/1
EvolvingFront_WGS_Plate5_C04	IV	1170535	C	T	PAL1	missense_variant	c.1291G>A	p.Val431Ile	1/1
EvolvingFront_WGS_Plate5_C11	IV	1170535	C	T	PAL1	missense_variant	c.1291G>A	p.Val431Ile	1/1
EvolvingFront_WGS_Plate4_A12	IV	1227427	C	T	ARH1	synonymous_variant	c.606C>T	p.Ile202Ile	1/1
EvolvingFront_WGS_Plate2_D10	IV	1313193	G	A	ARO80	missense_variant	c.1154G>A	p.Gly385Asp	1/1
EvolvingFront_WGS_Plate5_E09	IV	1314288	C	A	ARO80	missense_variant	c.2249C>A	p.Ala750Glu	1/1
EvolvingFront_WGS_Plate1_F10	IV	1314372	T	A	ARO80	missense_variant	c.2333T>A	p.Met778Lys	1/1
EvolvingFront_WGS_Plate3_F02	IV	1314734	C	T	ARO80	missense_variant	c.2695C>T	p.Leu899Phe	1/1
EvolvingFront_WGS_Plate2_E02	IV	1314743	G	A	ARO80	missense_variant	c.2704G>A	p.Val902Ile	1/1
EvolvingFront_WGS_Plate3_F03	IV	1314755	A	C	ARO80	missense_variant	c.2716A>C	p.Thr906Pro	1/1
EvolvingFront_WGS_Plate4_D03	IV	1314756	C	A	ARO80	missense_variant	c.2717C>A	p.Thr906Lys	1/1
EvolvingFront_WGS_Plate3_E09	IV	1314765	T	C	ARO80	missense_variant	c.2726T>C	p.Ile909Thr	1/1
EvolvingFront_WGS_Plate3_F10	IV	1314773	C	T	ARO80	stop_gained	c.2734C>T	p.Arg912*	1/1
EvolvingFront_WGS_Plate5_D04	IV	1384206	A	G	TFB3	synonymous_variant	c.396A>G	p.Lys132Lys	0/1
EvolvingFront_WGS_Plate2_H04	IV	1397010	A	C	PKH3	missense_variant	c.1890A>C	p.Leu630Phe	1/1
EvolvingFront_WGS_Plate3_F02	IV	1418872	G	T	PHO8	missense_variant	c.1379C>A	p.Ala460Glu	1/1
EvolvingFront_WGS_Plate3_D05	IV	1461783	A	T	PSP1	upstream_gene_variant	c.-2563T>A		1/1
EvolvingFront_WGS_Plate5_H11	IV	1495439	A	G	HLR1	missense_variant	c.854A>G	p.Gln285Arg	1/1
EvolvingFront_WGS_Plate2_F08	IX	41	C	CA	YIL177W-A	upstream_gene_variant	c.-805_-804insA		0|0
EvolvingFront_WGS_Plate3_F05	IX	41	C	CA	YIL177W-A	upstream_gene_variant	c.-805_-804insA		0/1
EvolvingFront_WGS_Plate5_H10	IX	31189	C	T	YIL166C	missense_variant	c.1378G>A	p.Val460Ile	1/1
EvolvingFront_WGS_Plate2_E07	IX	49240	G	A	UBP7	missense_variant	c.1150G>A	p.Glu384Lys	0/1
EvolvingFront_WGS_Plate5_G04	IX	49240	G	A	UBP7	missense_variant	c.1150G>A	p.Glu384Lys	1/1
EvolvingFront_WGS_Plate3_B09	IX	53845	C	T	GUT2	upstream_gene_variant	c.-137G>A		1/1
EvolvingFront_WGS_Plate5_E03	IX	87308	A	G	AXL2	missense_variant	c.1943A>G	p.Gln648Arg	1/1
EvolvingFront_WGS_Plate3_C02	IX	102075	C	T	FKH1	missense_variant	c.161G>A	p.Arg54Lys	1/1
EvolvingFront_WGS_Plate5_G02	IX	123069	G	T	KGD1	missense_variant	c.381G>T	p.Leu127Phe	1/1
EvolvingFront_WGS_Plate5_E01	IX	123785	C	T	KGD1	missense_variant	c.1097C>T	p.Ala366Val	0/1
EvolvingFront_WGS_Plate2_A12	IX	124444	T	G	KGD1	missense_variant	c.1756T>G	p.Phe586Val	1/1
EvolvingFront_WGS_Plate2_H08	IX	139591	A	G	RPI1	upstream_gene_variant	c.-1714T>C		0/1
EvolvingFront_WGS_Plate2_A07	IX	171029	G	T	SHQ1	synonymous_variant	c.477C>A	p.Ser159Ser	1/1
EvolvingFront_WGS_Plate5_F10	IX	220605	C	T	RPN2	synonymous_variant	c.96G>A	p.Val32Val	1/1
EvolvingFront_WGS_Plate3_G06	IX	312313	C	T	TIM44	synonymous_variant	c.1149C>T	p.Gly383Gly	1/1
EvolvingFront_WGS_Plate2_B05	IX	346886	T	G	EPS1	missense_variant	c.1195T>G	p.Phe399Val	0/1
EvolvingFront_WGS_Plate5_E01	IX	375791	G	GATGCGACTGCAA	DSN1	disruptive_inframe_insertion	c.396_407dupAAATGCGACTGC	p.Ala136_Asn137insAsnAlaThrAla	0/1
EvolvingFront_WGS_Plate3_B07	IX	388576	A	G	MET28	upstream_gene_variant	c.-4457T>C		0|1
EvolvingFront_WGS_Plate3_B07	IX	388578	GAA	G	MET28	upstream_gene_variant	c.-4461_-4460delTT		0|1
EvolvingFront_WGS_Plate3_B07	IX	388582	A	T	MET28	upstream_gene_variant	c.-4463T>A		0|1
EvolvingFront_WGS_Plate3_B07	IX	388583	C	CTT	MET28	upstream_gene_variant	c.-4465_-4464insAA		0|1
EvolvingFront_WGS_Plate3_B07	IX	388586	C	T	MET28	upstream_gene_variant	c.-4467G>A		0|1
EvolvingFront_WGS_Plate3_G09	IX	403743	A	T	MND2	missense_variant	c.85A>T	p.Asn29Tyr	1/1
EvolvingFront_WGS_Plate1_D06	IX	413786	C	T	DAL7	synonymous_variant	c.894G>A	p.Leu298Leu	0/1
EvolvingFront_WGS_Plate5_B02	V	108327	CT	C	YEL025C	upstream_gene_variant	c.-2181delA		1|1
EvolvingFront_WGS_Plate5_B02	V	108333	T	C	YEL025C	upstream_gene_variant	c.-2186A>G		1|1
EvolvingFront_WGS_Plate1_F02	V	132034	G	C	UBC8	missense_variant	c.140G>C	p.Gly47Ala	0/1
EvolvingFront_WGS_Plate5_C08	V	132034	G	C	UBC8	missense_variant	c.140G>C	p.Gly47Ala	0/1
EvolvingFront_WGS_Plate2_E10	V	142941	CAAT	C	MIT1	disruptive_inframe_deletion	c.1083_1085delTAA	p.Asn362del	0/1
EvolvingFront_WGS_Plate2_G01	V	142941	CAAT	C	MIT1	disruptive_inframe_deletion	c.1083_1085delTAA	p.Asn362del	0/1
EvolvingFront_WGS_Plate3_E06	V	142941	CAAT	C	MIT1	disruptive_inframe_deletion	c.1083_1085delTAA	p.Asn362del	0/1
EvolvingFront_WGS_Plate3_E07	V	142941	CAAT	C	MIT1	disruptive_inframe_deletion	c.1083_1085delTAA	p.Asn362del	0/1
EvolvingFront_WGS_Plate3_E12	V	142941	CAAT	C	MIT1	disruptive_inframe_deletion	c.1083_1085delTAA	p.Asn362del	0/1
EvolvingFront_WGS_Plate3_G01	V	142941	CAAT	C	MIT1	disruptive_inframe_deletion	c.1083_1085delTAA	p.Asn362del	0/1
EvolvingFront_WGS_Plate4_E02	V	142941	CAAT	C	MIT1	disruptive_inframe_deletion	c.1083_1085delTAA	p.Asn362del	0/1
EvolvingFront_WGS_Plate4_E12	V	142941	CAAT	C	MIT1	disruptive_inframe_deletion	c.1083_1085delTAA	p.Asn362del	0/1
EvolvingFront_WGS_Plate5_G09	V	142941	CAAT	C	MIT1	disruptive_inframe_deletion	c.1083_1085delTAA	p.Asn362del	0/1
EvolvingFront_WGS_Plate5_C07	V	142941	CAAT	CAATAAT	MIT1	disruptive_inframe_insertion	c.1083_1085dupTAA	p.Asn362dup	1/1
EvolvingFront_WGS_Plate5_D12	V	142941	CAAT	CAATAAT	MIT1	disruptive_inframe_insertion	c.1083_1085dupTAA	p.Asn362dup	0/1
EvolvingFront_WGS_Plate2_A02	V	177308	C	A	YER010C	upstream_gene_variant	c.-3970G>T		1/1
EvolvingFront_WGS_Plate5_E09	V	177308	C	A	YER010C	upstream_gene_variant	c.-3970G>T		1/1
EvolvingFront_WGS_Plate5_F03	V	177308	C	A	YER010C	upstream_gene_variant	c.-3970G>T		1/1
EvolvingFront_WGS_Plate2_B07	V	201735	G	T	PRO3	missense_variant	c.660G>T	p.Met220Ile	1/1
EvolvingFront_WGS_Plate5_D03	V	203075	A	G	YAT2	missense_variant	c.884A>G	p.Glu295Gly	0/1
EvolvingFront_WGS_Plate5_F06	V	219581	A	T	ZRG8	synonymous_variant	c.1707T>A	p.Thr569Thr	1/1
EvolvingFront_WGS_Plate1_D02	V	227523	G	C	KRE29	missense_variant	c.730C>G	p.Pro244Ala	1/1
EvolvingFront_WGS_Plate3_D01	V	237747	G	A	ERG28	synonymous_variant	c.270C>T	p.His90His	1/1
EvolvingFront_WGS_Plate3_G10	V	276518	G	T	FCY22	upstream_gene_variant	c.-54G>T		1/1
EvolvingFront_WGS_Plate4_A09	V	288507	C	T	SUP19	stop_gained	c.18G>A	p.Trp6*	1/1
EvolvingFront_WGS_Plate4_A04	V	291947	T	G	YER066C-A	missense_variant	c.257A>C	p.Glu86Ala	1/1
EvolvingFront_WGS_Plate1_B06	V	303524	AT	A	TDA2	upstream_gene_variant	c.-1198delA		0/1
EvolvingFront_WGS_Plate2_E06	V	303524	AT	A	TDA2	upstream_gene_variant	c.-1198delA		0/1
EvolvingFront_WGS_Plate3_G10	V	303524	AT	A	TDA2	upstream_gene_variant	c.-1198delA		0/1
EvolvingFront_WGS_Plate4_A07	V	303524	AT	A	TDA2	upstream_gene_variant	c.-1198delA		0/1
EvolvingFront_WGS_Plate2_C08	V	303524	AT	ATT	TDA2	upstream_gene_variant	c.-1199_-1198insA		0/1
EvolvingFront_WGS_Plate3_F01	V	303524	AT	ATT	TDA2	upstream_gene_variant	c.-1199_-1198insA		0/1
EvolvingFront_WGS_Plate3_G06	V	303524	AT	ATT	TDA2	upstream_gene_variant	c.-1199_-1198insA		0/1
EvolvingFront_WGS_Plate4_B09	V	303524	AT	ATT	TDA2	upstream_gene_variant	c.-1199_-1198insA		0/1
EvolvingFront_WGS_Plate5_A01	V	303524	AT	ATT	TDA2	upstream_gene_variant	c.-1199_-1198insA		1/1
EvolvingFront_WGS_Plate3_D04	V	388195	A	G	TMN3	missense_variant	c.1858T>C	p.Phe620Leu	1/1
EvolvingFront_WGS_Plate3_F09	V	431500	G	C	PMD1	upstream_gene_variant	c.-1051C>G		1/1
EvolvingFront_WGS_Plate5_H05	V	431500	G	C	PMD1	upstream_gene_variant	c.-1051C>G		1/1
EvolvingFront_WGS_Plate3_G07	V	458603	A	T	UBP5	missense_variant	c.1621T>A	p.Ser541Thr	1/1
EVO3D_IRA1_NON_rearray_Plate1-E2	V	469503	G	T	tV(AAC)E2	missense_variant	c.47G>T	p.Arg16Leu	1/1
EvolvingFront_WGS_Plate5_B05	V	470023	T	A	UBP3	missense_variant	c.2402A>T	p.Asn801Ile	1/1
EvolvingFront_WGS_Plate2_C09	V	476785	C	A	BEM2	missense_variant	c.6064G>T	p.Gly2022Cys	1/1
EvolvingFront_WGS_Plate2_F09	V	510499	G	C	PAB1	missense_variant	c.127G>C	p.Gly43Arg	1/1
EvolvingFront_WGS_Plate2_F10	V	510499	G	C	PAB1	missense_variant	c.127G>C	p.Gly43Arg	1/1
EvolvingFront_WGS_Plate2_F12	V	510499	G	C	PAB1	missense_variant	c.127G>C	p.Gly43Arg	1/1
EvolvingFront_WGS_Plate2_G03	V	510499	G	C	PAB1	missense_variant	c.127G>C	p.Gly43Arg	1/1
EvolvingFront_WGS_Plate2_G04	V	510499	G	C	PAB1	missense_variant	c.127G>C	p.Gly43Arg	1/1
EvolvingFront_WGS_Plate2_G05	V	510499	G	C	PAB1	missense_variant	c.127G>C	p.Gly43Arg	1/1
EvolvingFront_WGS_Plate2_H05	V	510499	G	C	PAB1	missense_variant	c.127G>C	p.Gly43Arg	1/1
EvolvingFront_WGS_Plate2_H07	V	510499	G	C	PAB1	missense_variant	c.127G>C	p.Gly43Arg	1/1
EvolvingFront_WGS_Plate3_B03	V	510499	G	C	PAB1	missense_variant	c.127G>C	p.Gly43Arg	1/1
EvolvingFront_WGS_Plate3_D02	V	510499	G	C	PAB1	missense_variant	c.127G>C	p.Gly43Arg	1/1
EvolvingFront_WGS_Plate5_G08	V	510499	G	C	PAB1	missense_variant	c.127G>C	p.Gly43Arg	1/1
EvolvingFront_WGS_Plate5_G11	V	510499	G	C	PAB1	missense_variant	c.127G>C	p.Gly43Arg	1/1
EvolvingFront_WGS_Plate3_G05	V	510502	G	T	PAB1	missense_variant	c.130G>T	p.Asp44Tyr	1/1
EvolvingFront_WGS_Plate3_C10	V	510536	A	G	PAB1	missense_variant	c.164A>G	p.Tyr55Cys	0/1
EvolvingFront_WGS_Plate4_C06	V	510577	G	T	PAB1	missense_variant	c.205G>T	p.Val69Phe	1/1
EvolvingFront_WGS_Plate3_F12	V	510581	G	T	PAB1	missense_variant	c.209G>T	p.Cys70Phe	1/1
EvolvingFront_WGS_Plate4_B06	V	510581	G	T	PAB1	missense_variant	c.209G>T	p.Cys70Phe	1/1
EvolvingFront_WGS_Plate5_H03	V	510625	A	G	PAB1	missense_variant	c.253A>G	p.Asn85Asp	1/1
EvolvingFront_WGS_Plate5_F01	V	510670	A	G	PAB1	missense_variant	c.298A>G	p.Asn100Asp	1/1
EvolvingFront_WGS_Plate4_E04	V	510722	A	G	PAB1	missense_variant	c.350A>G	p.Asp117Gly	1/1
EvolvingFront_WGS_Plate5_E10	V	510727	T	C	PAB1	missense_variant	c.355T>C	p.Ser119Pro	1/1
EvolvingFront_WGS_Plate3_E08	V	510752	A	G	PAB1	missense_variant	c.380A>G	p.Asn127Ser	1/1
EvolvingFront_WGS_Plate5_H04	V	510753	C	G	PAB1	missense_variant	c.381C>G	p.Asn127Lys	1/1
EvolvingFront_WGS_Plate4_C02	V	510833	C	T	PAB1	missense_variant	c.461C>T	p.Ser154Phe	1/1
EvolvingFront_WGS_Plate4_C11	V	510833	C	T	PAB1	missense_variant	c.461C>T	p.Ser154Phe	1/1
EvolvingFront_WGS_Plate5_D08	V	510833	C	T	PAB1	missense_variant	c.461C>T	p.Ser154Phe	1/1
EvolvingFront_WGS_Plate4_C01	V	510974	A	C	PAB1	missense_variant	c.602A>C	p.His201Pro	1/1
EvolvingFront_WGS_Plate3_D12	V	523717	A	C	RPH1	synonymous_variant	c.349A>C	p.Arg117Arg	1/1
EvolvingFront_WGS_Plate4_B06	V	529297	G	T	RAD3	missense_variant	c.2216G>T	p.Trp739Leu	1/1
EvolvingFront_WGS_Plate4_B01	V	532579	T	C	BRR2	missense_variant	c.3443A>G	p.Gln1148Arg	1/1
EvolvingFront_WGS_Plate1_D08	VI	52253	T	A	YFL040W	missense_variant	c.904T>A	p.Cys302Ser	1/1
EvolvingFront_WGS_Plate5_D09	VI	55523	G	A	YPT1	missense_variant	c.464C>T	p.Ser155Phe	1/1
EvolvingFront_WGS_Plate4_B08	VI	58065	C	A	ACT1	upstream_gene_variant	c.-3369G>T		1/1
EvolvingFront_WGS_Plate4_B10	VI	58065	C	A	ACT1	upstream_gene_variant	c.-3369G>T		0/1
EvolvingFront_WGS_Plate4_C07	VI	58065	C	A	ACT1	upstream_gene_variant	c.-3369G>T		0/1
EvolvingFront_WGS_Plate4_C11	VI	58065	C	A	ACT1	upstream_gene_variant	c.-3369G>T		1/1
EvolvingFront_WGS_Plate4_D05	VI	58065	C	A	ACT1	upstream_gene_variant	c.-3369G>T		1/1
EvolvingFront_WGS_Plate4_E01	VI	58065	C	A	ACT1	upstream_gene_variant	c.-3369G>T		1/1
EvolvingFront_WGS_Plate4_E02	VI	58065	C	A	ACT1	upstream_gene_variant	c.-3369G>T		1/1
EvolvingFront_WGS_Plate4_E03	VI	58065	C	A	ACT1	upstream_gene_variant	c.-3369G>T		1/1
EvolvingFront_WGS_Plate4_E09	VI	58065	C	A	ACT1	upstream_gene_variant	c.-3369G>T		1/1
EvolvingFront_WGS_Plate4_E11	VI	58065	C	A	ACT1	upstream_gene_variant	c.-3369G>T		1/1
EvolvingFront_WGS_Plate5_C01	VI	58065	C	A	ACT1	upstream_gene_variant	c.-3369G>T		0/1
EvolvingFront_WGS_Plate1_C06	VI	60135	G	T	RPO41	missense_variant	c.1354G>T	p.Val452Phe	0/1
EvolvingFront_WGS_Plate2_A07	VI	73368	T	C	RIM15	missense_variant	c.1060A>G	p.Asn354Asp	1/1
EVO3D_IRA1_NON_rearray_Plate1-D7	VI	101127	T	A	YFL021C-A	upstream_gene_variant	c.-4512A>T		1/1
EVO3D_IRA1_NON_rearray_Plate1-E2	VI	101127	T	A	YFL021C-A	upstream_gene_variant	c.-4512A>T		1/1
EVO3D_IRA1_NON_rearray_Plate1-E8	VI	101127	T	A	YFL021C-A	upstream_gene_variant	c.-4512A>T		1/1
EVO3D_IRA1_NON_rearray_Plate2-B11	VI	101127	T	A	YFL021C-A	upstream_gene_variant	c.-4512A>T		1/1
EVO3D_IRA1_NON_rearray_Plate2-B12	VI	101127	T	A	YFL021C-A	upstream_gene_variant	c.-4512A>T		1/1
EVO3D_IRA1_NON_rearray_Plate2-C10	VI	101127	T	A	YFL021C-A	upstream_gene_variant	c.-4512A>T		1/1
EVO3D_IRA1_NON_rearray_Plate2-C3	VI	101127	T	A	YFL021C-A	upstream_gene_variant	c.-4512A>T		1/1
EvolvingFront_WGS_Plate1_A02	VI	101127	T	A	YFL021C-A	upstream_gene_variant	c.-4512A>T		1/1
EvolvingFront_WGS_Plate1_A05	VI	101127	T	A	YFL021C-A	upstream_gene_variant	c.-4512A>T		1/1
EvolvingFront_WGS_Plate1_A06	VI	101127	T	A	YFL021C-A	upstream_gene_variant	c.-4512A>T		1/1
EvolvingFront_WGS_Plate1_A08	VI	101127	T	A	YFL021C-A	upstream_gene_variant	c.-4512A>T		1/1
EvolvingFront_WGS_Plate1_B10	VI	101127	T	A	YFL021C-A	upstream_gene_variant	c.-4512A>T		1/1
EvolvingFront_WGS_Plate1_C04	VI	101127	T	A	YFL021C-A	upstream_gene_variant	c.-4512A>T		1/1
EvolvingFront_WGS_Plate1_C06	VI	101127	T	A	YFL021C-A	upstream_gene_variant	c.-4512A>T		1/1
EvolvingFront_WGS_Plate1_D06	VI	101127	T	A	YFL021C-A	upstream_gene_variant	c.-4512A>T		1/1
EvolvingFront_WGS_Plate1_D08	VI	101127	T	A	YFL021C-A	upstream_gene_variant	c.-4512A>T		1/1
EvolvingFront_WGS_Plate1_D09	VI	101127	T	A	YFL021C-A	upstream_gene_variant	c.-4512A>T		1/1
EvolvingFront_WGS_Plate1_E05	VI	101127	T	A	YFL021C-A	upstream_gene_variant	c.-4512A>T		1/1
EvolvingFront_WGS_Plate2_F09	VI	101127	T	A	YFL021C-A	upstream_gene_variant	c.-4512A>T		1/1
EvolvingFront_WGS_Plate2_F10	VI	101127	T	A	YFL021C-A	upstream_gene_variant	c.-4512A>T		1/1
EvolvingFront_WGS_Plate2_F12	VI	101127	T	A	YFL021C-A	upstream_gene_variant	c.-4512A>T		1/1
EvolvingFront_WGS_Plate2_G01	VI	101127	T	A	YFL021C-A	upstream_gene_variant	c.-4512A>T		1/1
EvolvingFront_WGS_Plate2_G02	VI	101127	T	A	YFL021C-A	upstream_gene_variant	c.-4512A>T		1/1
EvolvingFront_WGS_Plate2_G03	VI	101127	T	A	YFL021C-A	upstream_gene_variant	c.-4512A>T		1/1
EvolvingFront_WGS_Plate2_G04	VI	101127	T	A	YFL021C-A	upstream_gene_variant	c.-4512A>T		0/1
EvolvingFront_WGS_Plate2_G05	VI	101127	T	A	YFL021C-A	upstream_gene_variant	c.-4512A>T		1/1
EvolvingFront_WGS_Plate2_G06	VI	101127	T	A	YFL021C-A	upstream_gene_variant	c.-4512A>T		1/1
EvolvingFront_WGS_Plate2_G07	VI	101127	T	A	YFL021C-A	upstream_gene_variant	c.-4512A>T		1/1
EvolvingFront_WGS_Plate2_G09	VI	101127	T	A	YFL021C-A	upstream_gene_variant	c.-4512A>T		1/1
EvolvingFront_WGS_Plate2_G10	VI	101127	T	A	YFL021C-A	upstream_gene_variant	c.-4512A>T		1/1
EvolvingFront_WGS_Plate2_G11	VI	101127	T	A	YFL021C-A	upstream_gene_variant	c.-4512A>T		1/1
EvolvingFront_WGS_Plate2_G12	VI	101127	T	A	YFL021C-A	upstream_gene_variant	c.-4512A>T		1/1
EvolvingFront_WGS_Plate2_H01	VI	101127	T	A	YFL021C-A	upstream_gene_variant	c.-4512A>T		1/1
EvolvingFront_WGS_Plate2_H02	VI	101127	T	A	YFL021C-A	upstream_gene_variant	c.-4512A>T		1/1
EvolvingFront_WGS_Plate2_H03	VI	101127	T	A	YFL021C-A	upstream_gene_variant	c.-4512A>T		1/1
EvolvingFront_WGS_Plate2_H04	VI	101127	T	A	YFL021C-A	upstream_gene_variant	c.-4512A>T		1/1
EvolvingFront_WGS_Plate2_H05	VI	101127	T	A	YFL021C-A	upstream_gene_variant	c.-4512A>T		1/1
EvolvingFront_WGS_Plate2_H06	VI	101127	T	A	YFL021C-A	upstream_gene_variant	c.-4512A>T		1/1
EvolvingFront_WGS_Plate2_H07	VI	101127	T	A	YFL021C-A	upstream_gene_variant	c.-4512A>T		1/1
EvolvingFront_WGS_Plate2_H08	VI	101127	T	A	YFL021C-A	upstream_gene_variant	c.-4512A>T		1/1
EvolvingFront_WGS_Plate2_H09	VI	101127	T	A	YFL021C-A	upstream_gene_variant	c.-4512A>T		1/1
EvolvingFront_WGS_Plate2_H10	VI	101127	T	A	YFL021C-A	upstream_gene_variant	c.-4512A>T		1/1
EvolvingFront_WGS_Plate2_H11	VI	101127	T	A	YFL021C-A	upstream_gene_variant	c.-4512A>T		1/1
EvolvingFront_WGS_Plate3_A01	VI	101127	T	A	YFL021C-A	upstream_gene_variant	c.-4512A>T		1/1
EvolvingFront_WGS_Plate3_A02	VI	101127	T	A	YFL021C-A	upstream_gene_variant	c.-4512A>T		1/1
EvolvingFront_WGS_Plate3_A03	VI	101127	T	A	YFL021C-A	upstream_gene_variant	c.-4512A>T		1/1
EvolvingFront_WGS_Plate3_A04	VI	101127	T	A	YFL021C-A	upstream_gene_variant	c.-4512A>T		1/1
EvolvingFront_WGS_Plate3_A05	VI	101127	T	A	YFL021C-A	upstream_gene_variant	c.-4512A>T		1/1
EvolvingFront_WGS_Plate3_A07	VI	101127	T	A	YFL021C-A	upstream_gene_variant	c.-4512A>T		1/1
EvolvingFront_WGS_Plate3_A08	VI	101127	T	A	YFL021C-A	upstream_gene_variant	c.-4512A>T		1/1
EvolvingFront_WGS_Plate3_A09	VI	101127	T	A	YFL021C-A	upstream_gene_variant	c.-4512A>T		1/1
EvolvingFront_WGS_Plate3_A10	VI	101127	T	A	YFL021C-A	upstream_gene_variant	c.-4512A>T		1/1
EvolvingFront_WGS_Plate3_A12	VI	101127	T	A	YFL021C-A	upstream_gene_variant	c.-4512A>T		1/1
EvolvingFront_WGS_Plate3_B01	VI	101127	T	A	YFL021C-A	upstream_gene_variant	c.-4512A>T		1/1
EvolvingFront_WGS_Plate3_B02	VI	101127	T	A	YFL021C-A	upstream_gene_variant	c.-4512A>T		1/1
EvolvingFront_WGS_Plate3_B03	VI	101127	T	A	YFL021C-A	upstream_gene_variant	c.-4512A>T		1/1
EvolvingFront_WGS_Plate3_B04	VI	101127	T	A	YFL021C-A	upstream_gene_variant	c.-4512A>T		1/1
EvolvingFront_WGS_Plate3_B05	VI	101127	T	A	YFL021C-A	upstream_gene_variant	c.-4512A>T		1/1
EvolvingFront_WGS_Plate3_B06	VI	101127	T	A	YFL021C-A	upstream_gene_variant	c.-4512A>T		1/1
EvolvingFront_WGS_Plate3_B07	VI	101127	T	A	YFL021C-A	upstream_gene_variant	c.-4512A>T		1/1
EvolvingFront_WGS_Plate3_B08	VI	101127	T	A	YFL021C-A	upstream_gene_variant	c.-4512A>T		1/1
EvolvingFront_WGS_Plate3_B09	VI	101127	T	A	YFL021C-A	upstream_gene_variant	c.-4512A>T		1/1
EvolvingFront_WGS_Plate3_B10	VI	101127	T	A	YFL021C-A	upstream_gene_variant	c.-4512A>T		1/1
EvolvingFront_WGS_Plate3_B11	VI	101127	T	A	YFL021C-A	upstream_gene_variant	c.-4512A>T		1/1
EvolvingFront_WGS_Plate3_B12	VI	101127	T	A	YFL021C-A	upstream_gene_variant	c.-4512A>T		1/1
EvolvingFront_WGS_Plate3_C01	VI	101127	T	A	YFL021C-A	upstream_gene_variant	c.-4512A>T		1/1
EvolvingFront_WGS_Plate3_C02	VI	101127	T	A	YFL021C-A	upstream_gene_variant	c.-4512A>T		1/1
EvolvingFront_WGS_Plate3_C03	VI	101127	T	A	YFL021C-A	upstream_gene_variant	c.-4512A>T		1/1
EvolvingFront_WGS_Plate3_C04	VI	101127	T	A	YFL021C-A	upstream_gene_variant	c.-4512A>T		1/1
EvolvingFront_WGS_Plate3_C05	VI	101127	T	A	YFL021C-A	upstream_gene_variant	c.-4512A>T		1/1
EvolvingFront_WGS_Plate3_C06	VI	101127	T	A	YFL021C-A	upstream_gene_variant	c.-4512A>T		1/1
EvolvingFront_WGS_Plate3_C07	VI	101127	T	A	YFL021C-A	upstream_gene_variant	c.-4512A>T		1/1
EvolvingFront_WGS_Plate3_C08	VI	101127	T	A	YFL021C-A	upstream_gene_variant	c.-4512A>T		1/1
EvolvingFront_WGS_Plate3_C09	VI	101127	T	A	YFL021C-A	upstream_gene_variant	c.-4512A>T		1/1
EvolvingFront_WGS_Plate3_C10	VI	101127	T	A	YFL021C-A	upstream_gene_variant	c.-4512A>T		1/1
EvolvingFront_WGS_Plate3_C11	VI	101127	T	A	YFL021C-A	upstream_gene_variant	c.-4512A>T		1/1
EvolvingFront_WGS_Plate3_C12	VI	101127	T	A	YFL021C-A	upstream_gene_variant	c.-4512A>T		1/1
EvolvingFront_WGS_Plate3_D01	VI	101127	T	A	YFL021C-A	upstream_gene_variant	c.-4512A>T		1/1
EvolvingFront_WGS_Plate3_D02	VI	101127	T	A	YFL021C-A	upstream_gene_variant	c.-4512A>T		1/1
EvolvingFront_WGS_Plate3_D03	VI	101127	T	A	YFL021C-A	upstream_gene_variant	c.-4512A>T		1/1
EvolvingFront_WGS_Plate3_D04	VI	101127	T	A	YFL021C-A	upstream_gene_variant	c.-4512A>T		1/1
EvolvingFront_WGS_Plate3_D05	VI	101127	T	A	YFL021C-A	upstream_gene_variant	c.-4512A>T		1/1
EvolvingFront_WGS_Plate3_D07	VI	101127	T	A	YFL021C-A	upstream_gene_variant	c.-4512A>T		1/1
EvolvingFront_WGS_Plate3_D08	VI	101127	T	A	YFL021C-A	upstream_gene_variant	c.-4512A>T		1/1
EvolvingFront_WGS_Plate3_D09	VI	101127	T	A	YFL021C-A	upstream_gene_variant	c.-4512A>T		1/1
EvolvingFront_WGS_Plate3_D10	VI	101127	T	A	YFL021C-A	upstream_gene_variant	c.-4512A>T		1/1
EvolvingFront_WGS_Plate3_D11	VI	101127	T	A	YFL021C-A	upstream_gene_variant	c.-4512A>T		1/1
EvolvingFront_WGS_Plate3_D12	VI	101127	T	A	YFL021C-A	upstream_gene_variant	c.-4512A>T		1/1
EvolvingFront_WGS_Plate3_G07	VI	101127	T	A	YFL021C-A	upstream_gene_variant	c.-4512A>T		1/1
EvolvingFront_WGS_Plate3_G08	VI	101127	T	A	YFL021C-A	upstream_gene_variant	c.-4512A>T		1/1
EvolvingFront_WGS_Plate3_G09	VI	101127	T	A	YFL021C-A	upstream_gene_variant	c.-4512A>T		1/1
EvolvingFront_WGS_Plate3_G10	VI	101127	T	A	YFL021C-A	upstream_gene_variant	c.-4512A>T		1/1
EvolvingFront_WGS_Plate3_G11	VI	101127	T	A	YFL021C-A	upstream_gene_variant	c.-4512A>T		1/1
EvolvingFront_WGS_Plate3_G12	VI	101127	T	A	YFL021C-A	upstream_gene_variant	c.-4512A>T		1/1
EvolvingFront_WGS_Plate3_H01	VI	101127	T	A	YFL021C-A	upstream_gene_variant	c.-4512A>T		1/1
EvolvingFront_WGS_Plate3_H02	VI	101127	T	A	YFL021C-A	upstream_gene_variant	c.-4512A>T		1/1
EvolvingFront_WGS_Plate3_H03	VI	101127	T	A	YFL021C-A	upstream_gene_variant	c.-4512A>T		1/1
EvolvingFront_WGS_Plate3_H05	VI	101127	T	A	YFL021C-A	upstream_gene_variant	c.-4512A>T		1/1
EvolvingFront_WGS_Plate3_H07	VI	101127	T	A	YFL021C-A	upstream_gene_variant	c.-4512A>T		1/1
EvolvingFront_WGS_Plate3_H08	VI	101127	T	A	YFL021C-A	upstream_gene_variant	c.-4512A>T		1/1
EvolvingFront_WGS_Plate3_H09	VI	101127	T	A	YFL021C-A	upstream_gene_variant	c.-4512A>T		1/1
EvolvingFront_WGS_Plate3_H10	VI	101127	T	A	YFL021C-A	upstream_gene_variant	c.-4512A>T		1/1
EvolvingFront_WGS_Plate3_H11	VI	101127	T	A	YFL021C-A	upstream_gene_variant	c.-4512A>T		1/1
EvolvingFront_WGS_Plate3_H12	VI	101127	T	A	YFL021C-A	upstream_gene_variant	c.-4512A>T		1/1
EvolvingFront_WGS_Plate4_A01	VI	101127	T	A	YFL021C-A	upstream_gene_variant	c.-4512A>T		1/1
EvolvingFront_WGS_Plate4_A02	VI	101127	T	A	YFL021C-A	upstream_gene_variant	c.-4512A>T		1/1
EvolvingFront_WGS_Plate4_A03	VI	101127	T	A	YFL021C-A	upstream_gene_variant	c.-4512A>T		1/1
EvolvingFront_WGS_Plate4_A04	VI	101127	T	A	YFL021C-A	upstream_gene_variant	c.-4512A>T		1/1
EvolvingFront_WGS_Plate4_A05	VI	101127	T	A	YFL021C-A	upstream_gene_variant	c.-4512A>T		1/1
EvolvingFront_WGS_Plate4_A06	VI	101127	T	A	YFL021C-A	upstream_gene_variant	c.-4512A>T		1/1
EvolvingFront_WGS_Plate4_A07	VI	101127	T	A	YFL021C-A	upstream_gene_variant	c.-4512A>T		1/1
EvolvingFront_WGS_Plate4_A08	VI	101127	T	A	YFL021C-A	upstream_gene_variant	c.-4512A>T		1/1
EvolvingFront_WGS_Plate4_A09	VI	101127	T	A	YFL021C-A	upstream_gene_variant	c.-4512A>T		1/1
EvolvingFront_WGS_Plate4_A11	VI	101127	T	A	YFL021C-A	upstream_gene_variant	c.-4512A>T		1/1
EvolvingFront_WGS_Plate4_A12	VI	101127	T	A	YFL021C-A	upstream_gene_variant	c.-4512A>T		1/1
EvolvingFront_WGS_Plate4_B01	VI	101127	T	A	YFL021C-A	upstream_gene_variant	c.-4512A>T		1/1
EvolvingFront_WGS_Plate4_B02	VI	101127	T	A	YFL021C-A	upstream_gene_variant	c.-4512A>T		1/1
EvolvingFront_WGS_Plate4_B03	VI	101127	T	A	YFL021C-A	upstream_gene_variant	c.-4512A>T		1/1
EvolvingFront_WGS_Plate4_B04	VI	101127	T	A	YFL021C-A	upstream_gene_variant	c.-4512A>T		1/1
EvolvingFront_WGS_Plate4_B06	VI	101127	T	A	YFL021C-A	upstream_gene_variant	c.-4512A>T		1/1
EvolvingFront_WGS_Plate4_B08	VI	101127	T	A	YFL021C-A	upstream_gene_variant	c.-4512A>T		1/1
EvolvingFront_WGS_Plate4_B10	VI	101127	T	A	YFL021C-A	upstream_gene_variant	c.-4512A>T		1/1
EvolvingFront_WGS_Plate4_C03	VI	101127	T	A	YFL021C-A	upstream_gene_variant	c.-4512A>T		1/1
EvolvingFront_WGS_Plate4_C05	VI	101127	T	A	YFL021C-A	upstream_gene_variant	c.-4512A>T		1/1
EvolvingFront_WGS_Plate4_C07	VI	101127	T	A	YFL021C-A	upstream_gene_variant	c.-4512A>T		1/1
EvolvingFront_WGS_Plate4_C09	VI	101127	T	A	YFL021C-A	upstream_gene_variant	c.-4512A>T		1/1
EvolvingFront_WGS_Plate4_C11	VI	101127	T	A	YFL021C-A	upstream_gene_variant	c.-4512A>T		1/1
EvolvingFront_WGS_Plate4_D05	VI	101127	T	A	YFL021C-A	upstream_gene_variant	c.-4512A>T		1/1
EvolvingFront_WGS_Plate4_D09	VI	101127	T	A	YFL021C-A	upstream_gene_variant	c.-4512A>T		1/1
EvolvingFront_WGS_Plate4_D10	VI	101127	T	A	YFL021C-A	upstream_gene_variant	c.-4512A>T		1/1
EvolvingFront_WGS_Plate4_D11	VI	101127	T	A	YFL021C-A	upstream_gene_variant	c.-4512A>T		1/1
EvolvingFront_WGS_Plate4_E01	VI	101127	T	A	YFL021C-A	upstream_gene_variant	c.-4512A>T		1/1
EvolvingFront_WGS_Plate4_E02	VI	101127	T	A	YFL021C-A	upstream_gene_variant	c.-4512A>T		1/1
EvolvingFront_WGS_Plate4_E03	VI	101127	T	A	YFL021C-A	upstream_gene_variant	c.-4512A>T		0/1
EvolvingFront_WGS_Plate4_E08	VI	101127	T	A	YFL021C-A	upstream_gene_variant	c.-4512A>T		1/1
EvolvingFront_WGS_Plate4_E09	VI	101127	T	A	YFL021C-A	upstream_gene_variant	c.-4512A>T		1/1
EvolvingFront_WGS_Plate4_E11	VI	101127	T	A	YFL021C-A	upstream_gene_variant	c.-4512A>T		1/1
EvolvingFront_WGS_Plate5_A01	VI	101127	T	A	YFL021C-A	upstream_gene_variant	c.-4512A>T		1/1
EvolvingFront_WGS_Plate5_A06	VI	101127	T	A	YFL021C-A	upstream_gene_variant	c.-4512A>T		1/1
EvolvingFront_WGS_Plate5_A12	VI	101127	T	A	YFL021C-A	upstream_gene_variant	c.-4512A>T		1/1
EvolvingFront_WGS_Plate5_B07	VI	101127	T	A	YFL021C-A	upstream_gene_variant	c.-4512A>T		1/1
EvolvingFront_WGS_Plate5_C01	VI	101127	T	A	YFL021C-A	upstream_gene_variant	c.-4512A>T		0/1
EvolvingFront_WGS_Plate5_C04	VI	101127	T	A	YFL021C-A	upstream_gene_variant	c.-4512A>T		1/1
EvolvingFront_WGS_Plate5_C11	VI	101127	T	A	YFL021C-A	upstream_gene_variant	c.-4512A>T		1/1
EvolvingFront_WGS_Plate5_G07	VI	101127	T	A	YFL021C-A	upstream_gene_variant	c.-4512A>T		1/1
EvolvingFront_WGS_Plate5_G08	VI	101127	T	A	YFL021C-A	upstream_gene_variant	c.-4512A>T		1/1
EvolvingFront_WGS_Plate5_G09	VI	101127	T	A	YFL021C-A	upstream_gene_variant	c.-4512A>T		1/1
EvolvingFront_WGS_Plate5_G10	VI	101127	T	A	YFL021C-A	upstream_gene_variant	c.-4512A>T		1/1
EvolvingFront_WGS_Plate5_G11	VI	101127	T	A	YFL021C-A	upstream_gene_variant	c.-4512A>T		1/1
EvolvingFront_WGS_Plate5_G12	VI	101127	T	A	YFL021C-A	upstream_gene_variant	c.-4512A>T		1/1
EvolvingFront_WGS_Plate5_H01	VI	101127	T	A	YFL021C-A	upstream_gene_variant	c.-4512A>T		1/1
EvolvingFront_WGS_Plate5_H02	VI	101127	T	A	YFL021C-A	upstream_gene_variant	c.-4512A>T		1/1
EvolvingFront_WGS_Plate5_H08	VI	101127	T	A	YFL021C-A	upstream_gene_variant	c.-4512A>T		1/1
EvolvingFront_WGS_Plate5_H09	VI	101127	T	A	YFL021C-A	upstream_gene_variant	c.-4512A>T		1/1
EvolvingFront_WGS_Plate5_H10	VI	101127	T	A	YFL021C-A	upstream_gene_variant	c.-4512A>T		1/1
EvolvingFront_WGS_Plate5_H11	VI	101127	T	A	YFL021C-A	upstream_gene_variant	c.-4512A>T		1/1
EvolvingFront_WGS_Plate2_A02	VI	143871	AGTATACATATT	A	DEG1	upstream_gene_variant	c.-3259_-3249delGTATACATATT		0|1
EvolvingFront_WGS_Plate5_F03	VI	143871	AGTATACATATT	A	DEG1	upstream_gene_variant	c.-3259_-3249delGTATACATATT		0|1
EvolvingFront_WGS_Plate2_A02	VI	143894	A	T	DEG1	upstream_gene_variant	c.-3237A>T		0|1
EvolvingFront_WGS_Plate5_F03	VI	143894	A	T	DEG1	upstream_gene_variant	c.-3237A>T		0|1
EvolvingFront_WGS_Plate2_A02	VI	143895	A	T	DEG1	upstream_gene_variant	c.-3236A>T		0|1
EvolvingFront_WGS_Plate5_F03	VI	143895	A	T	DEG1	upstream_gene_variant	c.-3236A>T		0|1
EvolvingFront_WGS_Plate5_G11	VI	157930	A	G	tF(GAA)F	missense_variant	c.59T>C	p.Ile20Thr	1/1
EvolvingFront_WGS_Plate2_D01	VI	199979	T	C	PES 4.00	missense_variant	c.106T>C	p.Ser36Pro	1/1
EVO3D_IRA1_NON_rearray_Plate1-D7	VI	211578	C	A	PTR3	missense_variant	c.642C>A	p.Asn214Lys	1/1
EvolvingFront_WGS_Plate2_D12	VII	25816	C	T	RTG2	missense_variant	c.1669G>A	p.Val557Ile	1/1
EvolvingFront_WGS_Plate2_B01	VII	25822	C	G	RTG2	missense_variant	c.1663G>C	p.Ala555Pro	1/1
EvolvingFront_WGS_Plate2_A07	VII	25822	C	T	RTG2	missense_variant	c.1663G>A	p.Ala555Thr	1/1
EvolvingFront_WGS_Plate2_C10	VII	26030	C	T	RTG2	missense_variant	c.1455G>A	p.Met485Ile	0/1
EvolvingFront_WGS_Plate1_G09	VII	26496	C	A	RTG2	missense_variant	c.989G>T	p.Ser330Ile	1/1
EvolvingFront_WGS_Plate4_C08	VII	26569	G	T	RTG2	missense_variant	c.916C>A	p.Gln306Lys	1/1
EvolvingFront_WGS_Plate4_B11	VII	26575	C	G	RTG2	missense_variant	c.910G>C	p.Ala304Pro	1/1
EvolvingFront_WGS_Plate4_D05	VII	26586	G	A	RTG2	missense_variant	c.899C>T	p.Ser300Phe	0/1
EvolvingFront_WGS_Plate4_B05	VII	26595	A	G	RTG2	missense_variant	c.890T>C	p.Phe297Ser	0/1
EvolvingFront_WGS_Plate2_A08	VII	26596	A	C	RTG2	missense_variant	c.889T>G	p.Phe297Val	0/1
EvolvingFront_WGS_Plate5_F07	VII	26596	A	C	RTG2	missense_variant	c.889T>G	p.Phe297Val	0/1
EvolvingFront_WGS_Plate5_E12	VII	26598	A	C	RTG2	missense_variant	c.887T>G	p.Ile296Arg	1/1
EvolvingFront_WGS_Plate3_E10	VII	26766	C	G	RTG2	missense_variant	c.719G>C	p.Arg240Pro	1/1
EvolvingFront_WGS_Plate2_E06	VII	26922	C	G	RTG2	missense_variant	c.563G>C	p.Gly188Ala	1/1
EvolvingFront_WGS_Plate3_A01	VII	27054	C	T	RTG2	missense_variant	c.431G>A	p.Gly144Asp	1/1
EvolvingFront_WGS_Plate5_D12	VII	27333	C	A	RTG2	missense_variant	c.152G>T	p.Arg51Met	0/1
EvolvingFront_WGS_Plate4_B02	VII	62635	G	T	TAN1	missense_variant	c.503G>T	p.Cys168Phe	0/1
EvolvingFront_WGS_Plate5_A05	VII	131711	G	T	GCN1	missense_variant	c.187G>T	p.Asp63Tyr	1/1
EvolvingFront_WGS_Plate5_A06	VII	150967	C	T	CDC55	upstream_gene_variant	c.-3578G>A		0/1
EVO3D_IRA1_NON_rearray_Plate1-D7	VII	161471	G	C	ATG1	missense_variant	c.1407G>C	p.Leu469Phe	1/1
EVO3D_IRA1_NON_rearray_Plate1-E2	VII	161471	G	C	ATG1	missense_variant	c.1407G>C	p.Leu469Phe	1/1
EVO3D_IRA1_NON_rearray_Plate1-E8	VII	161471	G	C	ATG1	missense_variant	c.1407G>C	p.Leu469Phe	1/1
EVO3D_IRA1_NON_rearray_Plate2-B11	VII	161471	G	C	ATG1	missense_variant	c.1407G>C	p.Leu469Phe	1/1
EVO3D_IRA1_NON_rearray_Plate2-B12	VII	161471	G	C	ATG1	missense_variant	c.1407G>C	p.Leu469Phe	1/1
EVO3D_IRA1_NON_rearray_Plate2-C10	VII	161471	G	C	ATG1	missense_variant	c.1407G>C	p.Leu469Phe	1/1
EVO3D_IRA1_NON_rearray_Plate2-C3	VII	161471	G	C	ATG1	missense_variant	c.1407G>C	p.Leu469Phe	1/1
EvolvingFront_WGS_Plate1_A03	VII	161471	G	C	ATG1	missense_variant	c.1407G>C	p.Leu469Phe	0|0
EvolvingFront_WGS_Plate3_G07	VII	161471	G	C	ATG1	missense_variant	c.1407G>C	p.Leu469Phe	1/1
EvolvingFront_WGS_Plate3_G08	VII	161471	G	C	ATG1	missense_variant	c.1407G>C	p.Leu469Phe	1/1
EvolvingFront_WGS_Plate3_G09	VII	161471	G	C	ATG1	missense_variant	c.1407G>C	p.Leu469Phe	1/1
EvolvingFront_WGS_Plate3_G10	VII	161471	G	C	ATG1	missense_variant	c.1407G>C	p.Leu469Phe	1/1
EvolvingFront_WGS_Plate3_G11	VII	161471	G	C	ATG1	missense_variant	c.1407G>C	p.Leu469Phe	1/1
EvolvingFront_WGS_Plate3_G12	VII	161471	G	C	ATG1	missense_variant	c.1407G>C	p.Leu469Phe	1/1
EvolvingFront_WGS_Plate3_H01	VII	161471	G	C	ATG1	missense_variant	c.1407G>C	p.Leu469Phe	0/1
EvolvingFront_WGS_Plate3_H02	VII	161471	G	C	ATG1	missense_variant	c.1407G>C	p.Leu469Phe	0/1
EvolvingFront_WGS_Plate3_H03	VII	161471	G	C	ATG1	missense_variant	c.1407G>C	p.Leu469Phe	1/1
EvolvingFront_WGS_Plate3_H05	VII	161471	G	C	ATG1	missense_variant	c.1407G>C	p.Leu469Phe	1/1
EvolvingFront_WGS_Plate3_H07	VII	161471	G	C	ATG1	missense_variant	c.1407G>C	p.Leu469Phe	1/1
EvolvingFront_WGS_Plate3_H08	VII	161471	G	C	ATG1	missense_variant	c.1407G>C	p.Leu469Phe	1/1
EvolvingFront_WGS_Plate3_H09	VII	161471	G	C	ATG1	missense_variant	c.1407G>C	p.Leu469Phe	1/1
EvolvingFront_WGS_Plate3_H10	VII	161471	G	C	ATG1	missense_variant	c.1407G>C	p.Leu469Phe	1/1
EvolvingFront_WGS_Plate3_H11	VII	161471	G	C	ATG1	missense_variant	c.1407G>C	p.Leu469Phe	1/1
EvolvingFront_WGS_Plate3_H12	VII	161471	G	C	ATG1	missense_variant	c.1407G>C	p.Leu469Phe	1/1
EvolvingFront_WGS_Plate4_A01	VII	161471	G	C	ATG1	missense_variant	c.1407G>C	p.Leu469Phe	1/1
EvolvingFront_WGS_Plate4_A02	VII	161471	G	C	ATG1	missense_variant	c.1407G>C	p.Leu469Phe	1/1
EvolvingFront_WGS_Plate4_A03	VII	161471	G	C	ATG1	missense_variant	c.1407G>C	p.Leu469Phe	1/1
EvolvingFront_WGS_Plate4_A04	VII	161471	G	C	ATG1	missense_variant	c.1407G>C	p.Leu469Phe	1/1
EvolvingFront_WGS_Plate4_A05	VII	161471	G	C	ATG1	missense_variant	c.1407G>C	p.Leu469Phe	1/1
EvolvingFront_WGS_Plate4_A06	VII	161471	G	C	ATG1	missense_variant	c.1407G>C	p.Leu469Phe	1/1
EvolvingFront_WGS_Plate4_A07	VII	161471	G	C	ATG1	missense_variant	c.1407G>C	p.Leu469Phe	1/1
EvolvingFront_WGS_Plate4_A08	VII	161471	G	C	ATG1	missense_variant	c.1407G>C	p.Leu469Phe	1/1
EvolvingFront_WGS_Plate4_A09	VII	161471	G	C	ATG1	missense_variant	c.1407G>C	p.Leu469Phe	1/1
EvolvingFront_WGS_Plate4_A11	VII	161471	G	C	ATG1	missense_variant	c.1407G>C	p.Leu469Phe	1/1
EvolvingFront_WGS_Plate4_A12	VII	161471	G	C	ATG1	missense_variant	c.1407G>C	p.Leu469Phe	1/1
EvolvingFront_WGS_Plate4_B01	VII	161471	G	C	ATG1	missense_variant	c.1407G>C	p.Leu469Phe	1/1
EvolvingFront_WGS_Plate4_B02	VII	161471	G	C	ATG1	missense_variant	c.1407G>C	p.Leu469Phe	1/1
EvolvingFront_WGS_Plate4_B03	VII	161471	G	C	ATG1	missense_variant	c.1407G>C	p.Leu469Phe	1/1
EvolvingFront_WGS_Plate4_B04	VII	161471	G	C	ATG1	missense_variant	c.1407G>C	p.Leu469Phe	1/1
EvolvingFront_WGS_Plate5_H08	VII	161471	G	C	ATG1	missense_variant	c.1407G>C	p.Leu469Phe	1/1
EvolvingFront_WGS_Plate5_H09	VII	161471	G	C	ATG1	missense_variant	c.1407G>C	p.Leu469Phe	1/1
EvolvingFront_WGS_Plate5_H10	VII	161471	G	C	ATG1	missense_variant	c.1407G>C	p.Leu469Phe	1/1
EvolvingFront_WGS_Plate5_H11	VII	161471	G	C	ATG1	missense_variant	c.1407G>C	p.Leu469Phe	1/1
EvolvingFront_WGS_Plate1_D03	VII	194407	T	G	RAD54	missense_variant	c.1997A>C	p.Lys666Thr	0/1
EvolvingFront_WGS_Plate4_D09	VII	218969	T	G	NUT1	synonymous_variant	c.1446T>G	p.Arg482Arg	1/1
EvolvingFront_WGS_Plate4_A03	VII	277819	T	C	RPS2	missense_variant	c.203T>C	p.Ile68Thr	1/1
EvolvingFront_WGS_Plate5_H06	VII	309534	T	C	VPS73	missense_variant	c.640A>G	p.Ser214Gly	0/1
EvolvingFront_WGS_Plate2_D06	VII	332044	A	C	PAN2	missense_variant	c.2422T>G	p.Tyr808Asp	1/1
EvolvingFront_WGS_Plate2_B07	VII	334463	C	G	PAN2	start_lost	c.3G>C	p.Met1?	1/1
EvolvingFront_WGS_Plate4_D09	VII	360519	G	T	DBP3	synonymous_variant	c.1341C>A	p.Ile447Ile	1/1
EvolvingFront_WGS_Plate3_G11	VII	374429	T	C	YGL072C	upstream_gene_variant	c.-3067A>G		1/1
EvolvingFront_WGS_Plate1_E01	VII	402961	G	T	PRM8	stop_gained	c.373G>T	p.Glu125*	0/1
EvolvingFront_WGS_Plate4_C07	VII	460212	T	A	ATE1	missense_variant	c.359T>A	p.Phe120Tyr	1/1
EvolvingFront_WGS_Plate1_A01	VII	519180	GTCTGTTTCTCAAGTTTCAGACACACCAGTTTCTTATACAACTTCAAGTTCA	G	MSB2	disruptive_inframe_deletion	c.2265_2315delAGTTTCTTATACAACTTCAAGTTCATCTGTTTCTCAAGTTTCAGACACACC	p.Val756_Pro772del	0/1
EvolvingFront_WGS_Plate5_E08	VII	574357	T	C	YGR039W	upstream_gene_variant	c.-531T>C		1/1
EvolvingFront_WGS_Plate1_B03	VII	575926	A	C	KSS1	missense_variant	c.529A>C	p.Thr177Pro	0/1
EvolvingFront_WGS_Plate1_F03	VII	615836	A	G	ADE6	missense_variant	c.130T>C	p.Tyr44His	0/1
EvolvingFront_WGS_Plate5_C09	VII	615836	A	G	ADE6	missense_variant	c.130T>C	p.Tyr44His	0/1
EvolvingFront_WGS_Plate4_E07	VII	619154	G	C	VHT1	stop_gained	c.705C>G	p.Tyr235*	0/1
EvolvingFront_WGS_Plate5_D04	VII	639191	A	C	PEX8	missense_variant	c.323T>G	p.Leu108Arg	0/1
EvolvingFront_WGS_Plate3_A05	VII	700940	T	TA	SRB5	upstream_gene_variant	c.-2573_-2572insT		1/1
EvolvingFront_WGS_Plate3_G01	VII	719982	T	C	SPT6	upstream_gene_variant	c.-427T>C		0/1
EvolvingFront_WGS_Plate5_B02	VII	804821	G	T	CHO2	synonymous_variant	c.2382G>T	p.Leu794Leu	1/1
EvolvingFront_WGS_Plate4_D12	VII	807318	TGATTCTTCCTTCTTGGTTTCTTCTTTTTCTTCTTCTTCTTCTTCGTCGGAAGAAGAGTCAGAGGAAGAGGAAGAGGAATCCTTG	T	NSR1	disruptive_inframe_deletion	c.255_338delCAAGGATTCCTCTTCCTCTTCCTCTGACTCTTCTTCCGACGAAGAAGAAGAAGAAGAAAAAGAAGAAACCAAGAAGGAAGAATC	p.Lys86_Ser113del	1/1
EvolvingFront_WGS_Plate3_C11	VII	809678	A	C	MTR3	upstream_gene_variant	c.-3657T>G		1/1
EvolvingFront_WGS_Plate2_G02	VII	823535	G	A	tV(AAC)G2	synonymous_variant	c.54G>A	p.Gln18Gln	1/1
EvolvingFront_WGS_Plate3_A08	VII	844468	C	A	RBG2	synonymous_variant	c.615C>A	p.Ile205Ile	1/1
EvolvingFront_WGS_Plate5_D11	VII	881811	G	C	HIP1	missense_variant	c.1392G>C	p.Trp464Cys	1/1
EvolvingFront_WGS_Plate3_A02	VII	926811	A	C	CCH1	missense_variant	c.2116A>C	p.Asn706His	1/1
EvolvingFront_WGS_Plate1_D01	VII	961959	T	G	YGR235C	missense_variant	c.103A>C	p.Asn35His	1/1
EvolvingFront_WGS_Plate1_D02	VII	961959	T	G	YGR235C	missense_variant	c.103A>C	p.Asn35His	1/1
EvolvingFront_WGS_Plate1_D10	VII	961959	T	G	YGR235C	missense_variant	c.103A>C	p.Asn35His	1/1
EvolvingFront_WGS_Plate1_E01	VII	961959	T	G	YGR235C	missense_variant	c.103A>C	p.Asn35His	1/1
EvolvingFront_WGS_Plate1_E04	VII	961959	T	G	YGR235C	missense_variant	c.103A>C	p.Asn35His	1/1
EvolvingFront_WGS_Plate1_F02	VII	961959	T	G	YGR235C	missense_variant	c.103A>C	p.Asn35His	1/1
EvolvingFront_WGS_Plate1_F08	VII	961959	T	G	YGR235C	missense_variant	c.103A>C	p.Asn35His	1/1
EvolvingFront_WGS_Plate4_E06	VII	961959	T	G	YGR235C	missense_variant	c.103A>C	p.Asn35His	1/1
EvolvingFront_WGS_Plate5_B12	VII	961959	T	G	YGR235C	missense_variant	c.103A>C	p.Asn35His	1/1
EvolvingFront_WGS_Plate5_C01	VII	961959	T	G	YGR235C	missense_variant	c.103A>C	p.Asn35His	0/1
EvolvingFront_WGS_Plate5_C05	VII	961959	T	G	YGR235C	missense_variant	c.103A>C	p.Asn35His	1/1
EvolvingFront_WGS_Plate5_C08	VII	961959	T	G	YGR235C	missense_variant	c.103A>C	p.Asn35His	1/1
EvolvingFront_WGS_Plate5_C12	VII	961959	T	G	YGR235C	missense_variant	c.103A>C	p.Asn35His	1/1
EvolvingFront_WGS_Plate5_D04	VII	961959	T	G	YGR235C	missense_variant	c.103A>C	p.Asn35His	1/1
EvolvingFront_WGS_Plate5_D05	VII	961959	T	G	YGR235C	missense_variant	c.103A>C	p.Asn35His	1/1
EvolvingFront_WGS_Plate4_A05	VII	974619	T	C	YGR240C-A	missense_variant	c.159A>G	p.Ile53Met	1/1
EvolvingFront_WGS_Plate2_C08	VII	976933	C	T	PFK1	upstream_gene_variant	c.-3199G>A		1/1
EvolvingFront_WGS_Plate1_A02	VII	1001693	A	G	ENO1	missense_variant	c.767A>G	p.Asp256Gly	0|1
EvolvingFront_WGS_Plate1_A02	VII	1001694	C	A	ENO1	missense_variant	c.768C>A	p.Asp256Glu	0|1
EvolvingFront_WGS_Plate1_A02	VII	1023358	C	A	YGR266W	missense_variant	c.703C>A	p.Gln235Lys	1/1
EvolvingFront_WGS_Plate1_A05	VII	1023358	C	A	YGR266W	missense_variant	c.703C>A	p.Gln235Lys	1/1
EvolvingFront_WGS_Plate1_A06	VII	1023358	C	A	YGR266W	missense_variant	c.703C>A	p.Gln235Lys	1/1
EvolvingFront_WGS_Plate1_A08	VII	1023358	C	A	YGR266W	missense_variant	c.703C>A	p.Gln235Lys	1/1
EvolvingFront_WGS_Plate5_A06	VII	1023358	C	A	YGR266W	missense_variant	c.703C>A	p.Gln235Lys	1/1
EvolvingFront_WGS_Plate5_B07	VII	1023358	C	A	YGR266W	missense_variant	c.703C>A	p.Gln235Lys	1/1
EvolvingFront_WGS_Plate5_A11	VII	1031828	T	A	SLH1	missense_variant	c.38T>A	p.Phe13Tyr	0/1
EvolvingFront_WGS_Plate3_A04	VII	1063730	AAT	A	YGR283C	upstream_gene_variant	c.-3692_-3691delAT		0/1
EvolvingFront_WGS_Plate5_C05	VII	1063730	AAT	A	YGR283C	upstream_gene_variant	c.-3692_-3691delAT		0/1
EvolvingFront_WGS_Plate1_A03	VII	1063730	AAT	AATAT	YGR283C	upstream_gene_variant	c.-3693_-3692insAT		0/1
EvolvingFront_WGS_Plate3_F03	VII	1063730	AAT	AATAT	YGR283C	upstream_gene_variant	c.-3693_-3692insAT		0/1
EvolvingFront_WGS_Plate5_C04	VIII	19273	T	G	ARN1	missense_variant	c.1699A>C	p.Ile567Leu	0/1
EvolvingFront_WGS_Plate3_A12	VIII	46552	C	T	OCA5	missense_variant	c.1417G>A	p.Glu473Lys	1/1
EvolvingFront_WGS_Plate2_B08	VIII	64723	T	TG	AIM17	frameshift_variant	c.1136dupC	p.Ala380fs	1/1
EvolvingFront_WGS_Plate4_B08	VIII	64986	C	T	AIM17	missense_variant	c.874G>A	p.Glu292Lys	1/1
EvolvingFront_WGS_Plate5_E11	VIII	65085	G	A	AIM17	stop_gained	c.775C>T	p.Gln259*	1/1
EvolvingFront_WGS_Plate3_H01	VIII	151568	C	T	RPS27B	upstream_gene_variant	c.-2899G>A		1/1
EvolvingFront_WGS_Plate4_B05	VIII	167568	T	G	YHR028W-A	missense_variant	c.217T>G	p.Ser73Ala	0|1
EvolvingFront_WGS_Plate5_A03	VIII	167568	T	G	YHR028W-A	missense_variant	c.217T>G	p.Ser73Ala	1|1
EvolvingFront_WGS_Plate5_F01	VIII	167568	T	G	YHR028W-A	missense_variant	c.217T>G	p.Ser73Ala	1|1
EvolvingFront_WGS_Plate4_B05	VIII	167569	C	G	YHR028W-A	missense_variant	c.218C>G	p.Ser73Cys	0|1
EvolvingFront_WGS_Plate5_A03	VIII	167569	C	G	YHR028W-A	missense_variant	c.218C>G	p.Ser73Cys	1|1
EvolvingFront_WGS_Plate5_F01	VIII	167569	C	G	YHR028W-A	missense_variant	c.218C>G	p.Ser73Cys	1|1
EvolvingFront_WGS_Plate4_B05	VIII	167570	C	A	YHR028W-A	synonymous_variant	c.219C>A	p.Ser73Ser	0|1
EvolvingFront_WGS_Plate5_A03	VIII	167570	C	A	YHR028W-A	synonymous_variant	c.219C>A	p.Ser73Ser	1|1
EvolvingFront_WGS_Plate5_F01	VIII	167570	C	A	YHR028W-A	synonymous_variant	c.219C>A	p.Ser73Ser	1|1
EvolvingFront_WGS_Plate3_E10	VIII	182216	G	A	PUT2	synonymous_variant	c.240G>A	p.Pro80Pro	1/1
EvolvingFront_WGS_Plate5_A11	VIII	185432	G	A	MSC7	stop_gained	c.1378C>T	p.Gln460*	0/1
EvolvingFront_WGS_Plate1_C06	VIII	203418	G	T	AAP1	upstream_gene_variant	c.-2108C>A		0/1
EvolvingFront_WGS_Plate1_D09	VIII	205873	G	C	YHK8	missense_variant	c.1267G>C	p.Gly423Arg	0/1
EvolvingFront_WGS_Plate5_F12	VIII	219528	G	C	MED6	missense_variant	c.357C>G	p.Ser119Arg	1/1
EvolvingFront_WGS_Plate2_G09	VIII	268461	A	G	KSP1	stop_lost&splice_region_variant	c.3088T>C	p.Ter1030Glnext*?	0/1
EvolvingFront_WGS_Plate5_G09	VIII	268461	A	G	KSP1	stop_lost&splice_region_variant	c.3088T>C	p.Ter1030Glnext*?	1/1
EvolvingFront_WGS_Plate3_B12	VIII	268619	CT	C	KSP1	frameshift_variant	c.2929delA	p.Arg977fs	1/1
EVO3D_IRA1_NON_rearray_Plate2-C10	VIII	268669	GC	G	KSP1	frameshift_variant	c.2879delG	p.Gly960fs	1/1
EvolvingFront_WGS_Plate3_H11	VIII	268812	AG	A	KSP1	frameshift_variant	c.2736delC	p.Phe913fs	1/1
EvolvingFront_WGS_Plate5_H09	VIII	268825	GC	G	KSP1	frameshift_variant	c.2723delG	p.Ser908fs	1/1
EvolvingFront_WGS_Plate3_C06	VIII	269469	AT	A	KSP1	frameshift_variant	c.2079delA	p.Leu693fs	1|1
EvolvingFront_WGS_Plate3_C06	VIII	269475	C	T	KSP1	missense_variant	c.2074G>A	p.Val692Ile	1|1
EVO3D_IRA1_NON_rearray_Plate2-B11	VIII	269552	A	T	KSP1	stop_gained	c.1997T>A	p.Leu666*	1/1
EvolvingFront_WGS_Plate3_B10	VIII	269664	G	A	KSP1	stop_gained	c.1885C>T	p.Gln629*	1/1
EvolvingFront_WGS_Plate2_H11	VIII	269744	G	C	KSP1	stop_gained	c.1805C>G	p.Ser602*	1/1
EvolvingFront_WGS_Plate3_C10	VIII	269744	G	C	KSP1	stop_gained	c.1805C>G	p.Ser602*	0/1
EvolvingFront_WGS_Plate5_G10	VIII	269744	G	C	KSP1	stop_gained	c.1805C>G	p.Ser602*	1/1
EvolvingFront_WGS_Plate3_B09	VIII	269753	G	T	KSP1	stop_gained	c.1796C>A	p.Ser599*	1/1
EvolvingFront_WGS_Plate5_H01	VIII	269753	G	T	KSP1	stop_gained	c.1796C>A	p.Ser599*	1/1
EvolvingFront_WGS_Plate4_A11	VIII	269787	T	A	KSP1	stop_gained	c.1762A>T	p.Arg588*	1/1
EvolvingFront_WGS_Plate3_D10	VIII	269793	T	A	KSP1	stop_gained	c.1756A>T	p.Lys586*	1/1
EvolvingFront_WGS_Plate2_E04	VIII	269810	C	T	KSP1	stop_gained	c.1739G>A	p.Trp580*	1/1
EvolvingFront_WGS_Plate5_E08	VIII	269866	GT	G	KSP1	frameshift_variant	c.1682delA	p.Asn561fs	1/1
EvolvingFront_WGS_Plate3_C09	VIII	269893	G	C	KSP1	stop_gained	c.1656C>G	p.Tyr552*	1/1
EvolvingFront_WGS_Plate4_D08	VIII	269911	G	T	KSP1	stop_gained	c.1638C>A	p.Tyr546*	1/1
EvolvingFront_WGS_Plate2_H09	VIII	269916	G	A	KSP1	stop_gained	c.1633C>T	p.Gln545*	1/1
EvolvingFront_WGS_Plate3_G11	VIII	269933	GA	G	KSP1	frameshift_variant	c.1615delT	p.Ser539fs	1/1
EvolvingFront_WGS_Plate3_H10	VIII	269933	GA	G	KSP1	frameshift_variant	c.1615delT	p.Ser539fs	1/1
EvolvingFront_WGS_Plate2_G12	VIII	270010	G	T	KSP1	stop_gained	c.1539C>A	p.Tyr513*	1/1
EvolvingFront_WGS_Plate3_H09	VIII	270010	G	T	KSP1	stop_gained	c.1539C>A	p.Tyr513*	1/1
EVO3D_IRA1_NON_rearray_Plate1-D7	VIII	270019	GA	G	KSP1	frameshift_variant	c.1529delT	p.Phe510fs	1/1
EvolvingFront_WGS_Plate2_H04	VIII	270019	GA	G	KSP1	frameshift_variant	c.1529delT	p.Phe510fs	1/1
EvolvingFront_WGS_Plate3_H12	VIII	270019	GA	GAA	KSP1	frameshift_variant	c.1528dupT	p.His511fs	1/1
EvolvingFront_WGS_Plate4_A02	VIII	270229	GA	G	KSP1	frameshift_variant	c.1319delT	p.Phe440fs	1/1
EvolvingFront_WGS_Plate4_B02	VIII	270229	GA	G	KSP1	frameshift_variant	c.1319delT	p.Phe440fs	0/1
EVO3D_IRA1_NON_rearray_Plate2-B12	VIII	270255	GT	G	KSP1	frameshift_variant	c.1293delA	p.Lys431fs	1/1
EvolvingFront_WGS_Plate3_D07	VIII	270286	AT	A	KSP1	frameshift_variant	c.1262delA	p.Asn421fs	1/1
EvolvingFront_WGS_Plate4_A06	VIII	270433	CA	C	KSP1	frameshift_variant	c.1115delT	p.Leu372fs	1/1
EvolvingFront_WGS_Plate4_B06	VIII	270433	CA	C	KSP1	frameshift_variant	c.1115delT	p.Leu372fs	0/1
EvolvingFront_WGS_Plate3_B11	VIII	270516	G	A	KSP1	stop_gained	c.1033C>T	p.Gln345*	1/1
EvolvingFront_WGS_Plate3_H01	VIII	270641	GCAAAATAA	G	KSP1	frameshift_variant	c.900_907delTTATTTTG	p.Tyr301fs	1/1
EvolvingFront_WGS_Plate4_A07	VIII	270656	G	T	KSP1	stop_gained	c.893C>A	p.Ser298*	1/1
EvolvingFront_WGS_Plate5_E04	VIII	270656	G	T	KSP1	stop_gained	c.893C>A	p.Ser298*	1/1
EvolvingFront_WGS_Plate4_A08	VIII	270708	TAAGA	T	KSP1	frameshift_variant	c.837_840delTCTT	p.Phe279fs	1/1
EvolvingFront_WGS_Plate3_D01	VIII	270723	C	T	KSP1	missense_variant	c.826G>A	p.Gly276Arg	1/1
EvolvingFront_WGS_Plate3_H07	VIII	270738	C	A	KSP1	missense_variant	c.811G>T	p.Asp271Tyr	1/1
EvolvingFront_WGS_Plate3_C04	VIII	270738	C	T	KSP1	missense_variant	c.811G>A	p.Asp271Asn	1/1
EvolvingFront_WGS_Plate4_A01	VIII	270738	C	T	KSP1	missense_variant	c.811G>A	p.Asp271Asn	1/1
EvolvingFront_WGS_Plate4_A04	VIII	270738	C	T	KSP1	missense_variant	c.811G>A	p.Asp271Asn	1/1
EvolvingFront_WGS_Plate3_D03	VIII	270741	CT	C	KSP1	frameshift_variant	c.807delA	p.Val270fs	1/1
EvolvingFront_WGS_Plate3_G07	VIII	270750	A	G	KSP1	missense_variant	c.799T>C	p.Cys267Arg	1/1
EvolvingFront_WGS_Plate3_H05	VIII	270788	CT	C	KSP1	frameshift_variant	c.760delA	p.Ser254fs	1|1
EvolvingFront_WGS_Plate3_H05	VIII	270791	T	A	KSP1	missense_variant	c.758A>T	p.Asp253Val	1|1
EvolvingFront_WGS_Plate3_H02	VIII	270801	C	T	KSP1	missense_variant	c.748G>A	p.Glu250Lys	0/1
EVO3D_IRA1_NON_rearray_Plate1-E8	VIII	270802	AG	A	KSP1	frameshift_variant	c.746delC	p.Pro249fs	1/1
EvolvingFront_WGS_Plate4_A05	VIII	270813	ATC	A	KSP1	frameshift_variant	c.734_735delGA	p.Arg245fs	1/1
EvolvingFront_WGS_Plate5_H11	VIII	270825	C	G	KSP1	missense_variant	c.724G>C	p.Gly242Arg	1/1
EvolvingFront_WGS_Plate3_A10	VIII	270849	T	TATCTGTAGTAGCCAATCCCCA	KSP1	conservative_inframe_insertion	c.679_699dupTGGGGATTGGCTACTACAGAT	p.Asp233_Lys234insTrpGlyLeuAlaThrThrAsp	1/1
EvolvingFront_WGS_Plate5_H02	VIII	270870	A	G	KSP1	missense_variant	c.679T>C	p.Trp227Arg	1/1
EvolvingFront_WGS_Plate3_G12	VIII	270872	T	C	KSP1	missense_variant	c.677A>G	p.Asp226Gly	1/1
EvolvingFront_WGS_Plate3_D11	VIII	270873	C	A	KSP1	missense_variant	c.676G>T	p.Asp226Tyr	1/1
EvolvingFront_WGS_Plate3_B02	VIII	270888	TC	T	KSP1	frameshift_variant	c.660delG	p.Trp220fs	1/1
EvolvingFront_WGS_Plate3_B02	VIII	270889	C	*					1/1
EVO3D_IRA1_NON_rearray_Plate1-E2	VIII	270889	C	T	KSP1	stop_gained	c.660G>A	p.Trp220*	1/1
EvolvingFront_WGS_Plate2_G02	VIII	270914	T	C	KSP1	missense_variant	c.635A>G	p.Asn212Ser	1/1
EvolvingFront_WGS_Plate3_G10	VIII	270935	T	G	KSP1	missense_variant	c.614A>C	p.His205Pro	1/1
EvolvingFront_WGS_Plate2_D01	VIII	271001	G	T	KSP1	stop_gained	c.548C>A	p.Ser183*	1/1
EvolvingFront_WGS_Plate4_B03	VIII	271001	G	T	KSP1	stop_gained	c.548C>A	p.Ser183*	0/1
EvolvingFront_WGS_Plate4_D01	VIII	271001	G	T	KSP1	stop_gained	c.548C>A	p.Ser183*	1/1
EvolvingFront_WGS_Plate4_B01	VIII	271041	C	A	KSP1	stop_gained	c.508G>T	p.Glu170*	1/1
EvolvingFront_WGS_Plate3_B07	VIII	271149	C	A	KSP1	stop_gained	c.400G>T	p.Glu134*	1/1
EvolvingFront_WGS_Plate3_D08	VIII	271213	CT	C	KSP1	frameshift_variant	c.335delA	p.Lys112fs	1/1
EvolvingFront_WGS_Plate4_B04	VIII	271225	G	C	KSP1	stop_gained	c.324C>G	p.Tyr108*	1/1
EVO3D_IRA1_NON_rearray_Plate2-C3	VIII	271356	C	A	KSP1	stop_gained	c.193G>T	p.Glu65*	1/1
EvolvingFront_WGS_Plate3_D05	VIII	271375	G	C	KSP1	stop_gained	c.174C>G	p.Tyr58*	1/1
EvolvingFront_WGS_Plate4_A03	VIII	271405	G	T	KSP1	stop_gained	c.144C>A	p.Tyr48*	1/1
EvolvingFront_WGS_Plate4_B02	VIII	271405	G	T	KSP1	stop_gained	c.144C>A	p.Tyr48*	1/1
EvolvingFront_WGS_Plate3_G08	VIII	271415	G	T	KSP1	missense_variant	c.134C>A	p.Ala45Glu	1/1
EvolvingFront_WGS_Plate5_H08	VIII	271415	G	T	KSP1	missense_variant	c.134C>A	p.Ala45Glu	1/1
EvolvingFront_WGS_Plate3_C02	VIII	271440	CT	C	KSP1	frameshift_variant	c.108delA	p.Asp37fs	1/1
EvolvingFront_WGS_Plate3_C01	VIII	271454	A	T	KSP1	missense_variant	c.95T>A	p.Val32Glu	1/1
EvolvingFront_WGS_Plate4_A09	VIII	271466	G	C	KSP1	stop_gained	c.83C>G	p.Ser28*	1/1
EvolvingFront_WGS_Plate3_A12	VIII	271495	A	C	KSP1	stop_gained	c.54T>G	p.Tyr18*	1/1
EvolvingFront_WGS_Plate5_H10	VIII	271499	C	G	KSP1	missense_variant	c.50G>C	p.Arg17Pro	1/1
EvolvingFront_WGS_Plate2_G05	VIII	271515	C	T	KSP1	missense_variant	c.34G>A	p.Gly12Ser	1/1
EvolvingFront_WGS_Plate3_D04	VIII	271521	CT	C	KSP1	frameshift_variant	c.27delA	p.Glu10fs	1/1
EvolvingFront_WGS_Plate3_G09	VIII	271750	G	C	LAM4	upstream_gene_variant	c.-4912C>G		1/1
EvolvingFront_WGS_Plate1_D01	VIII	362075	C	A	tF(GAA)H2	upstream_gene_variant	c.-3506G>T		1/1
EvolvingFront_WGS_Plate1_D02	VIII	362075	C	A	tF(GAA)H2	upstream_gene_variant	c.-3506G>T		1/1
EvolvingFront_WGS_Plate1_D10	VIII	362075	C	A	tF(GAA)H2	upstream_gene_variant	c.-3506G>T		1/1
EvolvingFront_WGS_Plate1_E01	VIII	362075	C	A	tF(GAA)H2	upstream_gene_variant	c.-3506G>T		1/1
EvolvingFront_WGS_Plate1_E04	VIII	362075	C	A	tF(GAA)H2	upstream_gene_variant	c.-3506G>T		1/1
EvolvingFront_WGS_Plate1_F02	VIII	362075	C	A	tF(GAA)H2	upstream_gene_variant	c.-3506G>T		1/1
EvolvingFront_WGS_Plate1_F08	VIII	362075	C	A	tF(GAA)H2	upstream_gene_variant	c.-3506G>T		1/1
EvolvingFront_WGS_Plate4_E06	VIII	362075	C	A	tF(GAA)H2	upstream_gene_variant	c.-3506G>T		1/1
EvolvingFront_WGS_Plate5_B12	VIII	362075	C	A	tF(GAA)H2	upstream_gene_variant	c.-3506G>T		1/1
EvolvingFront_WGS_Plate5_C01	VIII	362075	C	A	tF(GAA)H2	upstream_gene_variant	c.-3506G>T		0/1
EvolvingFront_WGS_Plate5_C05	VIII	362075	C	A	tF(GAA)H2	upstream_gene_variant	c.-3506G>T		1/1
EvolvingFront_WGS_Plate5_C08	VIII	362075	C	A	tF(GAA)H2	upstream_gene_variant	c.-3506G>T		1/1
EvolvingFront_WGS_Plate5_C12	VIII	362075	C	A	tF(GAA)H2	upstream_gene_variant	c.-3506G>T		1/1
EvolvingFront_WGS_Plate5_D04	VIII	362075	C	A	tF(GAA)H2	upstream_gene_variant	c.-3506G>T		1/1
EvolvingFront_WGS_Plate5_D05	VIII	362075	C	A	tF(GAA)H2	upstream_gene_variant	c.-3506G>T		1/1
EvolvingFront_WGS_Plate5_H04	VIII	409577	C	T	LAM1	synonymous_variant	c.2475C>T	p.Arg825Arg	1/1
EvolvingFront_WGS_Plate4_A06	VIII	414808	T	A	KEL1	missense_variant	c.2372A>T	p.Lys791Ile	1/1
EvolvingFront_WGS_Plate4_B07	VIII	449602	A	T	SPC97	missense_variant	c.1268A>T	p.Gln423Leu	0/1
EvolvingFront_WGS_Plate5_F11	VIII	554059	A	C	YHR214C-B	upstream_gene_variant	n.-4713T>G		1/1
EvolvingFront_WGS_Plate3_G08	X	37136	G	T	YJL211C	missense_variant	c.65C>A	p.Ala22Glu	1/1
EvolvingFront_WGS_Plate5_H08	X	37136	G	T	YJL211C	missense_variant	c.65C>A	p.Ala22Glu	1/1
EvolvingFront_WGS_Plate3_E03	X	56388	C	T	RCY1	upstream_gene_variant	c.-3237G>A		1/1
EvolvingFront_WGS_Plate3_A01	X	56470	T	C	ACO2	missense_variant	c.2344A>G	p.Ile782Val	1/1
EvolvingFront_WGS_Plate5_G07	X	59091	T	C	YJL202C	upstream_gene_variant	c.-4801A>G		1/1
EvolvingFront_WGS_Plate1_D11	X	65159	C	A	UBP12	stop_gained	c.1355C>A	p.Ser452*	0/1
EvolvingFront_WGS_Plate4_C05	X	88077	C	T	ATP12	missense_variant	c.484G>A	p.Asp162Asn	0/1
EvolvingFront_WGS_Plate3_C12	X	89869	G	C	ATG27	missense_variant	c.229C>G	p.Leu77Val	1/1
EvolvingFront_WGS_Plate3_A10	X	154402	G	T	TIF2	missense_variant	c.290C>A	p.Ala97Asp	1/1
EvolvingFront_WGS_Plate4_B12	X	155710	G	A	GLG2	stop_gained	c.418C>T	p.Gln140*	1/1
EvolvingFront_WGS_Plate3_E11	X	235138	C	T	GSH1	missense_variant	c.1219G>A	p.Ala407Thr	1/1
EvolvingFront_WGS_Plate2_A10	X	235452	G	T	GSH1	missense_variant	c.905C>A	p.Ala302Asp	1/1
EvolvingFront_WGS_Plate5_F09	X	235452	G	T	GSH1	missense_variant	c.905C>A	p.Ala302Asp	1/1
EvolvingFront_WGS_Plate2_F02	X	235711	C	A	GSH1	missense_variant	c.646G>T	p.Val216Phe	1/1
EvolvingFront_WGS_Plate2_G02	X	235994	G	T	GSH1	missense_variant	c.363C>A	p.Asn121Lys	1/1
EvolvingFront_WGS_Plate5_G05	X	271142	G	A	TRL 1	synonymous_variant	c.1344C>T	p.Ile448Ile	0/1
EvolvingFront_WGS_Plate4_C12	X	362415	GA	G	MHP1	frameshift_variant	c.1170delA	p.Val391fs	1/1
EvolvingFront_WGS_Plate3_A05	X	376289	T	C	NUP192	upstream_gene_variant	c.-2490A>G		1|1
EvolvingFront_WGS_Plate3_D10	X	386402	T	C	YJL032W	missense_variant	c.55T>C	p.Phe19Leu	1/1
EvolvingFront_WGS_Plate2_G11	X	393242	C	T	RNR2	missense_variant	c.839C>T	p.Ala280Val	1/1
EvolvingFront_WGS_Plate2_A07	X	393675	TTA	T	VPS53	upstream_gene_variant	c.-2824_-2823delTA		0/1
EvolvingFront_WGS_Plate3_G01	X	393675	TTA	T	VPS53	upstream_gene_variant	c.-2824_-2823delTA		0/1
EvolvingFront_WGS_Plate4_C03	X	393675	TTA	T	VPS53	upstream_gene_variant	c.-2824_-2823delTA		0/1
EvolvingFront_WGS_Plate1_D03	X	393675	TTA	TTATA	VPS53	upstream_gene_variant	c.-2825_-2824insTA		1/1
EvolvingFront_WGS_Plate1_D04	X	393675	TTA	TTATA	VPS53	upstream_gene_variant	c.-2825_-2824insTA		1/1
EvolvingFront_WGS_Plate1_D07	X	393675	TTA	TTATA	VPS53	upstream_gene_variant	c.-2825_-2824insTA		0/1
EvolvingFront_WGS_Plate1_F07	X	393675	TTA	TTATA	VPS53	upstream_gene_variant	c.-2825_-2824insTA		0/1
EvolvingFront_WGS_Plate2_H05	X	393675	TTA	TTATA	VPS53	upstream_gene_variant	c.-2825_-2824insTA		0/1
EvolvingFront_WGS_Plate4_C04	X	393675	TTA	TTATA	VPS53	upstream_gene_variant	c.-2825_-2824insTA		0/1
EvolvingFront_WGS_Plate5_D02	X	393675	TTA	TTATA	VPS53	upstream_gene_variant	c.-2825_-2824insTA		1/1
EvolvingFront_WGS_Plate5_D03	X	393675	TTA	TTATA	VPS53	upstream_gene_variant	c.-2825_-2824insTA		1/1
EvolvingFront_WGS_Plate3_B09	X	416321	G	C	VTC4	upstream_gene_variant	c.-2922C>G		1/1
EvolvingFront_WGS_Plate1_D11	X	427906	C	A	CYR1	missense_variant	c.2750C>A	p.Ser917Tyr	1/1
EvolvingFront_WGS_Plate1_E03	X	427906	C	A	CYR1	missense_variant	c.2750C>A	p.Ser917Tyr	1/1
EvolvingFront_WGS_Plate1_F01	X	427906	C	A	CYR1	missense_variant	c.2750C>A	p.Ser917Tyr	1/1
EvolvingFront_WGS_Plate1_F03	X	427906	C	A	CYR1	missense_variant	c.2750C>A	p.Ser917Tyr	1/1
EvolvingFront_WGS_Plate1_F10	X	427906	C	A	CYR1	missense_variant	c.2750C>A	p.Ser917Tyr	1/1
EvolvingFront_WGS_Plate4_B05	X	427906	C	A	CYR1	missense_variant	c.2750C>A	p.Ser917Tyr	1/1
EvolvingFront_WGS_Plate4_B07	X	427906	C	A	CYR1	missense_variant	c.2750C>A	p.Ser917Tyr	1/1
EvolvingFront_WGS_Plate4_B09	X	427906	C	A	CYR1	missense_variant	c.2750C>A	p.Ser917Tyr	0/1
EvolvingFront_WGS_Plate4_B11	X	427906	C	A	CYR1	missense_variant	c.2750C>A	p.Ser917Tyr	1/1
EvolvingFront_WGS_Plate4_B12	X	427906	C	A	CYR1	missense_variant	c.2750C>A	p.Ser917Tyr	1/1
EvolvingFront_WGS_Plate4_C01	X	427906	C	A	CYR1	missense_variant	c.2750C>A	p.Ser917Tyr	1/1
EvolvingFront_WGS_Plate4_C02	X	427906	C	A	CYR1	missense_variant	c.2750C>A	p.Ser917Tyr	1/1
EvolvingFront_WGS_Plate4_C06	X	427906	C	A	CYR1	missense_variant	c.2750C>A	p.Ser917Tyr	1/1
EvolvingFront_WGS_Plate4_C08	X	427906	C	A	CYR1	missense_variant	c.2750C>A	p.Ser917Tyr	1/1
EvolvingFront_WGS_Plate4_C10	X	427906	C	A	CYR1	missense_variant	c.2750C>A	p.Ser917Tyr	1/1
EvolvingFront_WGS_Plate4_C12	X	427906	C	A	CYR1	missense_variant	c.2750C>A	p.Ser917Tyr	1/1
EvolvingFront_WGS_Plate4_D01	X	427906	C	A	CYR1	missense_variant	c.2750C>A	p.Ser917Tyr	1/1
EvolvingFront_WGS_Plate4_D02	X	427906	C	A	CYR1	missense_variant	c.2750C>A	p.Ser917Tyr	1/1
EvolvingFront_WGS_Plate4_D03	X	427906	C	A	CYR1	missense_variant	c.2750C>A	p.Ser917Tyr	1/1
EvolvingFront_WGS_Plate4_D04	X	427906	C	A	CYR1	missense_variant	c.2750C>A	p.Ser917Tyr	1/1
EvolvingFront_WGS_Plate4_D06	X	427906	C	A	CYR1	missense_variant	c.2750C>A	p.Ser917Tyr	1/1
EvolvingFront_WGS_Plate4_D07	X	427906	C	A	CYR1	missense_variant	c.2750C>A	p.Ser917Tyr	1/1
EvolvingFront_WGS_Plate4_D08	X	427906	C	A	CYR1	missense_variant	c.2750C>A	p.Ser917Tyr	1/1
EvolvingFront_WGS_Plate4_D12	X	427906	C	A	CYR1	missense_variant	c.2750C>A	p.Ser917Tyr	1/1
EvolvingFront_WGS_Plate4_E02	X	427906	C	A	CYR1	missense_variant	c.2750C>A	p.Ser917Tyr	0/1
EvolvingFront_WGS_Plate4_E04	X	427906	C	A	CYR1	missense_variant	c.2750C>A	p.Ser917Tyr	1/1
EvolvingFront_WGS_Plate4_E05	X	427906	C	A	CYR1	missense_variant	c.2750C>A	p.Ser917Tyr	1/1
EvolvingFront_WGS_Plate4_E07	X	427906	C	A	CYR1	missense_variant	c.2750C>A	p.Ser917Tyr	1/1
EvolvingFront_WGS_Plate4_E10	X	427906	C	A	CYR1	missense_variant	c.2750C>A	p.Ser917Tyr	1/1
EvolvingFront_WGS_Plate4_E12	X	427906	C	A	CYR1	missense_variant	c.2750C>A	p.Ser917Tyr	1/1
EvolvingFront_WGS_Plate5_C02	X	427906	C	A	CYR1	missense_variant	c.2750C>A	p.Ser917Tyr	1/1
EvolvingFront_WGS_Plate5_C03	X	427906	C	A	CYR1	missense_variant	c.2750C>A	p.Ser917Tyr	1/1
EvolvingFront_WGS_Plate5_C06	X	427906	C	A	CYR1	missense_variant	c.2750C>A	p.Ser917Tyr	1/1
EvolvingFront_WGS_Plate5_C07	X	427906	C	A	CYR1	missense_variant	c.2750C>A	p.Ser917Tyr	1/1
EvolvingFront_WGS_Plate5_C09	X	427906	C	A	CYR1	missense_variant	c.2750C>A	p.Ser917Tyr	1/1
EvolvingFront_WGS_Plate5_C10	X	427906	C	A	CYR1	missense_variant	c.2750C>A	p.Ser917Tyr	1/1
EvolvingFront_WGS_Plate5_D01	X	427906	C	A	CYR1	missense_variant	c.2750C>A	p.Ser917Tyr	1/1
EvolvingFront_WGS_Plate5_E01	X	454031	C	A	TDH2	missense_variant	c.651G>T	p.Lys217Asn	0/1
EvolvingFront_WGS_Plate1_F02	X	464355	T	TTA	YJR011C	upstream_gene_variant	c.-4930_-4929insTA		0/1
EvolvingFront_WGS_Plate2_H02	X	464355	T	TTA	YJR011C	upstream_gene_variant	c.-4930_-4929insTA		0/1
EvolvingFront_WGS_Plate2_H03	X	464355	T	TTA	YJR011C	upstream_gene_variant	c.-4930_-4929insTA		0/1
EvolvingFront_WGS_Plate4_B12	X	464355	T	TTA	YJR011C	upstream_gene_variant	c.-4930_-4929insTA		0/1
EvolvingFront_WGS_Plate4_C04	X	464355	T	TTA	YJR011C	upstream_gene_variant	c.-4930_-4929insTA		0/1
EvolvingFront_WGS_Plate4_E05	X	464355	T	TTA	YJR011C	upstream_gene_variant	c.-4930_-4929insTA		0/1
EvolvingFront_WGS_Plate4_E07	X	464355	T	TTA	YJR011C	upstream_gene_variant	c.-4930_-4929insTA		0/1
EvolvingFront_WGS_Plate5_C08	X	464355	T	TTA	YJR011C	upstream_gene_variant	c.-4930_-4929insTA		0/1
EvolvingFront_WGS_Plate2_B12	X	467389	C	G	TES1	missense_variant	c.893G>C	p.Trp298Ser	1/1
EVO3D_IRA1_NON_rearray_Plate1-E2	X	483976	G	A	RBH2	stop_gained	c.2221C>T	p.Gln741*	1/1
EvolvingFront_WGS_Plate3_E03	X	494612	A	T	RAV1	missense_variant	c.1840T>A	p.Cys614Ser	1/1
EvolvingFront_WGS_Plate5_H10	X	519554	A	T	POL32	upstream_gene_variant	c.-2041T>A		1|1
EvolvingFront_WGS_Plate5_H10	X	519560	G	A	POL32	upstream_gene_variant	c.-2047C>T		1|1
EvolvingFront_WGS_Plate3_F08	X	561336	A	T	TOR1	missense_variant	c.1921A>T	p.Ile641Phe	1/1
EvolvingFront_WGS_Plate1_D01	X	564551	T	G	TOR1	missense_variant	c.5136T>G	p.Phe1712Leu	1/1
EvolvingFront_WGS_Plate1_D02	X	564551	T	G	TOR1	missense_variant	c.5136T>G	p.Phe1712Leu	1/1
EvolvingFront_WGS_Plate1_D03	X	564551	T	G	TOR1	missense_variant	c.5136T>G	p.Phe1712Leu	1/1
EvolvingFront_WGS_Plate1_D04	X	564551	T	G	TOR1	missense_variant	c.5136T>G	p.Phe1712Leu	1/1
EvolvingFront_WGS_Plate1_D07	X	564551	T	G	TOR1	missense_variant	c.5136T>G	p.Phe1712Leu	1/1
EvolvingFront_WGS_Plate1_D10	X	564551	T	G	TOR1	missense_variant	c.5136T>G	p.Phe1712Leu	1/1
EvolvingFront_WGS_Plate1_E01	X	564551	T	G	TOR1	missense_variant	c.5136T>G	p.Phe1712Leu	1/1
EvolvingFront_WGS_Plate1_E04	X	564551	T	G	TOR1	missense_variant	c.5136T>G	p.Phe1712Leu	1/1
EvolvingFront_WGS_Plate1_F02	X	564551	T	G	TOR1	missense_variant	c.5136T>G	p.Phe1712Leu	1/1
EvolvingFront_WGS_Plate1_F07	X	564551	T	G	TOR1	missense_variant	c.5136T>G	p.Phe1712Leu	1/1
EvolvingFront_WGS_Plate1_F08	X	564551	T	G	TOR1	missense_variant	c.5136T>G	p.Phe1712Leu	1/1
EvolvingFront_WGS_Plate4_C04	X	564551	T	G	TOR1	missense_variant	c.5136T>G	p.Phe1712Leu	1/1
EvolvingFront_WGS_Plate4_E06	X	564551	T	G	TOR1	missense_variant	c.5136T>G	p.Phe1712Leu	1/1
EvolvingFront_WGS_Plate5_B12	X	564551	T	G	TOR1	missense_variant	c.5136T>G	p.Phe1712Leu	1/1
EvolvingFront_WGS_Plate5_C01	X	564551	T	G	TOR1	missense_variant	c.5136T>G	p.Phe1712Leu	0/1
EvolvingFront_WGS_Plate5_C05	X	564551	T	G	TOR1	missense_variant	c.5136T>G	p.Phe1712Leu	1/1
EvolvingFront_WGS_Plate5_C08	X	564551	T	G	TOR1	missense_variant	c.5136T>G	p.Phe1712Leu	1/1
EvolvingFront_WGS_Plate5_C12	X	564551	T	G	TOR1	missense_variant	c.5136T>G	p.Phe1712Leu	1/1
EvolvingFront_WGS_Plate5_D02	X	564551	T	G	TOR1	missense_variant	c.5136T>G	p.Phe1712Leu	1/1
EvolvingFront_WGS_Plate5_D03	X	564551	T	G	TOR1	missense_variant	c.5136T>G	p.Phe1712Leu	1/1
EvolvingFront_WGS_Plate5_D04	X	564551	T	G	TOR1	missense_variant	c.5136T>G	p.Phe1712Leu	1/1
EvolvingFront_WGS_Plate5_D05	X	564551	T	G	TOR1	missense_variant	c.5136T>G	p.Phe1712Leu	1/1
EvolvingFront_WGS_Plate3_C07	X	571134	C	T	NPA3	missense_variant	c.991G>A	p.Gly331Ser	1/1
EvolvingFront_WGS_Plate5_E01	X	574789	C	A	HOC1	missense_variant	c.809C>A	p.Ala270Glu	0/1
EvolvingFront_WGS_Plate5_G09	X	631592	G	A	CPA2	synonymous_variant	c.1350C>T	p.Ala450Ala	1/1
EvolvingFront_WGS_Plate5_E01	X	647506	T	C	ILM1	upstream_gene_variant	c.-3405A>G		0/1
EvolvingFront_WGS_Plate5_E04	X	698658	G	A	PMT4	missense_variant	c.1957C>T	p.Pro653Ser	1/1
EvolvingFront_WGS_Plate3_F05	X	745342	T	C	COS5	upstream_gene_variant	c.-1343A>G		1/1
EvolvingFront_WGS_Plate4_D07	XI	30663	C	T	OXP1	missense_variant	c.25G>A	p.Ala9Thr	1/1
EvolvingFront_WGS_Plate3_E01	XI	40072	G	A	UBA1	missense_variant	c.910G>A	p.Val304Ile	1/1
EvolvingFront_WGS_Plate3_B01	XI	74664	C	A	tN(GUU)K	stop_gained	c.41C>A	p.Ser14*	1/1
EvolvingFront_WGS_Plate3_E10	XI	111607	C	A	COY1	missense_variant	c.897G>T	p.Gln299His	1/1
EvolvingFront_WGS_Plate1_D01	XI	150207	CAAGT	C	KDX1	frameshift_variant	c.477_480delACTT	p.Val161fs	0/1
EvolvingFront_WGS_Plate4_C05	XI	150532	A	C	KDX1	synonymous_variant	c.156T>G	p.Ala52Ala	0/1
EvolvingFront_WGS_Plate2_A12	XI	162205	C	A	SRP102	missense_variant	c.605C>A	p.Thr202Lys	0/1
EvolvingFront_WGS_Plate4_E12	XI	174275	T	C	RPT1	synonymous_variant	c.63T>C	p.Pro21Pro	1/1
EvolvingFront_WGS_Plate1_A10	XI	202945	G	A	MYO3	upstream_gene_variant	c.-2778C>T		0/1
EvolvingFront_WGS_Plate3_E03	XI	211431	T	A	SSH4	missense_variant	c.839T>A	p.Ile280Lys	1/1
EvolvingFront_WGS_Plate2_D01	XI	215694	G	A	DGR2	missense_variant	c.1553G>A	p.Cys518Tyr	1/1
EvolvingFront_WGS_Plate3_G10	XI	258287	C	T	YPF1	upstream_gene_variant	c.-2827G>A		1/1
EvolvingFront_WGS_Plate2_C02	XI	278877	T	C	CYT2	upstream_gene_variant	c.-1014A>G		1/1
EvolvingFront_WGS_Plate5_D06	XI	278880	G	C	CYT2	upstream_gene_variant	c.-1017C>G		1/1
EvolvingFront_WGS_Plate5_D11	XI	279205	G	A	MDH1	missense_variant	c.83G>A	p.Gly28Asp	1/1
EvolvingFront_WGS_Plate2_A01	XI	279207	A	G	MDH1	missense_variant	c.85A>G	p.Ile29Val	1/1
EvolvingFront_WGS_Plate5_F02	XI	279207	A	G	MDH1	missense_variant	c.85A>G	p.Ile29Val	1/1
EvolvingFront_WGS_Plate5_F04	XI	279220	T	G	MDH1	missense_variant	c.98T>G	p.Leu33Trp	1/1
EvolvingFront_WGS_Plate2_C11	XI	279721	T	C	MDH1	missense_variant	c.599T>C	p.Ile200Thr	1/1
EvolvingFront_WGS_Plate4_E05	XI	311366	C	A	NUP100	missense_variant	c.1168C>A	p.Gln390Lys	1/1
EvolvingFront_WGS_Plate2_G06	XI	313343	A	T	YNK1	upstream_gene_variant	c.-1469A>T		1/1
EvolvingFront_WGS_Plate1_C02	XI	321765	ACTGCACAGCTTGCTATCCCG	A	YET1	upstream_gene_variant	c.-4728_-4709delCGGGATAGCAAGCTGTGCAG		0/1
EvolvingFront_WGS_Plate1_A03	XI	327176	T	A	FBA1	synonymous_variant	c.312A>T	p.Pro104Pro	0/1
EvolvingFront_WGS_Plate1_A03	XI	347074	C	T	YKL050C	upstream_gene_variant	c.-1454G>A		1/1
EvolvingFront_WGS_Plate1_A09	XI	347074	C	T	YKL050C	upstream_gene_variant	c.-1454G>A		1/1
EvolvingFront_WGS_Plate1_A11	XI	347074	C	T	YKL050C	upstream_gene_variant	c.-1454G>A		1/1
EvolvingFront_WGS_Plate1_B06	XI	347074	C	T	YKL050C	upstream_gene_variant	c.-1454G>A		1/1
EvolvingFront_WGS_Plate1_C02	XI	347074	C	T	YKL050C	upstream_gene_variant	c.-1454G>A		1/1
EvolvingFront_WGS_Plate1_C05	XI	347074	C	T	YKL050C	upstream_gene_variant	c.-1454G>A		1/1
EvolvingFront_WGS_Plate5_A04	XI	347074	C	T	YKL050C	upstream_gene_variant	c.-1454G>A		1/1
EvolvingFront_WGS_Plate5_A08	XI	347074	C	T	YKL050C	upstream_gene_variant	c.-1454G>A		1/1
EvolvingFront_WGS_Plate5_A10	XI	347074	C	T	YKL050C	upstream_gene_variant	c.-1454G>A		1/1
EvolvingFront_WGS_Plate5_A11	XI	347074	C	T	YKL050C	upstream_gene_variant	c.-1454G>A		1/1
EvolvingFront_WGS_Plate5_B02	XI	347074	C	T	YKL050C	upstream_gene_variant	c.-1454G>A		1/1
EvolvingFront_WGS_Plate5_B05	XI	347074	C	T	YKL050C	upstream_gene_variant	c.-1454G>A		1/1
EvolvingFront_WGS_Plate5_B06	XI	347074	C	T	YKL050C	upstream_gene_variant	c.-1454G>A		1/1
EvolvingFront_WGS_Plate5_B08	XI	347074	C	T	YKL050C	upstream_gene_variant	c.-1454G>A		1/1
EvolvingFront_WGS_Plate5_B09	XI	347074	C	T	YKL050C	upstream_gene_variant	c.-1454G>A		1/1
EvolvingFront_WGS_Plate5_G02	XI	350232	C	G	ANR2	missense_variant	c.770C>G	p.Ala257Gly	1/1
EvolvingFront_WGS_Plate2_B06	XI	383852	C	T	MAE1	missense_variant	c.874G>A	p.Glu292Lys	1/1
EvolvingFront_WGS_Plate3_A08	XI	384128	G	C	MAE1	missense_variant	c.598C>G	p.His200Asp	1/1
EvolvingFront_WGS_Plate5_E03	XI	384305	C	T	MAE1	missense_variant	c.421G>A	p.Glu141Lys	1/1
EvolvingFront_WGS_Plate1_F07	XI	387148	GTGA	G	TFA1	disruptive_inframe_deletion	c.1419_1421delTGA	p.Asp473del	0/1
EvolvingFront_WGS_Plate3_A08	XI	387148	GTGA	G	TFA1	disruptive_inframe_deletion	c.1419_1421delTGA	p.Asp473del	0/1
EvolvingFront_WGS_Plate3_D07	XI	387148	GTGA	G	TFA1	disruptive_inframe_deletion	c.1419_1421delTGA	p.Asp473del	0/1
EvolvingFront_WGS_Plate3_F07	XI	387148	GTGA	G	TFA1	disruptive_inframe_deletion	c.1419_1421delTGA	p.Asp473del	0/1
EvolvingFront_WGS_Plate1_B06	XI	387148	GTGA	GTGATGA	TFA1	disruptive_inframe_insertion	c.1419_1421dupTGA	p.Asp473dup	0/1
EvolvingFront_WGS_Plate5_A08	XI	387148	GTGA	GTGATGA	TFA1	disruptive_inframe_insertion	c.1419_1421dupTGA	p.Asp473dup	0/1
EvolvingFront_WGS_Plate3_D01	XI	387383	C	G	MAE1	upstream_gene_variant	c.-2658G>C		1/1
EvolvingFront_WGS_Plate2_E05	XI	390795	GT	G	PAN3	frameshift_variant	c.1484delA	p.Asn495fs	1|1
EvolvingFront_WGS_Plate2_E05	XI	390797	T	A	PAN3	missense_variant	c.1483A>T	p.Asn495Tyr	1|1
EvolvingFront_WGS_Plate2_B01	XI	473688	T	TA	HEL1	upstream_gene_variant	c.-340_-339insT		1/1
EvolvingFront_WGS_Plate2_C08	XI	486504	G	T	DBP7	missense_variant	c.869C>A	p.Thr290Lys	0/1
EVO3D_IRA1_NON_rearray_Plate2-B12	XI	495957	A	G	SAP190	synonymous_variant	c.1701A>G	p.Leu567Leu	1/1
EvolvingFront_WGS_Plate1_D07	XI	530041	A	G	TRK2	missense_variant	c.2227A>G	p.Arg743Gly	0/1
EvolvingFront_WGS_Plate5_C04	XI	595532	T	TA	NUP133	frameshift_variant	c.2714dupA	p.Asn905fs	0/1
EvolvingFront_WGS_Plate3_C04	XII	11506	T	C	YLL066C	upstream_gene_variant	c.-1670A>G		1/1
EvolvingFront_WGS_Plate3_C04	XII	21075	T	C	MHT1	upstream_gene_variant	c.-3462A>G		1/1
EvolvingFront_WGS_Plate5_F11	XII	23966	A	C	YLL058W	missense_variant	c.398A>C	p.Glu133Ala	1/1
EvolvingFront_WGS_Plate5_H10	XII	79659	T	C	GPI13	missense_variant	c.547A>G	p.Lys183Glu	1/1
EvolvingFront_WGS_Plate3_A08	XII	115380	T	C	DPS1	upstream_gene_variant	c.-3805A>G		1/1
EvolvingFront_WGS_Plate4_A08	XII	122168	A	C	PUF3	stop_gained	c.2547T>G	p.Tyr849*	1/1
EvolvingFront_WGS_Plate3_B06	XII	122206	C	A	PUF3	stop_gained	c.2509G>T	p.Glu837*	1/1
EvolvingFront_WGS_Plate3_A09	XII	122351	AT	A	PUF3	frameshift_variant	c.2363delA	p.Asn788fs	1/1
EvolvingFront_WGS_Plate3_C03	XII	122370	ATAGATTTTTCGACCACGTTGGAGGCAAATTTATGTT	A	PUF3	disruptive_inframe_deletion	c.2309_2344delAACATAAATTTGCCTCCAACGTGGTCGAAAAATCTA	p.Lys770_Ser781del	1/1
EvolvingFront_WGS_Plate3_C03	XII	122380	C	*					1/1
EvolvingFront_WGS_Plate2_G07	XII	122380	C	A	PUF3	stop_gained	c.2335G>T	p.Glu779*	1/1
EvolvingFront_WGS_Plate3_C03	XII	122401	T	*					1/1
EvolvingFront_WGS_Plate3_E06	XII	122401	T	A	PUF3	stop_gained	c.2314A>T	p.Lys772*	1/1
EvolvingFront_WGS_Plate3_F09	XII	122514	T	C	PUF3	missense_variant	c.2201A>G	p.Tyr734Cys	1/1
EvolvingFront_WGS_Plate5_H05	XII	122514	T	C	PUF3	missense_variant	c.2201A>G	p.Tyr734Cys	1/1
EvolvingFront_WGS_Plate3_B04	XII	122592	G	T	PUF3	stop_gained	c.2123C>A	p.Ser708*	1/1
EvolvingFront_WGS_Plate3_D09	XII	122687	T	TA	PUF3	frameshift_variant	c.2027dupT	p.Leu676fs	1/1
EvolvingFront_WGS_Plate2_F05	XII	122900	AT	A	PUF3	frameshift_variant	c.1814delA	p.Asn605fs	1/1
EvolvingFront_WGS_Plate3_C10	XII	122900	AT	A	PUF3	frameshift_variant	c.1814delA	p.Asn605fs	0/1
EvolvingFront_WGS_Plate3_C11	XII	122900	AT	A	PUF3	frameshift_variant	c.1814delA	p.Asn605fs	1/1
EvolvingFront_WGS_Plate3_C12	XII	122900	AT	A	PUF3	frameshift_variant	c.1814delA	p.Asn605fs	1/1
EvolvingFront_WGS_Plate5_G06	XII	122900	AT	A	PUF3	frameshift_variant	c.1814delA	p.Asn605fs	1/1
EvolvingFront_WGS_Plate3_A07	XII	122900	AT	ATT	PUF3	frameshift_variant	c.1813dupA	p.Asn605fs	1/1
EvolvingFront_WGS_Plate5_H07	XII	122900	AT	ATT	PUF3	frameshift_variant	c.1813dupA	p.Asn605fs	1/1
EvolvingFront_WGS_Plate2_H01	XII	122906	T	TG	PUF3	frameshift_variant	c.1808_1809insC	p.Gln603fs	1/1
EvolvingFront_WGS_Plate3_F01	XII	123040	C	A	PUF3	stop_gained	c.1675G>T	p.Glu559*	1/1
EvolvingFront_WGS_Plate3_A05	XII	123074	GC	G	PUF3	frameshift_variant	c.1640delG	p.Cys547fs	1|1
EvolvingFront_WGS_Plate2_D09	XII	123074	GC	TC	PUF3	stop_gained	c.1641C>A	p.Cys547*	1/1
EvolvingFront_WGS_Plate3_A05	XII	123074	GC	TC	PUF3	stop_gained	c.1641C>A	p.Cys547*	0|0
EvolvingFront_WGS_Plate3_A05	XII	123076	A	G	PUF3	missense_variant	c.1639T>C	p.Cys547Arg	1|1
EvolvingFront_WGS_Plate2_A09	XII	123111	G	T	PUF3	stop_gained	c.1604C>A	p.Ser535*	1/1
EvolvingFront_WGS_Plate5_F08	XII	123111	G	T	PUF3	stop_gained	c.1604C>A	p.Ser535*	1/1
EvolvingFront_WGS_Plate2_A04	XII	123196	G	A	PUF3	stop_gained	c.1519C>T	p.Gln507*	1/1
EvolvingFront_WGS_Plate3_B01	XII	123298	T	A	PUF3	stop_gained	c.1417A>T	p.Lys473*	1/1
EvolvingFront_WGS_Plate5_G07	XII	123646	T	A	PUF3	stop_gained	c.1069A>T	p.Lys357*	1/1
EvolvingFront_WGS_Plate3_E07	XII	123660	G	C	PUF3	stop_gained	c.1055C>G	p.Ser352*	1/1
EvolvingFront_WGS_Plate3_G06	XII	123676	C	A	PUF3	stop_gained	c.1039G>T	p.Glu347*	1/1
EvolvingFront_WGS_Plate2_F08	XII	123802	AG	A	PUF3	frameshift_variant	c.912delC	p.Tyr305fs	1/1
EvolvingFront_WGS_Plate2_H06	XII	123802	AG	A	PUF3	frameshift_variant	c.912delC	p.Tyr305fs	1/1
EvolvingFront_WGS_Plate3_C05	XII	123802	AG	A	PUF3	frameshift_variant	c.912delC	p.Tyr305fs	1/1
EvolvingFront_WGS_Plate3_C08	XII	123802	AG	A	PUF3	frameshift_variant	c.912delC	p.Tyr305fs	1/1
EvolvingFront_WGS_Plate3_D12	XII	123802	AG	A	PUF3	frameshift_variant	c.912delC	p.Tyr305fs	1/1
EvolvingFront_WGS_Plate2_H02	XII	123802	AG	AGG	PUF3	frameshift_variant	c.911dupC	p.Tyr305fs	1/1
EvolvingFront_WGS_Plate2_H10	XII	123802	AG	AGG	PUF3	frameshift_variant	c.911dupC	p.Tyr305fs	1/1
EvolvingFront_WGS_Plate3_A08	XII	123802	AG	AGG	PUF3	frameshift_variant	c.911dupC	p.Tyr305fs	1/1
EvolvingFront_WGS_Plate3_C07	XII	123802	AG	AGG	PUF3	frameshift_variant	c.911dupC	p.Tyr305fs	1/1
EvolvingFront_WGS_Plate3_E05	XII	123802	AG	AGG	PUF3	frameshift_variant	c.911dupC	p.Tyr305fs	1/1
EvolvingFront_WGS_Plate4_B12	XII	123802	AG	AGG	PUF3	frameshift_variant	c.911dupC	p.Tyr305fs	1/1
EvolvingFront_WGS_Plate4_C10	XII	123802	AG	AGG	PUF3	frameshift_variant	c.911dupC	p.Tyr305fs	1/1
EvolvingFront_WGS_Plate5_G12	XII	123802	AG	AGG	PUF3	frameshift_variant	c.911dupC	p.Tyr305fs	1/1
EvolvingFront_WGS_Plate3_A02	XII	123969	G	T	PUF3	stop_gained	c.746C>A	p.Ser249*	1/1
EvolvingFront_WGS_Plate4_D10	XII	124144	T	A	PUF3	stop_gained	c.571A>T	p.Arg191*	1/1
EvolvingFront_WGS_Plate2_E01	XII	124241	G	C	PUF3	stop_gained	c.474C>G	p.Tyr158*	1/1
EvolvingFront_WGS_Plate2_B09	XII	124681	C	A	PUF3	stop_gained	c.34G>T	p.Glu12*	1/1
EvolvingFront_WGS_Plate4_B05	XII	196744	T	A	UBR2	upstream_gene_variant	c.-3463A>T		1/1
EvolvingFront_WGS_Plate4_B09	XII	196744	T	A	UBR2	upstream_gene_variant	c.-3463A>T		0/1
EvolvingFront_WGS_Plate4_B11	XII	196744	T	A	UBR2	upstream_gene_variant	c.-3463A>T		1|1
EvolvingFront_WGS_Plate4_C01	XII	196744	T	A	UBR2	upstream_gene_variant	c.-3463A>T		1/1
EvolvingFront_WGS_Plate4_C06	XII	196744	T	A	UBR2	upstream_gene_variant	c.-3463A>T		1|1
EvolvingFront_WGS_Plate4_C12	XII	196744	T	A	UBR2	upstream_gene_variant	c.-3463A>T		1|1
EvolvingFront_WGS_Plate4_D02	XII	196744	T	A	UBR2	upstream_gene_variant	c.-3463A>T		1/1
EvolvingFront_WGS_Plate4_D03	XII	196744	T	A	UBR2	upstream_gene_variant	c.-3463A>T		1/1
EvolvingFront_WGS_Plate4_D06	XII	196744	T	A	UBR2	upstream_gene_variant	c.-3463A>T		1/1
EvolvingFront_WGS_Plate4_D08	XII	196744	T	A	UBR2	upstream_gene_variant	c.-3463A>T		1/1
EvolvingFront_WGS_Plate4_D12	XII	196744	T	A	UBR2	upstream_gene_variant	c.-3463A>T		1/1
EvolvingFront_WGS_Plate4_E04	XII	196744	T	A	UBR2	upstream_gene_variant	c.-3463A>T		1/1
EvolvingFront_WGS_Plate4_E05	XII	196744	T	A	UBR2	upstream_gene_variant	c.-3463A>T		1/1
EvolvingFront_WGS_Plate4_E10	XII	196744	T	A	UBR2	upstream_gene_variant	c.-3463A>T		1/1
EvolvingFront_WGS_Plate4_E12	XII	196744	T	A	UBR2	upstream_gene_variant	c.-3463A>T		1/1
EvolvingFront_WGS_Plate5_C10	XII	196744	T	A	UBR2	upstream_gene_variant	c.-3463A>T		1/1
EvolvingFront_WGS_Plate5_D01	XII	196744	T	A	UBR2	upstream_gene_variant	c.-3463A>T		1/1
EvolvingFront_WGS_Plate5_D05	XII	270924	C	G	ENV10	upstream_gene_variant	c.-4006G>C		0/1
EvolvingFront_WGS_Plate1_A10	XII	343925	G	A	CHA4	upstream_gene_variant	c.-4452C>T		0/1
EvolvingFront_WGS_Plate5_E09	XII	368443	A	G	MDN1	upstream_gene_variant	c.-4705T>C		1/1
EvolvingFront_WGS_Plate2_C08	XII	401118	T	G	DIP2	missense_variant	c.1462T>G	p.Leu488Val	0/1
EvolvingFront_WGS_Plate4_A05	XII	427301	A	G	SLS1	upstream_gene_variant	c.-3828T>C		1/1
EvolvingFront_WGS_Plate5_B01	XII	523836	A	G	EMG1	missense_variant	c.205A>G	p.Asn69Asp	0/1
EvolvingFront_WGS_Plate4_B10	XII	531456	ATTC	A	ATG26	conservative_inframe_deletion	c.2935_2937delGAA	p.Glu979del	1/1
EvolvingFront_WGS_Plate4_A01	XII	532428	AT	A	ATG26	frameshift_variant	c.1965delA	p.Phe657fs	1/1
EvolvingFront_WGS_Plate5_D08	XII	536758	C	A	ATG26	upstream_gene_variant	c.-2365G>T		1/1
EvolvingFront_WGS_Plate4_A11	XII	548667	C	T	PBA1	stop_gained	c.17G>A	p.Trp6*	1/1
EvolvingFront_WGS_Plate2_E07	XII	639803	TAAG	T	YEF3	conservative_inframe_deletion	c.3037_3039delAAG	p.Lys1013del	0/1
EvolvingFront_WGS_Plate1_A09	XII	643240	C	A	MCP2	missense_variant	c.614C>A	p.Ser205Tyr	0/1
EvolvingFront_WGS_Plate3_C10	XII	691635	C	A	MCM5	synonymous_variant	c.81C>A	p.Ile27Ile	0/1
EvolvingFront_WGS_Plate2_E12	XII	702091	T	A	YLR278C	missense_variant	c.1934A>T	p.His645Leu	1/1
EvolvingFront_WGS_Plate5_B08	XII	734837	A	G	tI(AAU)L1	stop_retained_variant	c.36A>G	p.Ter12Ter	0/1
EVO3D_IRA1_NON_rearray_Plate2-B11	XII	777359	G	T	SFH1	missense_variant	c.506C>A	p.Pro169His	1/1
EvolvingFront_WGS_Plate2_D09	XII	815907	TA	T	YLR342W-A	frameshift_variant	c.104delA	p.Asn35fs	1/1
EvolvingFront_WGS_Plate5_H09	XII	819796	G	A	RPL26A	missense_variant	c.38G>A	p.Arg13Lys	1/1
EvolvingFront_WGS_Plate1_C06	XII	841888	C	A	RSC2	synonymous_variant	c.558C>A	p.Val186Val	1/1
EvolvingFront_WGS_Plate5_A01	XII	841888	C	A	RSC2	synonymous_variant	c.558C>A	p.Val186Val	1/1
EvolvingFront_WGS_Plate3_A12	XII	863319	T	G	ROM2	synonymous_variant	c.606T>G	p.Leu202Leu	1/1
EvolvingFront_WGS_Plate3_A01	XII	892410	C	G	IKI3	missense_variant	c.491G>C	p.Arg164Pro	1/1
EvolvingFront_WGS_Plate1_A01	XII	961264	C	A	YLR419W	stop_gained	c.2837C>A	p.Ser946*	0/1
EvolvingFront_WGS_Plate3_C03	XII	997532	A	G	SEN1	missense_variant	c.4099A>G	p.Ile1367Val	1/1
EvolvingFront_WGS_Plate2_A02	XII	1017371	G	T	SEC39	missense_variant	c.327C>A	p.Ser109Arg	1/1
EvolvingFront_WGS_Plate5_F03	XII	1017371	G	T	SEC39	missense_variant	c.327C>A	p.Ser109Arg	1/1
EVO3D_IRA1_NON_rearray_Plate1-D7	XII	1029498	C	A	RPL6B	synonymous_variant	c.261C>A	p.Thr87Thr	1/1
EVO3D_IRA1_NON_rearray_Plate1-E2	XII	1029498	C	A	RPL6B	synonymous_variant	c.261C>A	p.Thr87Thr	1/1
EVO3D_IRA1_NON_rearray_Plate1-E8	XII	1029498	C	A	RPL6B	synonymous_variant	c.261C>A	p.Thr87Thr	1/1
EVO3D_IRA1_NON_rearray_Plate2-B11	XII	1029498	C	A	RPL6B	synonymous_variant	c.261C>A	p.Thr87Thr	1/1
EVO3D_IRA1_NON_rearray_Plate2-B12	XII	1029498	C	A	RPL6B	synonymous_variant	c.261C>A	p.Thr87Thr	1/1
EVO3D_IRA1_NON_rearray_Plate2-C10	XII	1029498	C	A	RPL6B	synonymous_variant	c.261C>A	p.Thr87Thr	1/1
EVO3D_IRA1_NON_rearray_Plate2-C3	XII	1029498	C	A	RPL6B	synonymous_variant	c.261C>A	p.Thr87Thr	1/1
EvolvingFront_WGS_Plate1_A02	XII	1029498	C	A	RPL6B	synonymous_variant	c.261C>A	p.Thr87Thr	1/1
EvolvingFront_WGS_Plate1_A05	XII	1029498	C	A	RPL6B	synonymous_variant	c.261C>A	p.Thr87Thr	1/1
EvolvingFront_WGS_Plate1_A06	XII	1029498	C	A	RPL6B	synonymous_variant	c.261C>A	p.Thr87Thr	1/1
EvolvingFront_WGS_Plate1_A08	XII	1029498	C	A	RPL6B	synonymous_variant	c.261C>A	p.Thr87Thr	1/1
EvolvingFront_WGS_Plate1_B10	XII	1029498	C	A	RPL6B	synonymous_variant	c.261C>A	p.Thr87Thr	1/1
EvolvingFront_WGS_Plate1_C04	XII	1029498	C	A	RPL6B	synonymous_variant	c.261C>A	p.Thr87Thr	1/1
EvolvingFront_WGS_Plate1_C06	XII	1029498	C	A	RPL6B	synonymous_variant	c.261C>A	p.Thr87Thr	1/1
EvolvingFront_WGS_Plate2_F09	XII	1029498	C	A	RPL6B	synonymous_variant	c.261C>A	p.Thr87Thr	1/1
EvolvingFront_WGS_Plate2_F10	XII	1029498	C	A	RPL6B	synonymous_variant	c.261C>A	p.Thr87Thr	1/1
EvolvingFront_WGS_Plate2_F12	XII	1029498	C	A	RPL6B	synonymous_variant	c.261C>A	p.Thr87Thr	1/1
EvolvingFront_WGS_Plate2_G01	XII	1029498	C	A	RPL6B	synonymous_variant	c.261C>A	p.Thr87Thr	1/1
EvolvingFront_WGS_Plate2_G02	XII	1029498	C	A	RPL6B	synonymous_variant	c.261C>A	p.Thr87Thr	1/1
EvolvingFront_WGS_Plate2_G03	XII	1029498	C	A	RPL6B	synonymous_variant	c.261C>A	p.Thr87Thr	1/1
EvolvingFront_WGS_Plate2_G04	XII	1029498	C	A	RPL6B	synonymous_variant	c.261C>A	p.Thr87Thr	1/1
EvolvingFront_WGS_Plate2_G05	XII	1029498	C	A	RPL6B	synonymous_variant	c.261C>A	p.Thr87Thr	1/1
EvolvingFront_WGS_Plate2_G06	XII	1029498	C	A	RPL6B	synonymous_variant	c.261C>A	p.Thr87Thr	1/1
EvolvingFront_WGS_Plate2_G07	XII	1029498	C	A	RPL6B	synonymous_variant	c.261C>A	p.Thr87Thr	0/1
EvolvingFront_WGS_Plate2_G09	XII	1029498	C	A	RPL6B	synonymous_variant	c.261C>A	p.Thr87Thr	1/1
EvolvingFront_WGS_Plate2_G10	XII	1029498	C	A	RPL6B	synonymous_variant	c.261C>A	p.Thr87Thr	1/1
EvolvingFront_WGS_Plate2_G11	XII	1029498	C	A	RPL6B	synonymous_variant	c.261C>A	p.Thr87Thr	1/1
EvolvingFront_WGS_Plate2_G12	XII	1029498	C	A	RPL6B	synonymous_variant	c.261C>A	p.Thr87Thr	1/1
EvolvingFront_WGS_Plate2_H01	XII	1029498	C	A	RPL6B	synonymous_variant	c.261C>A	p.Thr87Thr	1/1
EvolvingFront_WGS_Plate2_H02	XII	1029498	C	A	RPL6B	synonymous_variant	c.261C>A	p.Thr87Thr	1/1
EvolvingFront_WGS_Plate2_H03	XII	1029498	C	A	RPL6B	synonymous_variant	c.261C>A	p.Thr87Thr	1/1
EvolvingFront_WGS_Plate2_H04	XII	1029498	C	A	RPL6B	synonymous_variant	c.261C>A	p.Thr87Thr	1/1
EvolvingFront_WGS_Plate2_H05	XII	1029498	C	A	RPL6B	synonymous_variant	c.261C>A	p.Thr87Thr	1/1
EvolvingFront_WGS_Plate2_H06	XII	1029498	C	A	RPL6B	synonymous_variant	c.261C>A	p.Thr87Thr	1/1
EvolvingFront_WGS_Plate2_H07	XII	1029498	C	A	RPL6B	synonymous_variant	c.261C>A	p.Thr87Thr	1/1
EvolvingFront_WGS_Plate2_H08	XII	1029498	C	A	RPL6B	synonymous_variant	c.261C>A	p.Thr87Thr	1/1
EvolvingFront_WGS_Plate2_H09	XII	1029498	C	A	RPL6B	synonymous_variant	c.261C>A	p.Thr87Thr	1/1
EvolvingFront_WGS_Plate2_H10	XII	1029498	C	A	RPL6B	synonymous_variant	c.261C>A	p.Thr87Thr	1/1
EvolvingFront_WGS_Plate2_H11	XII	1029498	C	A	RPL6B	synonymous_variant	c.261C>A	p.Thr87Thr	1/1
EvolvingFront_WGS_Plate3_A01	XII	1029498	C	A	RPL6B	synonymous_variant	c.261C>A	p.Thr87Thr	1/1
EvolvingFront_WGS_Plate3_A02	XII	1029498	C	A	RPL6B	synonymous_variant	c.261C>A	p.Thr87Thr	1/1
EvolvingFront_WGS_Plate3_A03	XII	1029498	C	A	RPL6B	synonymous_variant	c.261C>A	p.Thr87Thr	1/1
EvolvingFront_WGS_Plate3_A04	XII	1029498	C	A	RPL6B	synonymous_variant	c.261C>A	p.Thr87Thr	1/1
EvolvingFront_WGS_Plate3_A05	XII	1029498	C	A	RPL6B	synonymous_variant	c.261C>A	p.Thr87Thr	1/1
EvolvingFront_WGS_Plate3_A07	XII	1029498	C	A	RPL6B	synonymous_variant	c.261C>A	p.Thr87Thr	1/1
EvolvingFront_WGS_Plate3_A08	XII	1029498	C	A	RPL6B	synonymous_variant	c.261C>A	p.Thr87Thr	1/1
EvolvingFront_WGS_Plate3_A09	XII	1029498	C	A	RPL6B	synonymous_variant	c.261C>A	p.Thr87Thr	1/1
EvolvingFront_WGS_Plate3_A10	XII	1029498	C	A	RPL6B	synonymous_variant	c.261C>A	p.Thr87Thr	1/1
EvolvingFront_WGS_Plate3_A12	XII	1029498	C	A	RPL6B	synonymous_variant	c.261C>A	p.Thr87Thr	1/1
EvolvingFront_WGS_Plate3_B01	XII	1029498	C	A	RPL6B	synonymous_variant	c.261C>A	p.Thr87Thr	1/1
EvolvingFront_WGS_Plate3_B02	XII	1029498	C	A	RPL6B	synonymous_variant	c.261C>A	p.Thr87Thr	1/1
EvolvingFront_WGS_Plate3_B03	XII	1029498	C	A	RPL6B	synonymous_variant	c.261C>A	p.Thr87Thr	1/1
EvolvingFront_WGS_Plate3_B04	XII	1029498	C	A	RPL6B	synonymous_variant	c.261C>A	p.Thr87Thr	1/1
EvolvingFront_WGS_Plate3_B05	XII	1029498	C	A	RPL6B	synonymous_variant	c.261C>A	p.Thr87Thr	1/1
EvolvingFront_WGS_Plate3_B06	XII	1029498	C	A	RPL6B	synonymous_variant	c.261C>A	p.Thr87Thr	1/1
EvolvingFront_WGS_Plate3_B07	XII	1029498	C	A	RPL6B	synonymous_variant	c.261C>A	p.Thr87Thr	1/1
EvolvingFront_WGS_Plate3_B08	XII	1029498	C	A	RPL6B	synonymous_variant	c.261C>A	p.Thr87Thr	1/1
EvolvingFront_WGS_Plate3_B09	XII	1029498	C	A	RPL6B	synonymous_variant	c.261C>A	p.Thr87Thr	1/1
EvolvingFront_WGS_Plate3_B10	XII	1029498	C	A	RPL6B	synonymous_variant	c.261C>A	p.Thr87Thr	1/1
EvolvingFront_WGS_Plate3_B11	XII	1029498	C	A	RPL6B	synonymous_variant	c.261C>A	p.Thr87Thr	1/1
EvolvingFront_WGS_Plate3_B12	XII	1029498	C	A	RPL6B	synonymous_variant	c.261C>A	p.Thr87Thr	1/1
EvolvingFront_WGS_Plate3_C01	XII	1029498	C	A	RPL6B	synonymous_variant	c.261C>A	p.Thr87Thr	1/1
EvolvingFront_WGS_Plate3_C02	XII	1029498	C	A	RPL6B	synonymous_variant	c.261C>A	p.Thr87Thr	1/1
EvolvingFront_WGS_Plate3_C03	XII	1029498	C	A	RPL6B	synonymous_variant	c.261C>A	p.Thr87Thr	1/1
EvolvingFront_WGS_Plate3_C04	XII	1029498	C	A	RPL6B	synonymous_variant	c.261C>A	p.Thr87Thr	1/1
EvolvingFront_WGS_Plate3_C05	XII	1029498	C	A	RPL6B	synonymous_variant	c.261C>A	p.Thr87Thr	1/1
EvolvingFront_WGS_Plate3_C06	XII	1029498	C	A	RPL6B	synonymous_variant	c.261C>A	p.Thr87Thr	1/1
EvolvingFront_WGS_Plate3_C07	XII	1029498	C	A	RPL6B	synonymous_variant	c.261C>A	p.Thr87Thr	1/1
EvolvingFront_WGS_Plate3_C08	XII	1029498	C	A	RPL6B	synonymous_variant	c.261C>A	p.Thr87Thr	1/1
EvolvingFront_WGS_Plate3_C09	XII	1029498	C	A	RPL6B	synonymous_variant	c.261C>A	p.Thr87Thr	1/1
EvolvingFront_WGS_Plate3_C10	XII	1029498	C	A	RPL6B	synonymous_variant	c.261C>A	p.Thr87Thr	1/1
EvolvingFront_WGS_Plate3_C11	XII	1029498	C	A	RPL6B	synonymous_variant	c.261C>A	p.Thr87Thr	1/1
EvolvingFront_WGS_Plate3_C12	XII	1029498	C	A	RPL6B	synonymous_variant	c.261C>A	p.Thr87Thr	1/1
EvolvingFront_WGS_Plate3_D01	XII	1029498	C	A	RPL6B	synonymous_variant	c.261C>A	p.Thr87Thr	1/1
EvolvingFront_WGS_Plate3_D02	XII	1029498	C	A	RPL6B	synonymous_variant	c.261C>A	p.Thr87Thr	1/1
EvolvingFront_WGS_Plate3_D03	XII	1029498	C	A	RPL6B	synonymous_variant	c.261C>A	p.Thr87Thr	1/1
EvolvingFront_WGS_Plate3_D04	XII	1029498	C	A	RPL6B	synonymous_variant	c.261C>A	p.Thr87Thr	1/1
EvolvingFront_WGS_Plate3_D05	XII	1029498	C	A	RPL6B	synonymous_variant	c.261C>A	p.Thr87Thr	1/1
EvolvingFront_WGS_Plate3_D07	XII	1029498	C	A	RPL6B	synonymous_variant	c.261C>A	p.Thr87Thr	1/1
EvolvingFront_WGS_Plate3_D08	XII	1029498	C	A	RPL6B	synonymous_variant	c.261C>A	p.Thr87Thr	1/1
EvolvingFront_WGS_Plate3_D09	XII	1029498	C	A	RPL6B	synonymous_variant	c.261C>A	p.Thr87Thr	1/1
EvolvingFront_WGS_Plate3_D10	XII	1029498	C	A	RPL6B	synonymous_variant	c.261C>A	p.Thr87Thr	1/1
EvolvingFront_WGS_Plate3_D11	XII	1029498	C	A	RPL6B	synonymous_variant	c.261C>A	p.Thr87Thr	1/1
EvolvingFront_WGS_Plate3_D12	XII	1029498	C	A	RPL6B	synonymous_variant	c.261C>A	p.Thr87Thr	1/1
EvolvingFront_WGS_Plate3_G07	XII	1029498	C	A	RPL6B	synonymous_variant	c.261C>A	p.Thr87Thr	1/1
EvolvingFront_WGS_Plate3_G08	XII	1029498	C	A	RPL6B	synonymous_variant	c.261C>A	p.Thr87Thr	1/1
EvolvingFront_WGS_Plate3_G09	XII	1029498	C	A	RPL6B	synonymous_variant	c.261C>A	p.Thr87Thr	1/1
EvolvingFront_WGS_Plate3_G10	XII	1029498	C	A	RPL6B	synonymous_variant	c.261C>A	p.Thr87Thr	1/1
EvolvingFront_WGS_Plate3_G11	XII	1029498	C	A	RPL6B	synonymous_variant	c.261C>A	p.Thr87Thr	1/1
EvolvingFront_WGS_Plate3_G12	XII	1029498	C	A	RPL6B	synonymous_variant	c.261C>A	p.Thr87Thr	1/1
EvolvingFront_WGS_Plate3_H01	XII	1029498	C	A	RPL6B	synonymous_variant	c.261C>A	p.Thr87Thr	1/1
EvolvingFront_WGS_Plate3_H02	XII	1029498	C	A	RPL6B	synonymous_variant	c.261C>A	p.Thr87Thr	1/1
EvolvingFront_WGS_Plate3_H03	XII	1029498	C	A	RPL6B	synonymous_variant	c.261C>A	p.Thr87Thr	0/1
EvolvingFront_WGS_Plate3_H05	XII	1029498	C	A	RPL6B	synonymous_variant	c.261C>A	p.Thr87Thr	1/1
EvolvingFront_WGS_Plate3_H07	XII	1029498	C	A	RPL6B	synonymous_variant	c.261C>A	p.Thr87Thr	1/1
EvolvingFront_WGS_Plate3_H08	XII	1029498	C	A	RPL6B	synonymous_variant	c.261C>A	p.Thr87Thr	1/1
EvolvingFront_WGS_Plate3_H09	XII	1029498	C	A	RPL6B	synonymous_variant	c.261C>A	p.Thr87Thr	1/1
EvolvingFront_WGS_Plate3_H10	XII	1029498	C	A	RPL6B	synonymous_variant	c.261C>A	p.Thr87Thr	1/1
EvolvingFront_WGS_Plate3_H11	XII	1029498	C	A	RPL6B	synonymous_variant	c.261C>A	p.Thr87Thr	1/1
EvolvingFront_WGS_Plate3_H12	XII	1029498	C	A	RPL6B	synonymous_variant	c.261C>A	p.Thr87Thr	1/1
EvolvingFront_WGS_Plate4_A01	XII	1029498	C	A	RPL6B	synonymous_variant	c.261C>A	p.Thr87Thr	1/1
EvolvingFront_WGS_Plate4_A02	XII	1029498	C	A	RPL6B	synonymous_variant	c.261C>A	p.Thr87Thr	1/1
EvolvingFront_WGS_Plate4_A03	XII	1029498	C	A	RPL6B	synonymous_variant	c.261C>A	p.Thr87Thr	1/1
EvolvingFront_WGS_Plate4_A04	XII	1029498	C	A	RPL6B	synonymous_variant	c.261C>A	p.Thr87Thr	1/1
EvolvingFront_WGS_Plate4_A05	XII	1029498	C	A	RPL6B	synonymous_variant	c.261C>A	p.Thr87Thr	1/1
EvolvingFront_WGS_Plate4_A06	XII	1029498	C	A	RPL6B	synonymous_variant	c.261C>A	p.Thr87Thr	1/1
EvolvingFront_WGS_Plate4_A07	XII	1029498	C	A	RPL6B	synonymous_variant	c.261C>A	p.Thr87Thr	1/1
EvolvingFront_WGS_Plate4_A08	XII	1029498	C	A	RPL6B	synonymous_variant	c.261C>A	p.Thr87Thr	1/1
EvolvingFront_WGS_Plate4_A09	XII	1029498	C	A	RPL6B	synonymous_variant	c.261C>A	p.Thr87Thr	1/1
EvolvingFront_WGS_Plate4_A11	XII	1029498	C	A	RPL6B	synonymous_variant	c.261C>A	p.Thr87Thr	1/1
EvolvingFront_WGS_Plate4_A12	XII	1029498	C	A	RPL6B	synonymous_variant	c.261C>A	p.Thr87Thr	1/1
EvolvingFront_WGS_Plate4_B01	XII	1029498	C	A	RPL6B	synonymous_variant	c.261C>A	p.Thr87Thr	1/1
EvolvingFront_WGS_Plate4_B02	XII	1029498	C	A	RPL6B	synonymous_variant	c.261C>A	p.Thr87Thr	1/1
EvolvingFront_WGS_Plate4_B03	XII	1029498	C	A	RPL6B	synonymous_variant	c.261C>A	p.Thr87Thr	1/1
EvolvingFront_WGS_Plate4_B04	XII	1029498	C	A	RPL6B	synonymous_variant	c.261C>A	p.Thr87Thr	1/1
EvolvingFront_WGS_Plate4_B05	XII	1029498	C	A	RPL6B	synonymous_variant	c.261C>A	p.Thr87Thr	0/1
EvolvingFront_WGS_Plate4_B06	XII	1029498	C	A	RPL6B	synonymous_variant	c.261C>A	p.Thr87Thr	0/1
EvolvingFront_WGS_Plate4_B10	XII	1029498	C	A	RPL6B	synonymous_variant	c.261C>A	p.Thr87Thr	0/1
EvolvingFront_WGS_Plate5_A01	XII	1029498	C	A	RPL6B	synonymous_variant	c.261C>A	p.Thr87Thr	1/1
EvolvingFront_WGS_Plate5_A06	XII	1029498	C	A	RPL6B	synonymous_variant	c.261C>A	p.Thr87Thr	1/1
EvolvingFront_WGS_Plate5_A12	XII	1029498	C	A	RPL6B	synonymous_variant	c.261C>A	p.Thr87Thr	1/1
EvolvingFront_WGS_Plate5_B07	XII	1029498	C	A	RPL6B	synonymous_variant	c.261C>A	p.Thr87Thr	1/1
EvolvingFront_WGS_Plate5_G07	XII	1029498	C	A	RPL6B	synonymous_variant	c.261C>A	p.Thr87Thr	1/1
EvolvingFront_WGS_Plate5_G08	XII	1029498	C	A	RPL6B	synonymous_variant	c.261C>A	p.Thr87Thr	1/1
EvolvingFront_WGS_Plate5_G09	XII	1029498	C	A	RPL6B	synonymous_variant	c.261C>A	p.Thr87Thr	1/1
EvolvingFront_WGS_Plate5_G10	XII	1029498	C	A	RPL6B	synonymous_variant	c.261C>A	p.Thr87Thr	1/1
EvolvingFront_WGS_Plate5_G11	XII	1029498	C	A	RPL6B	synonymous_variant	c.261C>A	p.Thr87Thr	1/1
EvolvingFront_WGS_Plate5_G12	XII	1029498	C	A	RPL6B	synonymous_variant	c.261C>A	p.Thr87Thr	1/1
EvolvingFront_WGS_Plate5_H01	XII	1029498	C	A	RPL6B	synonymous_variant	c.261C>A	p.Thr87Thr	1/1
EvolvingFront_WGS_Plate5_H02	XII	1029498	C	A	RPL6B	synonymous_variant	c.261C>A	p.Thr87Thr	1/1
EvolvingFront_WGS_Plate5_H08	XII	1029498	C	A	RPL6B	synonymous_variant	c.261C>A	p.Thr87Thr	1/1
EvolvingFront_WGS_Plate5_H09	XII	1029498	C	A	RPL6B	synonymous_variant	c.261C>A	p.Thr87Thr	0/1
EvolvingFront_WGS_Plate5_H10	XII	1029498	C	A	RPL6B	synonymous_variant	c.261C>A	p.Thr87Thr	0/1
EvolvingFront_WGS_Plate5_H11	XII	1029498	C	A	RPL6B	synonymous_variant	c.261C>A	p.Thr87Thr	1/1
EvolvingFront_WGS_Plate3_A01	XII	1033304	C	T	HMG2	synonymous_variant	c.678C>T	p.Asn226Asn	1/1
EvolvingFront_WGS_Plate2_C08	XII	1041860	T	C	RIF2	missense_variant	c.1127A>G	p.Tyr376Cys	0/1
EvolvingFront_WGS_Plate3_E12	XII	1042284	C	G	RIF2	missense_variant	c.703G>C	p.Val235Leu	0/1
EvolvingFront_WGS_Plate5_D06	XII	1047634	T	C	FMP27	missense_variant	c.3637T>C	p.Trp1213Arg	0/1
EvolvingFront_WGS_Plate4_D01	XIII	23476	G	GA	ERG13	upstream_gene_variant	c.-2942_-2941insT		1/1
EvolvingFront_WGS_Plate4_D04	XIII	23476	G	GA	ERG13	upstream_gene_variant	c.-2942_-2941insT		1/1
EvolvingFront_WGS_Plate1_C02	XIII	118973	T	C	WAR1	upstream_gene_variant	c.-3626A>G		0/1
EvolvingFront_WGS_Plate5_B03	XIII	121022	T	C	FPR3	synonymous_variant	c.303A>G	p.Glu101Glu	1/1
EvolvingFront_WGS_Plate4_D05	XIII	128827	C	A	TCB3	missense_variant	c.541G>T	p.Ala181Ser	0/1
EvolvingFront_WGS_Plate4_E06	XIII	146102	C	T	SMA2	upstream_gene_variant	c.-4569G>A		0/1
EvolvingFront_WGS_Plate4_C01	XIII	167611	T	C	IMD4	upstream_gene_variant	c.-3435A>G		1/1
EvolvingFront_WGS_Plate4_A06	XIII	309762	A	T	SOK2	upstream_gene_variant	c.-4169T>A		1/1
EvolvingFront_WGS_Plate5_B03	XIII	372000	T	G	ERB1	upstream_gene_variant	c.-1483A>C		1/1
EvolvingFront_WGS_Plate1_G08	XIII	414264	A	C	RCO1	missense_variant	c.283A>C	p.Lys95Gln	0/1
EvolvingFront_WGS_Plate5_G09	XIII	454284	G	T	UTP15	missense_variant	c.270G>T	p.Arg90Ser	1/1
EvolvingFront_WGS_Plate3_E03	XIII	466484	C	T	MUB1	missense_variant	c.185C>T	p.Ala62Val	1/1
EvolvingFront_WGS_Plate2_F02	XIII	480186	G	GA	YKU80	frameshift_variant	c.4dupT	p.Ser2fs	1/1
EvolvingFront_WGS_Plate1_G08	XIII	537660	A	C	RRB1	upstream_gene_variant	c.-2962T>G		0/1
EvolvingFront_WGS_Plate1_D04	XIII	552530	C	G	RPS16A	missense_variant	c.59C>G	p.Ala20Gly	1/1
EvolvingFront_WGS_Plate4_C04	XIII	579919	A	G	DNF3	missense_variant	c.4003T>C	p.Cys1335Arg	1/1
EvolvingFront_WGS_Plate5_A12	XIII	630854	CG	C	RTP1	frameshift_variant	c.1831delG	p.Val611fs	0/1
EvolvingFront_WGS_Plate3_G01	XIII	649689	G	A	SGS1	upstream_gene_variant	c.-4431C>T		0/1
EvolvingFront_WGS_Plate5_F05	XIII	715983	A	G	FSH2	synonymous_variant	c.327T>C	p.Phe109Phe	1/1
EvolvingFront_WGS_Plate2_C08	XIII	747630	C	A	DFG5	missense_variant	c.1278C>A	p.Asn426Lys	0/1
EvolvingFront_WGS_Plate4_D05	XIII	752222	G	C	YHM2	missense_variant	c.262G>C	p.Gly88Arg	0/1
EvolvingFront_WGS_Plate5_D11	XIII	756960	A	ATTTCTTATTCTT	RPL20A	upstream_gene_variant	c.-3221_-3220insAAGAATAAGAAA		1/1
EvolvingFront_WGS_Plate3_H03	XIII	769996	T	C	RKR1	upstream_gene_variant	c.-1957A>G		1/1
EvolvingFront_WGS_Plate3_B08	XIII	796187	A	G	CUE1	missense_variant	c.383A>G	p.Asp128Gly	1/1
EvolvingFront_WGS_Plate2_C01	XIII	848958	C	A	ABZ2	missense_variant	c.274C>A	p.His92Asn	0/1
EvolvingFront_WGS_Plate4_E05	XIII	853130	T	C	TDA1	synonymous_variant	c.501T>C	p.Val167Val	1/1
EvolvingFront_WGS_Plate5_E02	XIII	870743	C	A	YME2	missense_variant	c.1883G>T	p.Ser628Ile	1/1
EvolvingFront_WGS_Plate5_E01	XIV	58869	C	G	KRI1	upstream_gene_variant	c.-2972G>C		0/1
EvolvingFront_WGS_Plate3_F03	XIV	64778	G	A	BXI1	upstream_gene_variant	c.-4987C>T		1/1
EvolvingFront_WGS_Plate1_D11	XIV	87993	C	A	PCL1	missense_variant	c.97C>A	p.Pro33Thr	0/1
EvolvingFront_WGS_Plate1_D01	XIV	103969	A	G	MRPL10	missense_variant	c.134T>C	p.Phe45Ser	1/1
EvolvingFront_WGS_Plate1_D02	XIV	103969	A	G	MRPL10	missense_variant	c.134T>C	p.Phe45Ser	1/1
EvolvingFront_WGS_Plate1_D03	XIV	103969	A	G	MRPL10	missense_variant	c.134T>C	p.Phe45Ser	1/1
EvolvingFront_WGS_Plate1_D04	XIV	103969	A	G	MRPL10	missense_variant	c.134T>C	p.Phe45Ser	1/1
EvolvingFront_WGS_Plate1_D07	XIV	103969	A	G	MRPL10	missense_variant	c.134T>C	p.Phe45Ser	1/1
EvolvingFront_WGS_Plate1_D10	XIV	103969	A	G	MRPL10	missense_variant	c.134T>C	p.Phe45Ser	1/1
EvolvingFront_WGS_Plate1_E01	XIV	103969	A	G	MRPL10	missense_variant	c.134T>C	p.Phe45Ser	1/1
EvolvingFront_WGS_Plate1_E04	XIV	103969	A	G	MRPL10	missense_variant	c.134T>C	p.Phe45Ser	1/1
EvolvingFront_WGS_Plate1_F02	XIV	103969	A	G	MRPL10	missense_variant	c.134T>C	p.Phe45Ser	1/1
EvolvingFront_WGS_Plate1_F07	XIV	103969	A	G	MRPL10	missense_variant	c.134T>C	p.Phe45Ser	1/1
EvolvingFront_WGS_Plate1_F08	XIV	103969	A	G	MRPL10	missense_variant	c.134T>C	p.Phe45Ser	1/1
EvolvingFront_WGS_Plate4_C04	XIV	103969	A	G	MRPL10	missense_variant	c.134T>C	p.Phe45Ser	1/1
EvolvingFront_WGS_Plate4_E06	XIV	103969	A	G	MRPL10	missense_variant	c.134T>C	p.Phe45Ser	1/1
EvolvingFront_WGS_Plate5_B12	XIV	103969	A	G	MRPL10	missense_variant	c.134T>C	p.Phe45Ser	1/1
EvolvingFront_WGS_Plate5_C01	XIV	103969	A	G	MRPL10	missense_variant	c.134T>C	p.Phe45Ser	0/1
EvolvingFront_WGS_Plate5_C05	XIV	103969	A	G	MRPL10	missense_variant	c.134T>C	p.Phe45Ser	1/1
EvolvingFront_WGS_Plate5_C08	XIV	103969	A	G	MRPL10	missense_variant	c.134T>C	p.Phe45Ser	1/1
EvolvingFront_WGS_Plate5_C12	XIV	103969	A	G	MRPL10	missense_variant	c.134T>C	p.Phe45Ser	1/1
EvolvingFront_WGS_Plate5_D02	XIV	103969	A	G	MRPL10	missense_variant	c.134T>C	p.Phe45Ser	1/1
EvolvingFront_WGS_Plate5_D03	XIV	103969	A	G	MRPL10	missense_variant	c.134T>C	p.Phe45Ser	1/1
EvolvingFront_WGS_Plate5_D04	XIV	103969	A	G	MRPL10	missense_variant	c.134T>C	p.Phe45Ser	1/1
EvolvingFront_WGS_Plate5_D05	XIV	103969	A	G	MRPL10	missense_variant	c.134T>C	p.Phe45Ser	1/1
EvolvingFront_WGS_Plate3_E10	XIV	137755	G	C	BSC4	missense_variant	c.57G>C	p.Lys19Asn	1/1
EvolvingFront_WGS_Plate5_E04	XIV	151114	G	A	POL2	missense_variant	c.2903G>A	p.Arg968Lys	1/1
EvolvingFront_WGS_Plate2_D05	XIV	171429	GT	G	GIS2	upstream_gene_variant	c.-3640delA		1/1
EvolvingFront_WGS_Plate5_F01	XIV	171429	GT	G	GIS2	upstream_gene_variant	c.-3640delA		1/1
EvolvingFront_WGS_Plate3_D04	XIV	178715	T	C	RAD50	synonymous_variant	c.3306T>C	p.Asp1102Asp	1/1
EVO3D_IRA1_NON_rearray_Plate1-D7	XIV	204739	G	A	KEX2	missense_variant	c.2312G>A	p.Ser771Asn	1/1
EVO3D_IRA1_NON_rearray_Plate1-E2	XIV	204739	G	A	KEX2	missense_variant	c.2312G>A	p.Ser771Asn	1/1
EVO3D_IRA1_NON_rearray_Plate1-E8	XIV	204739	G	A	KEX2	missense_variant	c.2312G>A	p.Ser771Asn	1/1
EVO3D_IRA1_NON_rearray_Plate2-B11	XIV	204739	G	A	KEX2	missense_variant	c.2312G>A	p.Ser771Asn	1/1
EVO3D_IRA1_NON_rearray_Plate2-B12	XIV	204739	G	A	KEX2	missense_variant	c.2312G>A	p.Ser771Asn	1/1
EVO3D_IRA1_NON_rearray_Plate2-C10	XIV	204739	G	A	KEX2	missense_variant	c.2312G>A	p.Ser771Asn	1/1
EVO3D_IRA1_NON_rearray_Plate2-C3	XIV	204739	G	A	KEX2	missense_variant	c.2312G>A	p.Ser771Asn	1/1
EvolvingFront_WGS_Plate3_G07	XIV	204739	G	A	KEX2	missense_variant	c.2312G>A	p.Ser771Asn	1/1
EvolvingFront_WGS_Plate3_G08	XIV	204739	G	A	KEX2	missense_variant	c.2312G>A	p.Ser771Asn	1/1
EvolvingFront_WGS_Plate3_G09	XIV	204739	G	A	KEX2	missense_variant	c.2312G>A	p.Ser771Asn	1/1
EvolvingFront_WGS_Plate3_G10	XIV	204739	G	A	KEX2	missense_variant	c.2312G>A	p.Ser771Asn	1/1
EvolvingFront_WGS_Plate3_G11	XIV	204739	G	A	KEX2	missense_variant	c.2312G>A	p.Ser771Asn	1/1
EvolvingFront_WGS_Plate3_G12	XIV	204739	G	A	KEX2	missense_variant	c.2312G>A	p.Ser771Asn	1/1
EvolvingFront_WGS_Plate3_H01	XIV	204739	G	A	KEX2	missense_variant	c.2312G>A	p.Ser771Asn	0/1
EvolvingFront_WGS_Plate3_H02	XIV	204739	G	A	KEX2	missense_variant	c.2312G>A	p.Ser771Asn	1/1
EvolvingFront_WGS_Plate3_H03	XIV	204739	G	A	KEX2	missense_variant	c.2312G>A	p.Ser771Asn	1/1
EvolvingFront_WGS_Plate3_H05	XIV	204739	G	A	KEX2	missense_variant	c.2312G>A	p.Ser771Asn	1/1
EvolvingFront_WGS_Plate3_H07	XIV	204739	G	A	KEX2	missense_variant	c.2312G>A	p.Ser771Asn	1/1
EvolvingFront_WGS_Plate3_H08	XIV	204739	G	A	KEX2	missense_variant	c.2312G>A	p.Ser771Asn	1/1
EvolvingFront_WGS_Plate3_H09	XIV	204739	G	A	KEX2	missense_variant	c.2312G>A	p.Ser771Asn	1/1
EvolvingFront_WGS_Plate3_H10	XIV	204739	G	A	KEX2	missense_variant	c.2312G>A	p.Ser771Asn	1/1
EvolvingFront_WGS_Plate3_H11	XIV	204739	G	A	KEX2	missense_variant	c.2312G>A	p.Ser771Asn	1/1
EvolvingFront_WGS_Plate3_H12	XIV	204739	G	A	KEX2	missense_variant	c.2312G>A	p.Ser771Asn	1/1
EvolvingFront_WGS_Plate4_A01	XIV	204739	G	A	KEX2	missense_variant	c.2312G>A	p.Ser771Asn	1/1
EvolvingFront_WGS_Plate4_A02	XIV	204739	G	A	KEX2	missense_variant	c.2312G>A	p.Ser771Asn	1/1
EvolvingFront_WGS_Plate4_A03	XIV	204739	G	A	KEX2	missense_variant	c.2312G>A	p.Ser771Asn	1/1
EvolvingFront_WGS_Plate4_A04	XIV	204739	G	A	KEX2	missense_variant	c.2312G>A	p.Ser771Asn	1/1
EvolvingFront_WGS_Plate4_A05	XIV	204739	G	A	KEX2	missense_variant	c.2312G>A	p.Ser771Asn	1/1
EvolvingFront_WGS_Plate4_A06	XIV	204739	G	A	KEX2	missense_variant	c.2312G>A	p.Ser771Asn	1/1
EvolvingFront_WGS_Plate4_A07	XIV	204739	G	A	KEX2	missense_variant	c.2312G>A	p.Ser771Asn	1/1
EvolvingFront_WGS_Plate4_A08	XIV	204739	G	A	KEX2	missense_variant	c.2312G>A	p.Ser771Asn	1/1
EvolvingFront_WGS_Plate4_A09	XIV	204739	G	A	KEX2	missense_variant	c.2312G>A	p.Ser771Asn	1/1
EvolvingFront_WGS_Plate4_A11	XIV	204739	G	A	KEX2	missense_variant	c.2312G>A	p.Ser771Asn	1/1
EvolvingFront_WGS_Plate4_A12	XIV	204739	G	A	KEX2	missense_variant	c.2312G>A	p.Ser771Asn	1/1
EvolvingFront_WGS_Plate4_B01	XIV	204739	G	A	KEX2	missense_variant	c.2312G>A	p.Ser771Asn	1/1
EvolvingFront_WGS_Plate4_B02	XIV	204739	G	A	KEX2	missense_variant	c.2312G>A	p.Ser771Asn	1/1
EvolvingFront_WGS_Plate4_B03	XIV	204739	G	A	KEX2	missense_variant	c.2312G>A	p.Ser771Asn	1/1
EvolvingFront_WGS_Plate4_B04	XIV	204739	G	A	KEX2	missense_variant	c.2312G>A	p.Ser771Asn	1/1
EvolvingFront_WGS_Plate5_H08	XIV	204739	G	A	KEX2	missense_variant	c.2312G>A	p.Ser771Asn	1/1
EvolvingFront_WGS_Plate5_H09	XIV	204739	G	A	KEX2	missense_variant	c.2312G>A	p.Ser771Asn	1/1
EvolvingFront_WGS_Plate5_H10	XIV	204739	G	A	KEX2	missense_variant	c.2312G>A	p.Ser771Asn	1/1
EvolvingFront_WGS_Plate5_H11	XIV	204739	G	A	KEX2	missense_variant	c.2312G>A	p.Ser771Asn	1/1
EvolvingFront_WGS_Plate4_D01	XIV	207141	C	T	SIN4	missense_variant	c.212C>T	p.Ser71Leu	1/1
EvolvingFront_WGS_Plate4_E04	XIV	207879	A	G	SIN4	missense_variant	c.950A>G	p.Asn317Ser	1/1
EvolvingFront_WGS_Plate2_G07	XIV	218512	G	A	ELA1	synonymous_variant	c.151C>T	p.Leu51Leu	1/1
EvolvingFront_WGS_Plate2_G10	XIV	218512	G	A	ELA1	synonymous_variant	c.151C>T	p.Leu51Leu	1/1
EvolvingFront_WGS_Plate2_H02	XIV	218512	G	A	ELA1	synonymous_variant	c.151C>T	p.Leu51Leu	1/1
EvolvingFront_WGS_Plate3_A09	XIV	218512	G	A	ELA1	synonymous_variant	c.151C>T	p.Leu51Leu	1/1
EvolvingFront_WGS_Plate3_B02	XIV	218512	G	A	ELA1	synonymous_variant	c.151C>T	p.Leu51Leu	1/1
EvolvingFront_WGS_Plate3_B08	XIV	218512	G	A	ELA1	synonymous_variant	c.151C>T	p.Leu51Leu	1/1
EvolvingFront_WGS_Plate3_B09	XIV	218512	G	A	ELA1	synonymous_variant	c.151C>T	p.Leu51Leu	1/1
EvolvingFront_WGS_Plate3_C10	XIV	218512	G	A	ELA1	synonymous_variant	c.151C>T	p.Leu51Leu	1/1
EvolvingFront_WGS_Plate3_C11	XIV	218512	G	A	ELA1	synonymous_variant	c.151C>T	p.Leu51Leu	1/1
EvolvingFront_WGS_Plate3_D07	XIV	218512	G	A	ELA1	synonymous_variant	c.151C>T	p.Leu51Leu	1/1
EvolvingFront_WGS_Plate5_H02	XIV	218512	G	A	ELA1	synonymous_variant	c.151C>T	p.Leu51Leu	1/1
EvolvingFront_WGS_Plate3_F06	XIV	229806	C	T	SQS1	upstream_gene_variant	c.-2707G>A		1/1
EvolvingFront_WGS_Plate2_D06	XIV	237628	C	A	ALG9	synonymous_variant	c.36G>T	p.Leu12Leu	1/1
EvolvingFront_WGS_Plate3_G12	XIV	280957	G	A	DUG3	missense_variant	c.526G>A	p.Asp176Asn	1/1
EvolvingFront_WGS_Plate3_D05	XIV	298014	G	A	NPR 1.00	upstream_gene_variant	c.-2505C>T		1/1
EvolvingFront_WGS_Plate3_F09	XIV	345913	A	T	GIM3	missense_variant	c.146T>A	p.Leu49His	1/1
EvolvingFront_WGS_Plate5_H05	XIV	345913	A	T	GIM3	missense_variant	c.146T>A	p.Leu49His	1/1
EvolvingFront_WGS_Plate3_E02	XIV	467219	A	C	MKT1	missense_variant	c.89A>C	p.Asp30Ala	1/1
EvolvingFront_WGS_Plate3_F08	XIV	467219	A	C	MKT1	missense_variant	c.89A>C	p.Asp30Ala	1/1
EvolvingFront_WGS_Plate3_E03	XIV	467219	A	G	MKT1	missense_variant	c.89A>G	p.Asp30Gly	1/1
EvolvingFront_WGS_Plate3_F05	XIV	467219	A	G	MKT1	missense_variant	c.89A>G	p.Asp30Gly	1/1
EvolvingFront_WGS_Plate3_F07	XIV	467219	A	G	MKT1	missense_variant	c.89A>G	p.Asp30Gly	1/1
EvolvingFront_WGS_Plate3_F11	XIV	467219	A	G	MKT1	missense_variant	c.89A>G	p.Asp30Gly	1/1
EvolvingFront_WGS_Plate4_E09	XIV	467219	A	G	MKT1	missense_variant	c.89A>G	p.Asp30Gly	1/1
EvolvingFront_WGS_Plate4_E10	XIV	467219	A	G	MKT1	missense_variant	c.89A>G	p.Asp30Gly	1/1
EvolvingFront_WGS_Plate2_E11	XIV	467219	A	T	MKT1	missense_variant	c.89A>T	p.Asp30Val	0/1
EvolvingFront_WGS_Plate3_E01	XIV	467219	A	T	MKT1	missense_variant	c.89A>T	p.Asp30Val	1/1
EvolvingFront_WGS_Plate3_F06	XIV	467219	A	T	MKT1	missense_variant	c.89A>T	p.Asp30Val	1/1
EvolvingFront_WGS_Plate3_G02	XIV	467219	A	T	MKT1	missense_variant	c.89A>T	p.Asp30Val	1/1
EVO3D_IRA1_NON_rearray_Plate2-B11	XIV	476204	C	A	SWS2	missense_variant	c.416G>T	p.Cys139Phe	1/1
EvolvingFront_WGS_Plate5_C07	XIV	480461	C	T	NIS1	missense_variant	c.694C>T	p.Pro232Ser	1/1
EvolvingFront_WGS_Plate5_E02	XIV	483616	C	T	MKS1	missense_variant	c.61C>T	p.Pro21Ser	1/1
EvolvingFront_WGS_Plate2_E07	XIV	483722	A	G	MKS1	missense_variant	c.167A>G	p.Asn56Ser	1/1
EvolvingFront_WGS_Plate5_G04	XIV	483722	A	G	MKS1	missense_variant	c.167A>G	p.Asn56Ser	1/1
EvolvingFront_WGS_Plate1_G08	XIV	483780	TA	T	MKS1	frameshift_variant	c.232delA	p.Arg78fs	0/1
EvolvingFront_WGS_Plate5_D10	XIV	484140	TATCACTGGTTTTGATACA	T	MKS1	disruptive_inframe_deletion	c.587_604delTCACTGGTTTTGATACAA	p.Ile196_Thr201del	1/1
EvolvingFront_WGS_Plate5_G05	XIV	484471	G	T	MKS1	stop_gained	c.916G>T	p.Glu306*	0/1
EvolvingFront_WGS_Plate2_E09	XIV	484486	G	T	MKS1	stop_gained	c.931G>T	p.Glu311*	0/1
EvolvingFront_WGS_Plate5_G03	XIV	484664	T	C	MKS1	missense_variant	c.1109T>C	p.Leu370Ser	1/1
EvolvingFront_WGS_Plate4_E05	XIV	484666	C	T	MKS1	missense_variant	c.1111C>T	p.Leu371Phe	1/1
EvolvingFront_WGS_Plate3_G01	XIV	484747	GT	G	MKS1	frameshift_variant	c.1195delT	p.Ser399fs	0/1
EvolvingFront_WGS_Plate1_B10	XIV	509781	A	C	GCD10	missense_variant	c.432T>G	p.Ile144Met	1/1
EvolvingFront_WGS_Plate1_D02	XIV	553379	C	G	COG6	upstream_gene_variant	c.-1392G>C		1/1
EvolvingFront_WGS_Plate1_F08	XIV	553379	C	G	COG6	upstream_gene_variant	c.-1392G>C		1/1
EvolvingFront_WGS_Plate5_C05	XIV	553379	C	G	COG6	upstream_gene_variant	c.-1392G>C		1/1
EvolvingFront_WGS_Plate5_C12	XIV	553379	C	G	COG6	upstream_gene_variant	c.-1392G>C		1/1
EvolvingFront_WGS_Plate5_D05	XIV	553379	C	G	COG6	upstream_gene_variant	c.-1392G>C		1/1
EvolvingFront_WGS_Plate1_A09	XIV	570003	C	A	YNL035C	upstream_gene_variant	c.-312G>T		0/1
EvolvingFront_WGS_Plate1_A09	XIV	572150	A	G	YNL034W	synonymous_variant	c.1674A>G	p.Leu558Leu	0/1
EVO3D_IRA1_NON_rearray_Plate2-C3	XIV	626509	C	T	RLP7	missense_variant	c.634G>A	p.Gly212Ser	1/1
EvolvingFront_WGS_Plate5_E09	XIV	628723	C	A	PET8	upstream_gene_variant	c.-2894G>T		1/1
EvolvingFront_WGS_Plate3_E12	XIV	629738	C	T	CIT1	missense_variant	c.1324G>A	p.Gly442Ser	1/1
EvolvingFront_WGS_Plate2_A02	XIV	629755	C	A	CIT1	missense_variant	c.1307G>T	p.Gly436Val	1/1
EvolvingFront_WGS_Plate5_F03	XIV	629755	C	A	CIT1	missense_variant	c.1307G>T	p.Gly436Val	1/1
EvolvingFront_WGS_Plate2_D11	XIV	629822	A	G	CIT1	missense_variant	c.1240T>C	p.Ser414Pro	1/1
EvolvingFront_WGS_Plate5_F05	XIV	629939	CGA	C	CIT1	frameshift_variant	c.1121_1122delTC	p.Phe374fs	1|1
EvolvingFront_WGS_Plate5_F05	XIV	629942	A	ATT	CIT1	frameshift_variant	c.1118_1119dupAA	p.Phe374fs	1|1
EvolvingFront_WGS_Plate5_E06	XIV	629984	C	G	CIT1	missense_variant	c.1078G>C	p.Val360Leu	1/1
EvolvingFront_WGS_Plate5_E07	XIV	629987	C	T	CIT1	missense_variant	c.1075G>A	p.Ala359Thr	1/1
EvolvingFront_WGS_Plate5_D09	XIV	630137	C	T	CIT1	missense_variant	c.925G>A	p.Gly309Ser	1/1
EvolvingFront_WGS_Plate5_F06	XIV	630198	T	G	CIT1	missense_variant	c.864A>C	p.Leu288Phe	1/1
EvolvingFront_WGS_Plate2_E12	XIV	630215	C	T	CIT1	missense_variant	c.847G>A	p.Ala283Thr	1/1
EvolvingFront_WGS_Plate5_E05	XIV	630227	C	A	CIT1	missense_variant	c.835G>T	p.Gly279Cys	1/1
EvolvingFront_WGS_Plate2_D07	XIV	630424	T	C	CIT1	missense_variant	c.638A>G	p.Asp213Gly	1/1
EvolvingFront_WGS_Plate2_C08	XIV	630808	C	T	CIT1	missense_variant	c.254G>A	p.Arg85Lys	1/1
EvolvingFront_WGS_Plate5_F10	XIV	630809	T	C	CIT1	missense_variant	c.253A>G	p.Arg85Gly	1/1
EvolvingFront_WGS_Plate2_E10	XIV	631351	C	T	YNR001W-A	missense_variant	c.89C>T	p.Pro30Leu	1/1
EvolvingFront_WGS_Plate2_B04	XIV	631356	ACACAAAAGTATTTTTGGTCTAGCGGGGGTCATACTTTTCATTTCCGGGCGGCTGCGGCGGAAAAAAACGTGACGCCTTTTAG	A	YNR001W-A	frameshift_variant	c.102_183delGTATTTTTGGTCTAGCGGGGGTCATACTTTTCATTTCCGGGCGGCTGCGGCGGAAAAAAACGTGACGCCTTTTAGCACAAAA	p.Tyr35fs	0|1
EvolvingFront_WGS_Plate2_B05	XIV	631356	ACACAAAAGTATTTTTGGTCTAGCGGGGGTCATACTTTTCATTTCCGGGCGGCTGCGGCGGAAAAAAACGTGACGCCTTTTAG	A	YNR001W-A	frameshift_variant	c.102_183delGTATTTTTGGTCTAGCGGGGGTCATACTTTTCATTTCCGGGCGGCTGCGGCGGAAAAAAACGTGACGCCTTTTAGCACAAAA	p.Tyr35fs	0/1
EvolvingFront_WGS_Plate2_D08	XIV	631356	ACACAAAAGTATTTTTGGTCTAGCGGGGGTCATACTTTTCATTTCCGGGCGGCTGCGGCGGAAAAAAACGTGACGCCTTTTAG	A	YNR001W-A	frameshift_variant	c.102_183delGTATTTTTGGTCTAGCGGGGGTCATACTTTTCATTTCCGGGCGGCTGCGGCGGAAAAAAACGTGACGCCTTTTAGCACAAAA	p.Tyr35fs	0/1
EVO3D_IRA1_NON_rearray_Plate1-E2	XIV	680165	T	G	ALG12	missense_variant	c.1367T>G	p.Phe456Cys	1/1
EvolvingFront_WGS_Plate4_E08	XIV	684865	G	T	SSK2	stop_gained	c.569C>A	p.Ser190*	1/1
EvolvingFront_WGS_Plate1_A01	XIV	684871	T	G	SSK2	missense_variant	c.563A>C	p.Asn188Thr	0/1
EvolvingFront_WGS_Plate1_F07	XIV	696178	C	A	DBP6	missense_variant	c.584C>A	p.Thr195Lys	0/1
EvolvingFront_WGS_Plate1_C04	XIV	700375	A	G	YNR040W	missense_variant	c.686A>G	p.Gln229Arg	0/1
EvolvingFront_WGS_Plate4_A09	XIV	709032	C	T	FPK1	synonymous_variant	c.510C>T	p.His170His	1/1
EvolvingFront_WGS_Plate5_C10	XIV	756614	G	C	DSE4	missense_variant	c.2486C>G	p.Thr829Arg	1/1
EvolvingFront_WGS_Plate4_E11	XV	80554	T	C	YGK3	upstream_gene_variant	c.-1075A>G		0/1
EvolvingFront_WGS_Plate1_G08	XV	87280	AT	A	MDH2	upstream_gene_variant	c.-4361delA		1/1
EvolvingFront_WGS_Plate1_G09	XV	87280	AT	A	MDH2	upstream_gene_variant	c.-4361delA		1/1
EvolvingFront_WGS_Plate2_A01	XV	87280	AT	A	MDH2	upstream_gene_variant	c.-4361delA		1/1
EvolvingFront_WGS_Plate2_A04	XV	87280	AT	A	MDH2	upstream_gene_variant	c.-4361delA		1/1
EvolvingFront_WGS_Plate2_A07	XV	87280	AT	A	MDH2	upstream_gene_variant	c.-4361delA		1/1
EvolvingFront_WGS_Plate2_A08	XV	87280	AT	A	MDH2	upstream_gene_variant	c.-4361delA		1/1
EvolvingFront_WGS_Plate2_A10	XV	87280	AT	A	MDH2	upstream_gene_variant	c.-4361delA		1/1
EvolvingFront_WGS_Plate2_A12	XV	87280	AT	A	MDH2	upstream_gene_variant	c.-4361delA		1/1
EvolvingFront_WGS_Plate2_B02	XV	87280	AT	A	MDH2	upstream_gene_variant	c.-4361delA		1/1
EvolvingFront_WGS_Plate2_B03	XV	87280	AT	A	MDH2	upstream_gene_variant	c.-4361delA		1/1
EvolvingFront_WGS_Plate2_B08	XV	87280	AT	A	MDH2	upstream_gene_variant	c.-4361delA		1/1
EvolvingFront_WGS_Plate2_B10	XV	87280	AT	A	MDH2	upstream_gene_variant	c.-4361delA		1/1
EvolvingFront_WGS_Plate2_C04	XV	87280	AT	A	MDH2	upstream_gene_variant	c.-4361delA		1/1
EvolvingFront_WGS_Plate2_C08	XV	87280	AT	A	MDH2	upstream_gene_variant	c.-4361delA		1/1
EvolvingFront_WGS_Plate2_D01	XV	87280	AT	A	MDH2	upstream_gene_variant	c.-4361delA		1/1
EvolvingFront_WGS_Plate2_D05	XV	87280	AT	A	MDH2	upstream_gene_variant	c.-4361delA		1/1
EvolvingFront_WGS_Plate2_D06	XV	87280	AT	A	MDH2	upstream_gene_variant	c.-4361delA		1/1
EvolvingFront_WGS_Plate2_D07	XV	87280	AT	A	MDH2	upstream_gene_variant	c.-4361delA		1/1
EvolvingFront_WGS_Plate2_D08	XV	87280	AT	A	MDH2	upstream_gene_variant	c.-4361delA		1/1
EvolvingFront_WGS_Plate2_D10	XV	87280	AT	A	MDH2	upstream_gene_variant	c.-4361delA		1/1
EvolvingFront_WGS_Plate2_D11	XV	87280	AT	A	MDH2	upstream_gene_variant	c.-4361delA		1/1
EvolvingFront_WGS_Plate2_D12	XV	87280	AT	A	MDH2	upstream_gene_variant	c.-4361delA		1/1
EvolvingFront_WGS_Plate2_E01	XV	87280	AT	A	MDH2	upstream_gene_variant	c.-4361delA		1/1
EvolvingFront_WGS_Plate2_E02	XV	87280	AT	A	MDH2	upstream_gene_variant	c.-4361delA		1/1
EvolvingFront_WGS_Plate2_E03	XV	87280	AT	A	MDH2	upstream_gene_variant	c.-4361delA		1/1
EvolvingFront_WGS_Plate2_E08	XV	87280	AT	A	MDH2	upstream_gene_variant	c.-4361delA		1/1
EvolvingFront_WGS_Plate2_E09	XV	87280	AT	A	MDH2	upstream_gene_variant	c.-4361delA		1/1
EvolvingFront_WGS_Plate2_E10	XV	87280	AT	A	MDH2	upstream_gene_variant	c.-4361delA		1/1
EvolvingFront_WGS_Plate2_F02	XV	87280	AT	A	MDH2	upstream_gene_variant	c.-4361delA		1/1
EvolvingFront_WGS_Plate2_F06	XV	87280	AT	A	MDH2	upstream_gene_variant	c.-4361delA		1/1
EvolvingFront_WGS_Plate2_F08	XV	87280	AT	A	MDH2	upstream_gene_variant	c.-4361delA		0/1
EvolvingFront_WGS_Plate5_D06	XV	87280	AT	A	MDH2	upstream_gene_variant	c.-4361delA		1/1
EvolvingFront_WGS_Plate5_D08	XV	87280	AT	A	MDH2	upstream_gene_variant	c.-4361delA		1/1
EvolvingFront_WGS_Plate5_D11	XV	87280	AT	A	MDH2	upstream_gene_variant	c.-4361delA		1/1
EvolvingFront_WGS_Plate5_E01	XV	87280	AT	A	MDH2	upstream_gene_variant	c.-4361delA		1/1
EvolvingFront_WGS_Plate5_E04	XV	87280	AT	A	MDH2	upstream_gene_variant	c.-4361delA		1/1
EvolvingFront_WGS_Plate5_E06	XV	87280	AT	A	MDH2	upstream_gene_variant	c.-4361delA		1/1
EvolvingFront_WGS_Plate5_E07	XV	87280	AT	A	MDH2	upstream_gene_variant	c.-4361delA		1/1
EvolvingFront_WGS_Plate5_E10	XV	87280	AT	A	MDH2	upstream_gene_variant	c.-4361delA		1/1
EvolvingFront_WGS_Plate5_E11	XV	87280	AT	A	MDH2	upstream_gene_variant	c.-4361delA		1/1
EvolvingFront_WGS_Plate5_F01	XV	87280	AT	A	MDH2	upstream_gene_variant	c.-4361delA		1/1
EvolvingFront_WGS_Plate5_F02	XV	87280	AT	A	MDH2	upstream_gene_variant	c.-4361delA		1/1
EvolvingFront_WGS_Plate5_F04	XV	87280	AT	A	MDH2	upstream_gene_variant	c.-4361delA		1/1
EvolvingFront_WGS_Plate5_F05	XV	87280	AT	A	MDH2	upstream_gene_variant	c.-4361delA		1/1
EvolvingFront_WGS_Plate5_F06	XV	87280	AT	A	MDH2	upstream_gene_variant	c.-4361delA		1/1
EvolvingFront_WGS_Plate5_F07	XV	87280	AT	A	MDH2	upstream_gene_variant	c.-4361delA		1/1
EvolvingFront_WGS_Plate5_F09	XV	87280	AT	A	MDH2	upstream_gene_variant	c.-4361delA		1/1
EvolvingFront_WGS_Plate5_F11	XV	87280	AT	A	MDH2	upstream_gene_variant	c.-4361delA		1/1
EvolvingFront_WGS_Plate5_G05	XV	87280	AT	A	MDH2	upstream_gene_variant	c.-4361delA		1/1
EvolvingFront_WGS_Plate2_C10	XV	109215	A	G	SHR5	missense_variant	c.40A>G	p.Thr14Ala	0/1
EvolvingFront_WGS_Plate2_E01	XV	136491	C	G	YOL099C	upstream_gene_variant	c.-3983G>C		1/1
EvolvingFront_WGS_Plate5_C12	XV	173652	T	G	IRA2	stop_gained	c.2583T>G	p.Tyr861*	0/1
EvolvingFront_WGS_Plate1_E04	XV	174089	C	A	IRA2	stop_gained	c.3020C>A	p.Ser1007*	0/1
EvolvingFront_WGS_Plate5_C01	XV	179375	C	A	IRA2	stop_gained	c.8306C>A	p.Ser2769*	0/1
EvolvingFront_WGS_Plate2_F06	XV	231806	G	GA	DDR2	upstream_gene_variant	c.-52_-51insT		0/1
EvolvingFront_WGS_Plate3_A04	XV	231806	G	GA	DDR2	upstream_gene_variant	c.-52_-51insT		1/1
EvolvingFront_WGS_Plate1_C04	XV	252292	C	G	NOP12	missense_variant	c.355G>C	p.Val119Leu	0/1
EvolvingFront_WGS_Plate3_H07	XV	301304	A	ATG	PLB3	upstream_gene_variant	c.-4045_-4044insTG		1/1
EvolvingFront_WGS_Plate4_C03	XV	301304	A	ATG	PLB3	upstream_gene_variant	c.-4045_-4044insTG		0|0
EvolvingFront_WGS_Plate1_A08	XV	301306	G	A	PLB3	upstream_gene_variant	c.-4043G>A		0/1
EvolvingFront_WGS_Plate4_C03	XV	301306	G	A	PLB3	upstream_gene_variant	c.-4043G>A		0|0
EvolvingFront_WGS_Plate1_A05	XV	320402	T	G	SIN3	stop_gained	c.3465T>G	p.Tyr1155*	0/1
EvolvingFront_WGS_Plate2_H02	XV	327890	G	T	RRP6	synonymous_variant	c.1059G>T	p.Pro353Pro	1/1
EvolvingFront_WGS_Plate5_E01	XV	372916	G	T	SFM1	missense_variant	c.524C>A	p.Ala175Asp	0/1
EvolvingFront_WGS_Plate4_A01	XV	428190	C	T	VHS3	missense_variant	c.1668G>A	p.Met556Ile	1/1
EvolvingFront_WGS_Plate4_A12	XV	433315	T	G	SGT1	missense_variant	c.1130T>G	p.Val377Gly	1/1
EvolvingFront_WGS_Plate4_D05	XV	435366	C	T	ASE1	missense_variant	c.980G>A	p.Arg327Lys	0/1
EvolvingFront_WGS_Plate3_F05	XV	436911	A	G	ASE1	upstream_gene_variant	c.-566T>C		1/1
EvolvingFront_WGS_Plate4_A07	XV	441458	T	G	YOR059C	upstream_gene_variant	c.-1200A>C		1/1
EVO3D_IRA1_NON_rearray_Plate1-E8	XV	515292	G	A	RAS1	missense_variant	c.49G>A	p.Gly17Ser	1/1
EvolvingFront_WGS_Plate5_D07	XV	546554	C	G	RPO31	upstream_gene_variant	c.-2409G>C		1/1
EvolvingFront_WGS_Plate5_C05	XV	563779	G	C	RGA1	synonymous_variant	c.2610G>C	p.Val870Val	0/1
EvolvingFront_WGS_Plate2_F09	XV	608680	G	T	SPP2	missense_variant	c.518C>A	p.Thr173Lys	1/1
EvolvingFront_WGS_Plate2_F10	XV	608680	G	T	SPP2	missense_variant	c.518C>A	p.Thr173Lys	1/1
EvolvingFront_WGS_Plate2_F12	XV	608680	G	T	SPP2	missense_variant	c.518C>A	p.Thr173Lys	1/1
EvolvingFront_WGS_Plate2_G01	XV	608680	G	T	SPP2	missense_variant	c.518C>A	p.Thr173Lys	1/1
EvolvingFront_WGS_Plate2_G02	XV	608680	G	T	SPP2	missense_variant	c.518C>A	p.Thr173Lys	1/1
EvolvingFront_WGS_Plate2_G03	XV	608680	G	T	SPP2	missense_variant	c.518C>A	p.Thr173Lys	1/1
EvolvingFront_WGS_Plate2_G04	XV	608680	G	T	SPP2	missense_variant	c.518C>A	p.Thr173Lys	1/1
EvolvingFront_WGS_Plate2_G05	XV	608680	G	T	SPP2	missense_variant	c.518C>A	p.Thr173Lys	1/1
EvolvingFront_WGS_Plate2_G06	XV	608680	G	T	SPP2	missense_variant	c.518C>A	p.Thr173Lys	1/1
EvolvingFront_WGS_Plate2_G07	XV	608680	G	T	SPP2	missense_variant	c.518C>A	p.Thr173Lys	0/1
EvolvingFront_WGS_Plate2_G09	XV	608680	G	T	SPP2	missense_variant	c.518C>A	p.Thr173Lys	1/1
EvolvingFront_WGS_Plate2_G10	XV	608680	G	T	SPP2	missense_variant	c.518C>A	p.Thr173Lys	1/1
EvolvingFront_WGS_Plate2_G11	XV	608680	G	T	SPP2	missense_variant	c.518C>A	p.Thr173Lys	1/1
EvolvingFront_WGS_Plate2_G12	XV	608680	G	T	SPP2	missense_variant	c.518C>A	p.Thr173Lys	1/1
EvolvingFront_WGS_Plate2_H01	XV	608680	G	T	SPP2	missense_variant	c.518C>A	p.Thr173Lys	1/1
EvolvingFront_WGS_Plate2_H02	XV	608680	G	T	SPP2	missense_variant	c.518C>A	p.Thr173Lys	1/1
EvolvingFront_WGS_Plate2_H03	XV	608680	G	T	SPP2	missense_variant	c.518C>A	p.Thr173Lys	1/1
EvolvingFront_WGS_Plate2_H04	XV	608680	G	T	SPP2	missense_variant	c.518C>A	p.Thr173Lys	1/1
EvolvingFront_WGS_Plate2_H05	XV	608680	G	T	SPP2	missense_variant	c.518C>A	p.Thr173Lys	1/1
EvolvingFront_WGS_Plate2_H06	XV	608680	G	T	SPP2	missense_variant	c.518C>A	p.Thr173Lys	1/1
EvolvingFront_WGS_Plate2_H07	XV	608680	G	T	SPP2	missense_variant	c.518C>A	p.Thr173Lys	1/1
EvolvingFront_WGS_Plate2_H08	XV	608680	G	T	SPP2	missense_variant	c.518C>A	p.Thr173Lys	1/1
EvolvingFront_WGS_Plate2_H09	XV	608680	G	T	SPP2	missense_variant	c.518C>A	p.Thr173Lys	1/1
EvolvingFront_WGS_Plate2_H10	XV	608680	G	T	SPP2	missense_variant	c.518C>A	p.Thr173Lys	1/1
EvolvingFront_WGS_Plate2_H11	XV	608680	G	T	SPP2	missense_variant	c.518C>A	p.Thr173Lys	1/1
EvolvingFront_WGS_Plate3_A01	XV	608680	G	T	SPP2	missense_variant	c.518C>A	p.Thr173Lys	1/1
EvolvingFront_WGS_Plate3_A02	XV	608680	G	T	SPP2	missense_variant	c.518C>A	p.Thr173Lys	1/1
EvolvingFront_WGS_Plate3_A03	XV	608680	G	T	SPP2	missense_variant	c.518C>A	p.Thr173Lys	1/1
EvolvingFront_WGS_Plate3_A04	XV	608680	G	T	SPP2	missense_variant	c.518C>A	p.Thr173Lys	1/1
EvolvingFront_WGS_Plate3_A05	XV	608680	G	T	SPP2	missense_variant	c.518C>A	p.Thr173Lys	1/1
EvolvingFront_WGS_Plate3_A07	XV	608680	G	T	SPP2	missense_variant	c.518C>A	p.Thr173Lys	1/1
EvolvingFront_WGS_Plate3_A08	XV	608680	G	T	SPP2	missense_variant	c.518C>A	p.Thr173Lys	1/1
EvolvingFront_WGS_Plate3_A09	XV	608680	G	T	SPP2	missense_variant	c.518C>A	p.Thr173Lys	1/1
EvolvingFront_WGS_Plate3_A10	XV	608680	G	T	SPP2	missense_variant	c.518C>A	p.Thr173Lys	1/1
EvolvingFront_WGS_Plate3_A12	XV	608680	G	T	SPP2	missense_variant	c.518C>A	p.Thr173Lys	1/1
EvolvingFront_WGS_Plate3_B01	XV	608680	G	T	SPP2	missense_variant	c.518C>A	p.Thr173Lys	1/1
EvolvingFront_WGS_Plate3_B02	XV	608680	G	T	SPP2	missense_variant	c.518C>A	p.Thr173Lys	1/1
EvolvingFront_WGS_Plate3_B03	XV	608680	G	T	SPP2	missense_variant	c.518C>A	p.Thr173Lys	1/1
EvolvingFront_WGS_Plate3_B04	XV	608680	G	T	SPP2	missense_variant	c.518C>A	p.Thr173Lys	1/1
EvolvingFront_WGS_Plate3_B05	XV	608680	G	T	SPP2	missense_variant	c.518C>A	p.Thr173Lys	1/1
EvolvingFront_WGS_Plate3_B06	XV	608680	G	T	SPP2	missense_variant	c.518C>A	p.Thr173Lys	1/1
EvolvingFront_WGS_Plate3_B07	XV	608680	G	T	SPP2	missense_variant	c.518C>A	p.Thr173Lys	1/1
EvolvingFront_WGS_Plate3_B08	XV	608680	G	T	SPP2	missense_variant	c.518C>A	p.Thr173Lys	1/1
EvolvingFront_WGS_Plate3_B09	XV	608680	G	T	SPP2	missense_variant	c.518C>A	p.Thr173Lys	1/1
EvolvingFront_WGS_Plate3_B10	XV	608680	G	T	SPP2	missense_variant	c.518C>A	p.Thr173Lys	1/1
EvolvingFront_WGS_Plate3_B11	XV	608680	G	T	SPP2	missense_variant	c.518C>A	p.Thr173Lys	1/1
EvolvingFront_WGS_Plate3_B12	XV	608680	G	T	SPP2	missense_variant	c.518C>A	p.Thr173Lys	1/1
EvolvingFront_WGS_Plate3_C01	XV	608680	G	T	SPP2	missense_variant	c.518C>A	p.Thr173Lys	1/1
EvolvingFront_WGS_Plate3_C02	XV	608680	G	T	SPP2	missense_variant	c.518C>A	p.Thr173Lys	1/1
EvolvingFront_WGS_Plate3_C03	XV	608680	G	T	SPP2	missense_variant	c.518C>A	p.Thr173Lys	1/1
EvolvingFront_WGS_Plate3_C04	XV	608680	G	T	SPP2	missense_variant	c.518C>A	p.Thr173Lys	1/1
EvolvingFront_WGS_Plate3_C05	XV	608680	G	T	SPP2	missense_variant	c.518C>A	p.Thr173Lys	1/1
EvolvingFront_WGS_Plate3_C06	XV	608680	G	T	SPP2	missense_variant	c.518C>A	p.Thr173Lys	1/1
EvolvingFront_WGS_Plate3_C07	XV	608680	G	T	SPP2	missense_variant	c.518C>A	p.Thr173Lys	1/1
EvolvingFront_WGS_Plate3_C08	XV	608680	G	T	SPP2	missense_variant	c.518C>A	p.Thr173Lys	1/1
EvolvingFront_WGS_Plate3_C09	XV	608680	G	T	SPP2	missense_variant	c.518C>A	p.Thr173Lys	1/1
EvolvingFront_WGS_Plate3_C10	XV	608680	G	T	SPP2	missense_variant	c.518C>A	p.Thr173Lys	1/1
EvolvingFront_WGS_Plate3_C11	XV	608680	G	T	SPP2	missense_variant	c.518C>A	p.Thr173Lys	1/1
EvolvingFront_WGS_Plate3_C12	XV	608680	G	T	SPP2	missense_variant	c.518C>A	p.Thr173Lys	1/1
EvolvingFront_WGS_Plate3_D01	XV	608680	G	T	SPP2	missense_variant	c.518C>A	p.Thr173Lys	1/1
EvolvingFront_WGS_Plate3_D02	XV	608680	G	T	SPP2	missense_variant	c.518C>A	p.Thr173Lys	1/1
EvolvingFront_WGS_Plate3_D03	XV	608680	G	T	SPP2	missense_variant	c.518C>A	p.Thr173Lys	1/1
EvolvingFront_WGS_Plate3_D04	XV	608680	G	T	SPP2	missense_variant	c.518C>A	p.Thr173Lys	1/1
EvolvingFront_WGS_Plate3_D05	XV	608680	G	T	SPP2	missense_variant	c.518C>A	p.Thr173Lys	1/1
EvolvingFront_WGS_Plate3_D07	XV	608680	G	T	SPP2	missense_variant	c.518C>A	p.Thr173Lys	1/1
EvolvingFront_WGS_Plate3_D08	XV	608680	G	T	SPP2	missense_variant	c.518C>A	p.Thr173Lys	1/1
EvolvingFront_WGS_Plate3_D09	XV	608680	G	T	SPP2	missense_variant	c.518C>A	p.Thr173Lys	1/1
EvolvingFront_WGS_Plate3_D10	XV	608680	G	T	SPP2	missense_variant	c.518C>A	p.Thr173Lys	1/1
EvolvingFront_WGS_Plate3_D11	XV	608680	G	T	SPP2	missense_variant	c.518C>A	p.Thr173Lys	1/1
EvolvingFront_WGS_Plate3_D12	XV	608680	G	T	SPP2	missense_variant	c.518C>A	p.Thr173Lys	1/1
EvolvingFront_WGS_Plate5_G07	XV	608680	G	T	SPP2	missense_variant	c.518C>A	p.Thr173Lys	1/1
EvolvingFront_WGS_Plate5_G08	XV	608680	G	T	SPP2	missense_variant	c.518C>A	p.Thr173Lys	1/1
EvolvingFront_WGS_Plate5_G09	XV	608680	G	T	SPP2	missense_variant	c.518C>A	p.Thr173Lys	1/1
EvolvingFront_WGS_Plate5_G10	XV	608680	G	T	SPP2	missense_variant	c.518C>A	p.Thr173Lys	1/1
EvolvingFront_WGS_Plate5_G11	XV	608680	G	T	SPP2	missense_variant	c.518C>A	p.Thr173Lys	1/1
EvolvingFront_WGS_Plate5_G12	XV	608680	G	T	SPP2	missense_variant	c.518C>A	p.Thr173Lys	1/1
EvolvingFront_WGS_Plate5_H01	XV	608680	G	T	SPP2	missense_variant	c.518C>A	p.Thr173Lys	1/1
EvolvingFront_WGS_Plate5_H02	XV	608680	G	T	SPP2	missense_variant	c.518C>A	p.Thr173Lys	1/1
EvolvingFront_WGS_Plate2_H08	XV	625806	G	A	SLP1	missense_variant	c.1078G>A	p.Glu360Lys	0/1
EvolvingFront_WGS_Plate2_C11	XV	636168	C	A	MTR10	missense_variant	c.2330C>A	p.Ala777Glu	1/1
EvolvingFront_WGS_Plate1_A06	XV	754244	CAAATAT	C	STE13	conservative_inframe_deletion	c.760_765delATATTT	p.Ile254_Phe255del	1/1
EvolvingFront_WGS_Plate5_E04	XV	763816	G	A	HER1	missense_variant	c.992G>A	p.Arg331Lys	1/1
EvolvingFront_WGS_Plate3_E11	XV	770476	G	A	MCP1	upstream_gene_variant	c.-2699C>T		1/1
EvolvingFront_WGS_Plate1_C06	XV	779647	T	C	RPL33B	upstream_gene_variant	c.-242A>G		0/1
EvolvingFront_WGS_Plate5_D11	XV	781353	G	A	DFR1	missense_variant	c.448G>A	p.Ala150Thr	1/1
EvolvingFront_WGS_Plate1_A09	XV	782473	T	G	HES1	synonymous_variant	c.480T>G	p.Ser160Ser	0/1
EvolvingFront_WGS_Plate2_E11	XV	805907	G	T	SEC63	missense_variant	c.1117C>A	p.Gln373Lys	0/1
EvolvingFront_WGS_Plate1_B10	XV	818647	T	G	RPT4	upstream_gene_variant	c.-4939A>C		1/1
EvolvingFront_WGS_Plate1_C04	XV	818647	T	G	RPT4	upstream_gene_variant	c.-4939A>C		1/1
EvolvingFront_WGS_Plate5_A12	XV	818647	T	G	RPT4	upstream_gene_variant	c.-4939A>C		1/1
EVO3D_IRA1_NON_rearray_Plate2-B12	XV	861486	G	T	YPK9	synonymous_variant	c.312G>T	p.Ser104Ser	1/1
EvolvingFront_WGS_Plate2_F05	XV	863077	T	G	YPK9	missense_variant	c.1903T>G	p.Phe635Val	1/1
EvolvingFront_WGS_Plate5_G06	XV	863077	T	G	YPK9	missense_variant	c.1903T>G	p.Phe635Val	1/1
EvolvingFront_WGS_Plate2_A04	XV	863524	G	A	YPK9	missense_variant	c.2350G>A	p.Gly784Arg	1/1
EvolvingFront_WGS_Plate1_D04	XV	866109	C	T	YOR292C	synonymous_variant	c.474G>A	p.Thr158Thr	0/1
EvolvingFront_WGS_Plate4_A04	XV	881207	C	A	RAX1	synonymous_variant	c.243C>A	p.Ile81Ile	1/1
EvolvingFront_WGS_Plate3_D03	XV	928393	T	C	MYO2	synonymous_variant	c.2673T>C	p.Val891Val	1/1
EvolvingFront_WGS_Plate2_G09	XV	1062387	G	A	FRE5	missense_variant	c.824G>A	p.Gly275Glu	1/1
EvolvingFront_WGS_Plate1_F07	XVI	27997	G	C	PBI1	synonymous_variant	c.168C>G	p.Ser56Ser	0/1
EvolvingFront_WGS_Plate5_A11	XVI	39392	C	T	DIM1	missense_variant	c.272C>T	p.Ala91Val	0/1
EvolvingFront_WGS_Plate2_C02	XVI	48269	T	A	FUM1	missense_variant	c.934T>A	p.Ser312Thr	1/1
EvolvingFront_WGS_Plate2_C04	XVI	72767	G	A	VIK1	synonymous_variant	c.240C>T	p.Asp80Asp	1/1
EvolvingFront_WGS_Plate3_F08	XVI	113739	G	T	FAS2	missense_variant	c.5088G>T	p.Lys1696Asn	1/1
EvolvingFront_WGS_Plate1_A05	XVI	125213	C	G	NEW1	missense_variant	c.3447C>G	p.Asn1149Lys	0/1
EvolvingFront_WGS_Plate4_D05	XVI	156322	A	C	PUS1	upstream_gene_variant	c.-3173T>G		0|1
EvolvingFront_WGS_Plate4_D05	XVI	156324	A	T	PUS1	upstream_gene_variant	c.-3175T>A		0|1
EvolvingFront_WGS_Plate4_D05	XVI	156325	A	T	PUS1	upstream_gene_variant	c.-3176T>A		0|1
EvolvingFront_WGS_Plate4_D05	XVI	156326	A	T	PUS1	upstream_gene_variant	c.-3177T>A		0|1
EvolvingFront_WGS_Plate4_D05	XVI	156328	G	T	PUS1	upstream_gene_variant	c.-3179C>A		0|1
EvolvingFront_WGS_Plate5_B03	XVI	165478	G	A	HRR25	synonymous_variant	c.1203G>A	p.Gln401Gln	1|1
EvolvingFront_WGS_Plate5_B03	XVI	165481	C	G	HRR25	synonymous_variant	c.1206C>G	p.Val402Val	1|1
EvolvingFront_WGS_Plate3_F10	XVI	313919	C	A	KAP120	missense_variant	c.532C>A	p.Gln178Lys	1/1
EvolvingFront_WGS_Plate3_E05	XVI	364072	G	C	FMP30	upstream_gene_variant	c.-4666C>G		1/1
EvolvingFront_WGS_Plate4_C07	XVI	368751	C	A	EEB1	stop_gained	c.691G>T	p.Glu231*	1/1
EvolvingFront_WGS_Plate1_F03	XVI	436464	G	T	tC(GCA)P1	upstream_gene_variant	c.-500C>A		0/1
EvolvingFront_WGS_Plate5_C09	XVI	436464	G	T	tC(GCA)P1	upstream_gene_variant	c.-500C>A		0/1
EvolvingFront_WGS_Plate1_G08	XVI	476727	G	T	ISM1	missense_variant	c.2275C>A	p.Gln759Lys	0/1
EvolvingFront_WGS_Plate2_F07	XVI	536686	C	T	RQC2	missense_variant	c.2251G>A	p.Glu751Lys	0/1
EvolvingFront_WGS_Plate4_D08	XVI	553126	A	C	ULA1	missense_variant	c.1107A>C	p.Lys369Asn	1/1
EvolvingFront_WGS_Plate1_F03	XVI	606714	TGTTGCTGCAACATAGGTTGTTGCAATGGTGCCCGCAGTTGCTGCGGGAATTGAA	T	SDD 4.00	disruptive_inframe_deletion	c.545_598delTTCAATTCCCGCAGCAACTGCGGGCACCATTGCAACAACCTATGTTGCAGCAAC	p.Leu182_Gln199del	0/1
EvolvingFront_WGS_Plate5_C09	XVI	606714	TGTTGCTGCAACATAGGTTGTTGCAATGGTGCCCGCAGTTGCTGCGGGAATTGAA	T	SDD 4.00	disruptive_inframe_deletion	c.545_598delTTCAATTCCCGCAGCAACTGCGGGCACCATTGCAACAACCTATGTTGCAGCAAC	p.Leu182_Gln199del	0/1
EvolvingFront_WGS_Plate3_A09	XVI	650481	T	TTATTATTATTACTATTATTAC	PUF2	conservative_inframe_insertion	c.3161_3181dupGTAATAATAGTAATAATAATA	p.Ser1054_Asn1060dup	1/1
EvolvingFront_WGS_Plate3_E01	XVI	675346	G	C	ARO7	missense_variant	c.286C>G	p.Pro96Ala	1/1
EVO3D_IRA1_NON_rearray_Plate1-D7	XVI	689666	T	TA	SPE3	upstream_gene_variant	c.-4230_-4229insT		1/1
EvolvingFront_WGS_Plate4_E11	XVI	696785	G	A	OPY2	missense_variant	c.35C>T	p.Ser12Phe	0/1
EvolvingFront_WGS_Plate5_C07	XVI	738345	G	C	COG4	missense_variant	c.1225C>G	p.Pro409Ala	1/1
EvolvingFront_WGS_Plate3_F12	XVI	749067	C	T	RPC40	upstream_gene_variant	c.-2232G>A		1/1
EvolvingFront_WGS_Plate3_H12	XVI	754378	T	TG	MRD1	upstream_gene_variant	c.-2460_-2459insC		1/1
EvolvingFront_WGS_Plate1_D08	XVI	860419	TG	T	tG(GCC)P2	frameshift_variant	c.44delG	p.Gly15fs	0/1
EvolvingFront_WGS_Plate1_D11	XVI	940751	T	G	ARR3	missense_variant	c.830T>G	p.Ile277Ser	1/1
EvolvingFront_WGS_Plate1_E03	XVI	940751	T	G	ARR3	missense_variant	c.830T>G	p.Ile277Ser	1/1
EvolvingFront_WGS_Plate1_F01	XVI	940751	T	G	ARR3	missense_variant	c.830T>G	p.Ile277Ser	1/1
EvolvingFront_WGS_Plate1_F03	XVI	940751	T	G	ARR3	missense_variant	c.830T>G	p.Ile277Ser	1/1
EvolvingFront_WGS_Plate1_F10	XVI	940751	T	G	ARR3	missense_variant	c.830T>G	p.Ile277Ser	1/1
EvolvingFront_WGS_Plate4_B05	XVI	940751	T	G	ARR3	missense_variant	c.830T>G	p.Ile277Ser	1/1
EvolvingFront_WGS_Plate4_B07	XVI	940751	T	G	ARR3	missense_variant	c.830T>G	p.Ile277Ser	1/1
EvolvingFront_WGS_Plate4_B09	XVI	940751	T	G	ARR3	missense_variant	c.830T>G	p.Ile277Ser	0/1
EvolvingFront_WGS_Plate4_B11	XVI	940751	T	G	ARR3	missense_variant	c.830T>G	p.Ile277Ser	1/1
EvolvingFront_WGS_Plate4_B12	XVI	940751	T	G	ARR3	missense_variant	c.830T>G	p.Ile277Ser	1/1
EvolvingFront_WGS_Plate4_C01	XVI	940751	T	G	ARR3	missense_variant	c.830T>G	p.Ile277Ser	1/1
EvolvingFront_WGS_Plate4_C02	XVI	940751	T	G	ARR3	missense_variant	c.830T>G	p.Ile277Ser	1/1
EvolvingFront_WGS_Plate4_C06	XVI	940751	T	G	ARR3	missense_variant	c.830T>G	p.Ile277Ser	1/1
EvolvingFront_WGS_Plate4_C08	XVI	940751	T	G	ARR3	missense_variant	c.830T>G	p.Ile277Ser	1/1
EvolvingFront_WGS_Plate4_C10	XVI	940751	T	G	ARR3	missense_variant	c.830T>G	p.Ile277Ser	1/1
EvolvingFront_WGS_Plate4_C12	XVI	940751	T	G	ARR3	missense_variant	c.830T>G	p.Ile277Ser	1/1
EvolvingFront_WGS_Plate4_D01	XVI	940751	T	G	ARR3	missense_variant	c.830T>G	p.Ile277Ser	1/1
EvolvingFront_WGS_Plate4_D02	XVI	940751	T	G	ARR3	missense_variant	c.830T>G	p.Ile277Ser	1/1
EvolvingFront_WGS_Plate4_D03	XVI	940751	T	G	ARR3	missense_variant	c.830T>G	p.Ile277Ser	1/1
EvolvingFront_WGS_Plate4_D04	XVI	940751	T	G	ARR3	missense_variant	c.830T>G	p.Ile277Ser	1/1
EvolvingFront_WGS_Plate4_D06	XVI	940751	T	G	ARR3	missense_variant	c.830T>G	p.Ile277Ser	1/1
EvolvingFront_WGS_Plate4_D07	XVI	940751	T	G	ARR3	missense_variant	c.830T>G	p.Ile277Ser	1/1
EvolvingFront_WGS_Plate4_D08	XVI	940751	T	G	ARR3	missense_variant	c.830T>G	p.Ile277Ser	1/1
EvolvingFront_WGS_Plate4_D12	XVI	940751	T	G	ARR3	missense_variant	c.830T>G	p.Ile277Ser	1/1
EvolvingFront_WGS_Plate4_E04	XVI	940751	T	G	ARR3	missense_variant	c.830T>G	p.Ile277Ser	1/1
EvolvingFront_WGS_Plate4_E05	XVI	940751	T	G	ARR3	missense_variant	c.830T>G	p.Ile277Ser	1/1
EvolvingFront_WGS_Plate4_E07	XVI	940751	T	G	ARR3	missense_variant	c.830T>G	p.Ile277Ser	1/1
EvolvingFront_WGS_Plate4_E10	XVI	940751	T	G	ARR3	missense_variant	c.830T>G	p.Ile277Ser	1/1
EvolvingFront_WGS_Plate4_E12	XVI	940751	T	G	ARR3	missense_variant	c.830T>G	p.Ile277Ser	1/1
EvolvingFront_WGS_Plate5_C02	XVI	940751	T	G	ARR3	missense_variant	c.830T>G	p.Ile277Ser	1/1
EvolvingFront_WGS_Plate5_C03	XVI	940751	T	G	ARR3	missense_variant	c.830T>G	p.Ile277Ser	1/1
EvolvingFront_WGS_Plate5_C06	XVI	940751	T	G	ARR3	missense_variant	c.830T>G	p.Ile277Ser	1/1
EvolvingFront_WGS_Plate5_C07	XVI	940751	T	G	ARR3	missense_variant	c.830T>G	p.Ile277Ser	1/1
EvolvingFront_WGS_Plate5_C09	XVI	940751	T	G	ARR3	missense_variant	c.830T>G	p.Ile277Ser	1/1
EvolvingFront_WGS_Plate5_C10	XVI	940751	T	G	ARR3	missense_variant	c.830T>G	p.Ile277Ser	1/1
EvolvingFront_WGS_Plate5_D01	XVI	940751	T	G	ARR3	missense_variant	c.830T>G	p.Ile277Ser	1/1

## Sheet: COMMON VARIANTS
Ancestor	Count	Note	GENE	EFFECT	NT_CHANGE	CHROM	POS	REF	ALT	AA_CHANGE	verbose_mutation
TOR1	21	ancestral	TOR1	missense_variant	c.5136T>G	X	564551	T	G	p.Phe1712Leu	X:564551:T:G:TOR1:missense_variant:c.5136T>G:p.Phe1712Leu
TOR1	21	pre-existing	MRPL10	missense_variant	c.134T>C	XIV	103969	A	G	p.Phe45Ser	XIV:103969:A:G:MRPL10:missense_variant:c.134T>C:p.Phe45Ser
TOR1	14	pre-existing	YGR235C	missense_variant	c.103A>C	VII	961959	T	G	p.Asn35His	VII:961959:T:G:YGR235C:missense_variant:c.103A>C:p.Asn35His
TOR1	14	pre-existing	tF(GAA)H2	upstream_gene_variant	c.-3506G>T	VIII	362075	C	A	nan	VIII:362075:C:A:tF(GAA)H2:upstream_gene_variant:c.-3506G>T:nan
TOR1	7	pre-existing	VPS53	upstream_gene_variant	c.-2825_-2824insTA	X	393675	TTA	TTATA	nan	X:393675:TTA:TTATA:VPS53:upstream_gene_variant:c.-2825_-2824insTA:nan
TOR1	5	pre-existing	COG6	upstream_gene_variant	c.-1392G>C	XIV	553379	C	G	nan	XIV:553379:C:G:COG6:upstream_gene_variant:c.-1392G>C:nan
TOR1	3	pre-existing	YJR011C	upstream_gene_variant	c.-4930_-4929insTA	X	464355	T	TTA	nan	X:464355:T:TTA:YJR011C:upstream_gene_variant:c.-4930_-4929insTA:nan
IRA1_NON	131	ancestral	IRA1	stop_gained	c.4202T>A	II	522427	A	T	p.Leu1401*	II:522427:A:T:IRA1:stop_gained:c.4202T>A:p.Leu1401*
IRA1_NON	131	pre-existing	YFL021C-A	upstream_gene_variant	c.-4512A>T	VI	101127	T	A	nan	VI:101127:T:A:YFL021C-A:upstream_gene_variant:c.-4512A>T:nan
IRA1_NON	131	pre-existing	RPL6B	synonymous_variant	c.261C>A	XII	1029498	C	A	p.Thr87Thr	XII:1029498:C:A:RPL6B:synonymous_variant:c.261C>A:p.Thr87Thr
IRA1_NON	78	pre-existing	SPP2	missense_variant	c.518C>A	XV	608680	G	T	p.Thr173Lys	XV:608680:G:T:SPP2:missense_variant:c.518C>A:p.Thr173Lys
IRA1_NON	42	pre-existing	ATG1	missense_variant	c.1407G>C	VII	161471	G	C	p.Leu469Phe	VII:161471:G:C:ATG1:missense_variant:c.1407G>C:p.Leu469Phe
IRA1_NON	42	pre-existing	KEX2	missense_variant	c.2312G>A	XIV	204739	G	A	p.Ser771Asn	XIV:204739:G:A:KEX2:missense_variant:c.2312G>A:p.Ser771Asn
IRA1_NON	12	pre-existing	PAB1	missense_variant	c.127G>C	V	510499	G	C	p.Gly43Arg	V:510499:G:C:PAB1:missense_variant:c.127G>C:p.Gly43Arg
IRA1_NON	11	pre-existing	ELA1	synonymous_variant	c.151C>T	XIV	218512	G	A	p.Leu51Leu	XIV:218512:G:A:ELA1:synonymous_variant:c.151C>T:p.Leu51Leu
IRA1_NON	6	pre-existing	YGR266W	missense_variant	c.703C>A	VII	1023358	C	A	p.Gln235Lys	VII:1023358:C:A:YGR266W:missense_variant:c.703C>A:p.Gln235Lys
IRA1_NON	5	likely recurrent adaptive	PUF3	frameshift_variant	c.911dupC	XII	123802	AG	AGG	p.Tyr305fs	XII:123802:AG:AGG:PUF3:frameshift_variant:c.911dupC:p.Tyr305fs
IRA1_NON	4	likely recurrent adaptive	PUF3	frameshift_variant	c.912delC	XII	123802	AG	A	p.Tyr305fs	XII:123802:AG:A:PUF3:frameshift_variant:c.912delC:p.Tyr305fs
IRA1_NON	3	likely recurrent adaptive	KSP1	stop_gained	c.1805C>G	VIII	269744	G	C	p.Ser602*	VIII:269744:G:C:KSP1:stop_gained:c.1805C>G:p.Ser602*
IRA1_NON	3	likely recurrent adaptive	KSP1	missense_variant	c.811G>A	VIII	270738	C	T	p.Asp271Asn	VIII:270738:C:T:KSP1:missense_variant:c.811G>A:p.Asp271Asn
IRA1_NON	3	likely recurrent adaptive	PUF3	frameshift_variant	c.1814delA	XII	122900	AT	A	p.Asn605fs	XII:122900:AT:A:PUF3:frameshift_variant:c.1814delA:p.Asn605fs
IRA1_NON	3	pre-existing	RPT4	upstream_gene_variant	c.-4939A>C	XV	818647	T	G	nan	XV:818647:T:G:RPT4:upstream_gene_variant:c.-4939A>C:nan
IRA1_MIS	152	ancestral	IRA1	missense_variant	c.3932C>T	II	522697	G	A	p.Ala1311Val	II:522697:G:A:IRA1:missense_variant:c.3932C>T:p.Ala1311Val
IRA1_MIS	49	pre-existing	MDH2	upstream_gene_variant	c.-4361delA	XV	87280	AT	A	nan	XV:87280:AT:A:MDH2:upstream_gene_variant:c.-4361delA:nan
IRA1_MIS	15	pre-existing	YKL050C	upstream_gene_variant	c.-1454G>A	XI	347074	C	T	nan	XI:347074:C:T:YKL050C:upstream_gene_variant:c.-1454G>A:nan
IRA1_MIS	5	pre-existing	MIT1	disruptive_inframe_deletion	c.1083_1085delTAA	V	142941	CAAT	C	p.Asn362del	V:142941:CAAT:C:MIT1:disruptive_inframe_deletion:c.1083_1085delTAA:p.Asn362del
IRA1_MIS	4	likely recurrent adaptive	MKT1	missense_variant	c.89A>G	XIV	467219	A	G	p.Asp30Gly	XIV:467219:A:G:MKT1:missense_variant:c.89A>G:p.Asp30Gly
IRA1_MIS	4	likely recurrent adaptive	MKT1	missense_variant	c.89A>T	XIV	467219	A	T	p.Asp30Val	XIV:467219:A:T:MKT1:missense_variant:c.89A>T:p.Asp30Val
IRA1_MIS	3	pre-existing	YER010C	upstream_gene_variant	c.-3970G>T	V	177308	C	A	nan	V:177308:C:A:YER010C:upstream_gene_variant:c.-3970G>T:nan
IRA1_MIS	3	pre-existing	TDA2	upstream_gene_variant	c.-1199_-1198insA	V	303524	AT	ATT	nan	V:303524:AT:ATT:TDA2:upstream_gene_variant:c.-1199_-1198insA:nan
IRA1_MIS	3	pre-existing	YNR001W-A	frameshift_variant	c.102_183delGTATTTTTGGTCTAGCGGGGGTCATACTTTTCATTTCCGGGCGGCTGCGGCGGAAAAAAACGTGACGCCTTTTAGCACAAAA	XIV	631356	ACACAAAAGTATTTTTGGTCTAGCGGGGGTCATACTTTTCATTTCCGGGCGGCTGCGGCGGAAAAAAACGTGACGCCTTTTAG	A	p.Tyr35fs	XIV:631356:ACACAAAAGTATTTTTGGTCTAGCGGGGGTCATACTTTTCATTTCCGGGCGGCTGCGGCGGAAAAAAACGTGACGCCTTTTAG:A:YNR001W-A:frameshift_variant:c.102_183delGTATTTTTGGTCTAGCGGGGGTCATACTTTTCATTTCCGGGCGGCTGCGGCGGAAAAAAACGTGACGCCTTTTAGCACAAAA:p.Tyr35fs
GPB2	23	ancestral	GPB2	stop_gained	c.846T>G	I	40104	T	G	p.Tyr282*	I:40104:T:G:GPB2:stop_gained:c.846T>G:p.Tyr282*
GPB2	23	pre-existing	YFL021C-A	upstream_gene_variant	c.-4512A>T	VI	101127	T	A	nan	VI:101127:T:A:YFL021C-A:upstream_gene_variant:c.-4512A>T:nan
GPB2	9	pre-existing	ACT1	upstream_gene_variant	c.-3369G>T	VI	58065	C	A	nan	VI:58065:C:A:ACT1:upstream_gene_variant:c.-3369G>T:nan
GPB2	5	pre-existing	PAL1	missense_variant	c.1291G>A	IV	1170535	C	T	p.Val431Ile	IV:1170535:C:T:PAL1:missense_variant:c.1291G>A:p.Val431Ile
CYR1	34	pre-existing	MED8	upstream_gene_variant	c.-746T>A	II	610499	A	T	nan	II:610499:A:T:MED8:upstream_gene_variant:c.-746T>A:nan
CYR1	34	ancestral	CYR1	missense_variant	c.2750C>A	X	427906	C	A	p.Ser917Tyr	X:427906:C:A:CYR1:missense_variant:c.2750C>A:p.Ser917Tyr
CYR1	34	pre-existing	ARR3	missense_variant	c.830T>G	XVI	940751	T	G	p.Ile277Ser	XVI:940751:T:G:ARR3:missense_variant:c.830T>G:p.Ile277Ser
CYR1	16	pre-existing	UBR2	upstream_gene_variant	c.-3463A>T	XII	196744	T	A	nan	XII:196744:T:A:UBR2:upstream_gene_variant:c.-3463A>T:nan
CYR1	3	pre-existing	YJR011C	upstream_gene_variant	c.-4930_-4929insTA	X	464355	T	TTA	nan	X:464355:T:TTA:YJR011C:upstream_gene_variant:c.-4930_-4929insTA:nan

## Sheet: BEFORE MANUAL CURATION
IGV_search	manually_verified	variant to purge	location	REF	ALT	alt_calls	variant_string
chrI:-19-81	POOR MAPPING		chrI:31	A	['AC']	EvolvingFront_WGS_Plate5_A03:A|AC (78.0, 2/2)	ref|NC_001133| 31 . A AC 52.75 . AC=1;AF=0.001305;AN=730;BaseQRankSum=0.268;DP=16659;ExcessHet=3.0103;FS=59.428;InbreedingCoeff=0.5679;MLEAC=1;MLEAF=0.001305;MQ=53.52;MQRankSum=-2.596;QD=13.19;ReadPosRankSum=-0.768;SOR=0.643 GT:AD:DP:GQ:PGT:PID:PL:PS 0/0:38,0:38:99:.:.:0,104,1199:. 0/0:45,0:45:99:.:.:0,120,1514:. 0/0:40,0:40:99:.:.:0,105,1314:. 0/0:43,0:43:99:.:.:0,105,1413:. 0/0:43,0:43:99:.:.:0…
chrI:1940-2040	TRUE		chrI:1990	T	['C']	EvolvingFront_WGS_Plate4_C05:T|C (99.0, 20/7)	ref|NC_001133| 1990 . T C 208.69 . AC=1;AF=0.001312;AN=730;BaseQRankSum=1.04;DP=18504;ExcessHet=3.0103;FS=6.306;InbreedingCoeff=0.6233;MLEAC=1;MLEAF=0.001312;MQ=56.31;MQRankSum=-1.099;QD=7.73;ReadPosRankSum=-2.765;SOR=2.093 GT:AD:DP:GQ:PGT:PID:PL:PS 0/0:34,0:34:99:.:.:0,102,1202:. 0/0:45,0:45:99:.:.:0,120,1514:. 0/0:44,0:44:99:.:.:0,102,1588:. 0/0:43,0:43:99:.:.:0,105,1413:. 0/0:43,0:43:99:.:.:0,…
chrI:1949-2049	TRUE		chrI:1999	G	['A']	EvolvingFront_WGS_Plate4_C05:G|A (99.0, 18/7)	ref|NC_001133| 1999 . G A 214.7 . AC=1;AF=0.001312;AN=730;BaseQRankSum=1.32;DP=18492;ExcessHet=3.0103;FS=3.916;InbreedingCoeff=0.6212;MLEAC=1;MLEAF=0.001312;MQ=56.02;MQRankSum=-0.968;QD=8.59;ReadPosRankSum=-1.988;SOR=1.751 GT:AD:DP:GQ:PGT:PID:PL:PS 0/0:34,0:34:99:.:.:0,102,1202:. 0/0:45,0:45:99:.:.:0,120,1514:. 0/0:44,0:44:99:.:.:0,102,1588:. 0/0:43,0:43:99:.:.:0,105,1413:. 0/0:43,0:43:99:.:.:0,1…
chrI:1952-2052	TRUE		chrI:2002	G	['A']	EvolvingFront_WGS_Plate4_C05:G|A (99.0, 16/7)	ref|NC_001133| 2002 . G A 220.7 . AC=1;AF=0.001312;AN=730;BaseQRankSum=1.14;DP=18486;ExcessHet=3.0103;FS=6.402;InbreedingCoeff=0.6212;MLEAC=1;MLEAF=0.001312;MQ=55.69;MQRankSum=-0.823;QD=9.6;ReadPosRankSum=-1.82;SOR=2.093 GT:AD:DP:GQ:PGT:PID:PL:PS 0/0:34,0:34:99:.:.:0,102,1202:. 0/0:45,0:45:99:.:.:0,120,1514:. 0/0:44,0:44:99:.:.:0,102,1588:. 0/0:43,0:43:99:.:.:0,105,1413:. 0/0:43,0:43:99:.:.:0,111…
chrI:1955-2055	TRUE		chrI:2005	G	['T']	EvolvingFront_WGS_Plate4_C05:G|T (99.0, 16/7)	ref|NC_001133| 2005 . G T 220.72 . AC=1;AF=0.001312;AN=730;BaseQRankSum=1.41;DP=18485;ExcessHet=3.0103;FS=6.402;InbreedingCoeff=0.6138;MLEAC=1;MLEAF=0.001312;MQ=55.69;MQRankSum=-0.823;QD=9.6;ReadPosRankSum=-0.49;SOR=2.093 GT:AD:DP:GQ:PGT:PID:PL:PS 0/0:34,0:34:99:.:.:0,102,1202:. 0/0:45,0:45:99:.:.:0,120,1514:. 0/0:44,0:44:99:.:.:0,102,1588:. 0/0:43,0:43:99:.:.:0,105,1413:. 0/0:43,0:43:99:.:.:0,11…
chrI:9610-9710	TRUE		chrI:9660	G	['C']	EvolvingFront_WGS_Plate3_F05:C/C (99.0, 0/74)	ref|NC_001133| 9660 . G C 2828.47 . AC=2;AF=0.002632;AN=730;DP=17810;ExcessHet=0.0029;FS=0;InbreedingCoeff=0.6364;MLEAC=2;MLEAF=0.002632;MQ=60;QD=25.36;SOR=1.061 GT:AD:DP:GQ:PL 0/0:39,0:39:99:0,105,1423 0/0:62,0:62:99:0,108,1800 0/0:41,0:41:99:0,99,1462 0/0:42,0:42:99:0,111,1665 0/0:51,0:51:99:0,120,1800 0/0:49,0:49:99:0,120,1800 0/0:48,0:48:99:0,100,1755 0/0:38,0:38:99:0,99,1181 0/0:37,0:37:99:0…
chrI:25404-25504	POOR MAPPING		chrI:25454	C	['A']	EvolvingFront_WGS_Plate5_A06:C|A (99.0, 54/75)	ref|NC_001133| 25454 . C A 2851.72 . AC=1;AF=0.001312;AN=730;BaseQRankSum=-0.42;DP=29529;ExcessHet=3.0103;FS=8.146;InbreedingCoeff=0.6118;MLEAC=1;MLEAF=0.001312;MQ=59.09;MQRankSum=-2.755;QD=22.11;ReadPosRankSum=9.37;SOR=1.333 GT:AD:DP:GQ:PGT:PID:PL:PS 0/0:56,0:56:99:.:.:0,111,1800:. 0/0:58,0:58:99:.:.:0,120,1800:. 0/0:56,0:56:99:.:.:0,120,1800:. 0/0:69,0:69:99:.:.:0,120,1800:. 0/0:67,0:67:99:.:.:…
chrI:25438-25538	POOR MAPPING		chrI:25488	TG	['T']	EvolvingFront_WGS_Plate1_A03:TG|T (67.0, 2/7) EvolvingFront_WGS_Plate1_B10:TG|T (99.0, 4/12) EvolvingFront_WGS_Plate1_E05:TG|T (8.0, 2/29) EvolvingFront_WGS_Plate1_F08:T|T (36.0, 0/12) EvolvingFront_WGS_Plate3_G06:T|T (38.0, 0/14) EvolvingFront_WGS_Plate4_B12:T|T (59.0, 0/22)	ref|NC_001133| 25487 . TG T 3501.99 . AC=9;AF=0.018;AN=730;BaseQRankSum=0.241;DP=24275;ExcessHet=0;FS=1.726;InbreedingCoeff=0.6321;MLEAC=14;MLEAF=0.018;MQ=58.32;MQRankSum=1.38;QD=30.72;ReadPosRankSum=0.366;SOR=0.845 GT:AD:DP:GQ:PGT:PID:PL:PS 0/0:34,0:34:90:.:.:0,90,1350:. 0/0:58,0:58:99:.:.:0,120,1800:. 0/0:33,0:33:87:.:.:0,87,1305:. 0/0:56,0:56:99:.:.:0,100,1800:. 0/0:48,0:48:99:.:.:0,120,1800:.…
chrI:25573-25673	POOR MAPPING		chrI:25623	AAAGTACCGGTCCATGGCTCGGTTGTAGTTGTAACCAAACCTTCACTGGTTGGAGTTCTGATAACAATCACGGTTTCGTCAGTTGGTTGACCGTTAGTACCGGTGACGGTGGTCATCTCAGTGGATGTAGAGGTG	['A']	EvolvingFront_WGS_Plate1_A03:AAAGTACCGGTCCATGGCTCGGTTGTAGTTGTAACCAAACCTTCACTGGTTGGAGTTCTGATAACAATCACGGTTTCGTCAGTTGGTTGACCGTTAGTACCGGTGACGGTGGTCATCTCAGTGGATGTAGAGGTG|A (69.0, 2/5) EvolvingFront_WGS_Plate1_B10:AAAGTACCGGTCCATGGCTCGGTTGTAGTTGTAACCAAACCTTCACTGGTTGGAGTTCTGATAACAATCACGGTTTCGTCAGTTGGTTGACCGTTAGTACCGGTGACGGTGGTCATCTCAGTGGATGTAGAGGTG|A (99.0, 8/10) EvolvingFront_WGS_Plate1_E05:AAAGTACCGGT…	ref|NC_001133| 25489 . AAAGTACCGGTCCATGGCTCGGTTGTAGTTGTAACCAAACCTTCACTGGTTGGAGTTCTGATAACAATCACGGTTTCGTCAGTTGGTTGACCGTTAGTACCGGTGACGGTGGTCATCTCAGTGGATGTAGAGGTG A 3393.4 . AC=8;AF=0.017;AN=730;BaseQRankSum=0.366;DP=23051;ExcessHet=0;FS=5.927;InbreedingCoeff=0.6127;MLEAC=12;MLEAF=0.016;MQ=56.13;MQRankSum=1.98;QD=32.32;ReadPosRankSum=0.941;SOR=1.119 GT:AD:DP:GQ:PGT:PID:PL:PS 0/0:34,0:34:81:.:.:0,81,1…
chrI:39212-39312	TRUE		chrI:39262	G	['T']	EvolvingFront_WGS_Plate5_B12:T/T (99.0, 0/120)	ref|NC_001133| 39262 . G T 4603.32 . AC=2;AF=0.002618;AN=730;DP=22274;ExcessHet=0.0028;FS=0;InbreedingCoeff=0.6491;MLEAC=2;MLEAF=0.002618;MQ=60;QD=33.27;SOR=0.833 GT:AD:DP:GQ:PL 0/0:37,0:37:99:0,102,1401 0/0:66,0:66:99:0,119,1800 0/0:39,0:39:99:0,107,1418 0/0:52,0:52:99:0,104,1800 0/0:55,0:55:99:0,99,1800 0/0:48,0:48:99:0,104,1800 0/0:50,0:50:99:0,104,1800 0/0:44,0:44:99:0,108,1283 0/0:55,0:55:99…
chrI:39787-39887	TRUE		chrI:39837	T	['C']	EvolvingFront_WGS_Plate5_A04:T/C (99.0, 75/89)	ref|NC_001133| 39837 . T C 3535.74 . AC=1;AF=0.001312;AN=730;BaseQRankSum=0.944;DP=22065;ExcessHet=3.0103;FS=3.563;InbreedingCoeff=0.6056;MLEAC=1;MLEAF=0.001312;MQ=60;MQRankSum=0;QD=21.56;ReadPosRankSum=-0.127;SOR=0.962 GT:AD:DP:GQ:PL 0/0:40,0:40:99:0,100,1406 0/0:66,0:66:99:0,119,1800 0/0:43,0:43:99:0,108,1552 0/0:52,0:52:99:0,104,1800 0/0:55,0:55:99:0,99,1800 0/0:48,0:48:99:0,111,1800 0/0:50,0:…
chrI:39788-39888	TRUE		chrI:39838	A	['AT']	EvolvingFront_WGS_Plate5_A04:A/AT (99.0, 77/89)	ref|NC_001133| 39838 . A AT 3331.28 . AC=1;AF=0.001319;AN=730;BaseQRankSum=1.24;DP=22039;ExcessHet=3.0103;FS=3.572;InbreedingCoeff=0.62;MLEAC=1;MLEAF=0.001319;MQ=60;MQRankSum=0;QD=20.07;ReadPosRankSum=0.177;SOR=0.973 GT:AD:DP:GQ:PL 0/0:40,0:40:99:0,100,1406 0/0:66,0:66:99:0,119,1800 0/0:43,0:43:99:0,108,1552 0/0:52,0:52:99:0,104,1800 0/0:55,0:55:99:0,99,1800 0/0:48,0:48:99:0,111,1800 0/0:50,0:50:…
chrI:40054-40154	TRUE		chrI:40104	T	['G']	EvolvingFront_WGS_Plate1_D06:G/G (99.0, 0/124) EvolvingFront_WGS_Plate1_D08:G/G (99.0, 0/95) EvolvingFront_WGS_Plate1_D09:G/G (99.0, 0/144) EvolvingFront_WGS_Plate1_E05:G/G (99.0, 0/56) EvolvingFront_WGS_Plate4_B06:G/G (11.0, 4/46) EvolvingFront_WGS_Plate4_B08:G/G (82.0, 2/54) EvolvingFront_WGS_Plate4_B10:G/G (99.0, 3/62) EvolvingFront_WGS_Plate4_C03:G/G (98.0, 4/75) EvolvingFront_WGS_Plate4_C05:…	ref|NC_001133| 40104 . T G 60909.1 . AC=47;AF=0.062;AN=730;BaseQRankSum=0.214;DP=22464;ExcessHet=0;FS=0;InbreedingCoeff=0.777;MLEAC=51;MLEAF=0.067;MQ=60;MQRankSum=0;QD=33.6;ReadPosRankSum=0.391;SOR=0.686 GT:AD:DP:GQ:PL 0/0:36,0:36:99:0,99,1261 0/0:66,0:66:99:0,119,1800 0/0:43,0:43:99:0,108,1552 0/0:52,0:52:99:0,104,1800 0/0:55,0:55:99:0,99,1800 0/0:48,0:48:99:0,111,1800 0/0:50,0:50:99:0,104,1800 …
chrI:56374-56474	TRUE		chrI:56424	T	['A']	EvolvingFront_WGS_Plate3_C08:A/A (99.0, 0/53)	ref|NC_001133| 56424 . T A 2083.48 . AC=2;AF=0.002639;AN=730;DP=19091;ExcessHet=0.0029;FS=0;InbreedingCoeff=0.6449;MLEAC=2;MLEAF=0.002639;MQ=60;QD=31.26;SOR=1.287 GT:AD:DP:GQ:PL 0/0:34,0:34:99:0,99,1332 0/0:53,0:53:99:0,120,1800 0/0:35,0:35:99:0,99,1365 0/0:48,0:48:99:0,105,1800 0/0:41,0:41:99:0,108,1426 0/0:44,0:44:99:0,105,1596 0/0:44,0:44:99:0,99,1548 0/0:40,0:40:99:0,102,1385 0/0:50,0:50:99:0…
chrI:62871-62971	TRUE		chrI:62921	C	['G']	EVO3D_IRA1_NON_rearray_Plate1-E8:G/G (99.0, 0/54)	ref|NC_001133| 62921 . C G 1932.43 . AC=2;AF=0.002639;AN=730;DP=20214;ExcessHet=0.0029;FS=0;InbreedingCoeff=0.6546;MLEAC=2;MLEAF=0.002639;MQ=60;QD=27.76;SOR=0.693 GT:AD:DP:GQ:PL 0/0:40,0:40:99:0,105,1337 0/0:53,0:53:99:0,120,1800 1/1:0,54:54:99:1983,162,0 0/0:56,0:56:99:0,120,1800 0/0:41,0:41:99:0,108,1426 0/0:44,0:44:99:0,105,1596 0/0:42,0:42:99:0,117,1800 0/0:37,0:37:99:0,99,1457 0/0:54,0:54:99…
chrI:95299-95399	TRUE		chrI:95349	A	['G']	EvolvingFront_WGS_Plate4_A03:G/G (99.0, 0/65)	ref|NC_001133| 95349 . A G 2586.45 . AC=2;AF=0.002639;AN=730;DP=21294;ExcessHet=0.0029;FS=0;InbreedingCoeff=0.6514;MLEAC=2;MLEAF=0.002639;MQ=60;QD=29.09;SOR=0.723 GT:AD:DP:GQ:PL 0/0:41,0:41:99:0,105,1575 0/0:49,0:49:99:0,109,1800 0/0:37,0:37:99:0,102,1349 0/0:52,0:52:99:0,120,1800 0/0:49,0:49:99:0,115,1800 0/0:45,0:45:99:0,103,1255 0/0:37,0:37:99:0,108,1508 0/0:39,0:39:99:0,100,1369 0/0:48,0:48:9…
chrI:111454-111554	TRUE		chrI:111504	C	['A']	EvolvingFront_WGS_Plate4_D12:A/A (99.0, 2/75)	ref|NC_001133| 111504 . C A 2654.4 . AC=2;AF=0.002632;AN=730;BaseQRankSum=-1.225;DP=19647;ExcessHet=0.0029;FS=3.067;InbreedingCoeff=0.6509;MLEAC=2;MLEAF=0.002632;MQ=60;MQRankSum=0;QD=34.47;ReadPosRankSum=-0.257;SOR=0.152 GT:AD:DP:GQ:PL 0/0:37,0:37:99:0,101,1330 0/0:64,0:64:99:0,120,1800 0/0:39,0:39:99:0,100,1415 0/0:58,0:58:99:0,106,1800 0/0:48,0:48:99:0,107,1800 0/0:48,0:48:99:0,103,1774 0/0:47,…
chrI:116074-116174	TRUE		chrI:116124	G	['C']	EvolvingFront_WGS_Plate2_G11:C/C (99.0, 0/44)	ref|NC_001133| 116124 . G C 1770.44 . AC=2;AF=0.002639;AN=730;DP=19364;ExcessHet=0.0029;FS=0;InbreedingCoeff=0.6538;MLEAC=2;MLEAF=0.002639;MQ=60;QD=26.08;SOR=0.693 GT:AD:DP:GQ:PL 0/0:38,0:38:99:0,102,1360 0/0:56,0:56:99:0,107,1800 0/0:38,0:38:99:0,104,1575 0/0:40,0:40:99:0,102,1457 0/0:45,0:45:99:0,104,1395 0/0:44,0:44:99:0,105,1553 0/0:44,0:44:99:0,99,1624 0/0:40,0:40:99:0,99,1477 0/0:53,0:53:99…
chrI:127017-127117	TRUE		chrI:127067	C	['A']	EvolvingFront_WGS_Plate2_A12:C/A (99.0, 18/13)	ref|NC_001133| 127067 . C A 438.76 . AC=1;AF=0.001319;AN=730;BaseQRankSum=0.308;DP=21857;ExcessHet=3.0103;FS=5.599;InbreedingCoeff=0.6199;MLEAC=1;MLEAF=0.001319;MQ=60;MQRankSum=0;QD=14.15;ReadPosRankSum=-0.421;SOR=1.802 GT:AD:DP:GQ:PL 0/0:40,0:40:99:0,111,1435 0/0:56,0:56:99:0,108,1800 0/0:40,0:40:99:0,101,1575 0/0:55,0:55:99:0,102,1800 0/0:48,0:48:99:0,120,1800 0/0:48,0:48:99:0,99,1518 0/0:54,0:…
chrI:127608-127708	TRUE		chrI:127658	C	['A']	EvolvingFront_WGS_Plate2_A08:C/A (99.0, 10/8) EvolvingFront_WGS_Plate5_F07:C/A (99.0, 65/73)	ref|NC_001133| 127658 . C A 2473.41 . AC=2;AF=0.002625;AN=730;BaseQRankSum=-1.702;DP=22323;ExcessHet=3.016;FS=5.364;InbreedingCoeff=0.5972;MLEAC=2;MLEAF=0.002625;MQ=60;MQRankSum=0;QD=15.86;ReadPosRankSum=0.591;SOR=0.743 GT:AD:DP:GQ:PL 0/0:45,0:45:99:0,101,1710 0/0:56,0:56:99:0,108,1800 0/0:42,0:42:99:0,99,1531 0/0:55,0:55:99:0,102,1800 0/0:48,0:48:99:0,120,1800 0/0:48,0:48:99:0,99,1518 0/0:54,0:5…
chrI:146632-146732	TRUE		chrI:146682	G	['C']	EvolvingFront_WGS_Plate2_H06:C/C (73.0, 1/37)	ref|NC_001133| 146682 . G C 1394.49 . AC=2;AF=0.002639;AN=730;BaseQRankSum=0.904;DP=21356;ExcessHet=0.0029;FS=0;InbreedingCoeff=0.6431;MLEAC=2;MLEAF=0.002639;MQ=60;MQRankSum=0;QD=25.42;ReadPosRankSum=0.137;SOR=0.306 GT:AD:DP:GQ:PL 0/0:41,0:41:99:0,108,1620 0/0:59,0:59:99:0,119,1800 0/0:31,0:31:93:0,93,1137 0/0:43,0:43:99:0,102,1530 0/0:41,0:41:99:0,101,1510 0/0:50,0:50:99:0,118,1697 0/0:48,0:48:9…
chrI:228756-228856	TRUE		chrI:228806	T	['C']	EvolvingFront_WGS_Plate5_B08:T/C (99.0, 101/112)	ref|NC_001133| 228806 . T C 3823.7 . AC=1;AF=0.001312;AN=730;BaseQRankSum=1.57;DP=23859;ExcessHet=3.0103;FS=2.336;InbreedingCoeff=0.6214;MLEAC=1;MLEAF=0.001312;MQ=59.57;MQRankSum=-1.437;QD=17.95;ReadPosRankSum=-0.842;SOR=0.552 GT:AD:DP:GQ:PL 0/0:40,0:40:99:0,105,1465 0/0:75,0:75:99:0,120,1800 0/0:40,0:40:99:0,102,1493 0/0:57,0:57:99:0,101,1800 0/0:54,0:54:99:0,120,1800 0/0:56,0:56:99:0,120,1800 0…
chrI:230086-230186	POOR MAPPING		chrI:230136	GGGTGT	['G']	EvolvingFront_WGS_Plate1_C06:GGGTGT/G (92.0, 57/7) EvolvingFront_WGS_Plate5_H10:G/G (46.0, 9/117)	ref|NC_001133| 230131 . GGGTGT G 4580.03 . AC=3;AF=0.003906;AN=730;BaseQRankSum=2.44;DP=27297;ExcessHet=0.0085;FS=46.044;InbreedingCoeff=0.6375;MLEAC=3;MLEAF=0.003906;MQ=56.58;MQRankSum=-2.071;QD=24.11;ReadPosRankSum=1.03;SOR=0.477 GT:AD:DP:GQ:PL 0/0:80,0:80:99:0,120,1800 0/0:84,0:84:99:0,116,1800 0/0:70,0:70:99:0,99,1800 0/0:53,0:53:99:0,103,1665 0/0:54,0:54:99:0,120,1800 0/0:49,0:49:99:0,111,16…
chrI:230139-230239	POOR MAPPING		chrI:230189	GGTGTGT	['*', 'GGTGT', 'GGTGTGTGT']	EVO3D_IRA1_NON_rearray_Plate1-E2:GGTGTGT/GGTGT (83.0, 13/13) EVO3D_IRA1_NON_rearray_Plate1-E8:GGTGTGTGT|GGTGTGTGT (54.0, 0/42) EVO3D_IRA1_NON_rearray_Plate2-B11:*/GGTGTGTGT (99.0, 0/34) EVO3D_IRA1_NON_rearray_Plate2-B12:GGTGTGTGT|GGTGTGTGT (88.0, 1/76) EVO3D_IRA1_NON_rearray_Plate2-C10:GGTGTGT|GGTGTGTGT (44.0, 5/64) EVO3D_IRA1_NON_rearray_Plate2-C3:GGTGTGT|GGTGTGTGT (4.0, 1/49) EvolvingFront_WGS_…	ref|NC_001133| 230183 . GGTGTGT *,GGTGT,GGTGTGTGT 277299 . AC=20,18,373;AF=0.032,0.026,0.513;AN=726;BaseQRankSum=1.48;DP=23110;ExcessHet=0;FS=0;InbreedingCoeff=0.429;MLEAC=26,19,455;MLEAF=0.034,0.025,0.599;MQ=53.99;MQRankSum=1.04;QD=20.03;ReadPosRankSum=1.45;SOR=0.576 GT:AD:DP:GQ:PGT:PID:PL:PS 0/0:70,0,0,0:70:72:.:.:0,72,1080,72,1080,1080,72,1080,1080,1080:. 0/2:13,5,3,5:21:83:.:.:83,118,304,0,18…
chrII:25565-25665	MIXED	EvolvingFront_WGS_Plate2_C11	chrII:25615	G	['T']	EvolvingFront_WGS_Plate2_C11:G/T (38.0, 42/4) EvolvingFront_WGS_Plate5_F10:T/T (99.0, 1/303)	ref|NC_001134| 25615 . G T 11845.2 . AC=3;AF=0.006579;AN=730;BaseQRankSum=1.05;DP=24999;ExcessHet=0.0001;FS=7.217;InbreedingCoeff=0.6519;MLEAC=5;MLEAF=0.006579;MQ=60;MQRankSum=0;QD=33.09;ReadPosRankSum=-0.702;SOR=1.13 GT:AD:DP:GQ:PL 0/0:41,0:41:99:0,108,1423 0/0:61,0:61:99:0,120,1800 0/0:46,0:46:99:0,120,1800 0/0:76,0:76:99:0,106,1800 0/0:60,0:60:99:0,101,1800 0/0:65,0:65:99:0,120,1800 0/0:60,0:6…
chrII:49937-50037	TRUE		chrII:49987	A	['T']	EvolvingFront_WGS_Plate1_D04:A/T (99.0, 76/71)	ref|NC_001134| 49987 . A T 1721.74 . AC=1;AF=0.001316;AN=730;BaseQRankSum=0.923;DP=23097;ExcessHet=3.0103;FS=0;InbreedingCoeff=0.6146;MLEAC=1;MLEAF=0.001316;MQ=60;MQRankSum=0;QD=11.71;ReadPosRankSum=-0.803;SOR=0.67 GT:AD:DP:GQ:PL 0/0:38,0:38:99:0,101,1355 0/0:62,0:62:99:0,119,1800 0/0:47,0:47:99:0,108,1761 0/0:64,0:64:99:0,120,1800 0/0:54,0:54:99:0,117,1800 0/0:57,0:57:99:0,120,1800 0/0:52,0:52:9…
chrII:83253-83353	TRUE		chrII:83303	G	['T']	EvolvingFront_WGS_Plate3_C05:T/T (99.0, 0/51)	ref|NC_001134| 83303 . G T 1946.52 . AC=2;AF=0.002653;AN=730;DP=22546;ExcessHet=0.0029;FS=0;InbreedingCoeff=0.6582;MLEAC=2;MLEAF=0.002653;MQ=60;QD=32.25;SOR=0.994 GT:AD:DP:GQ:PL 0/0:36,0:36:99:0,102,1315 0/0:56,0:56:99:0,120,1800 0/0:45,0:45:99:0,99,1800 0/0:67,0:67:99:0,120,1800 0/0:65,0:65:99:0,120,1800 0/0:66,0:66:99:0,120,1800 0/0:51,0:51:99:0,102,1800 0/0:43,0:43:99:0,120,1800 0/0:44,0:44:99…
chrII:96893-96993	TRUE		chrII:96943	G	['A']	EvolvingFront_WGS_Plate3_H07:A/A (99.0, 1/66)	ref|NC_001134| 96943 . G A 2477.4 . AC=2;AF=0.002625;AN=730;BaseQRankSum=-0.743;DP=19433;ExcessHet=0.0029;FS=5.039;InbreedingCoeff=0.6425;MLEAC=2;MLEAF=0.002625;MQ=60;MQRankSum=0;QD=32.49;ReadPosRankSum=-0.855;SOR=1.66 GT:AD:DP:GQ:PL 0/0:46,0:46:99:0,109,1800 0/0:54,0:54:99:0,120,1800 0/0:45,0:45:99:0,108,1666 0/0:38,0:38:99:0,99,1485 0/0:69,0:69:99:0,120,1800 0/0:63,0:63:99:0,102,1800 0/0:49,0:4…
chrII:124480-124580	TRUE		chrII:124530	G	['A']	EvolvingFront_WGS_Plate3_A02:A/A (99.0, 0/40)	ref|NC_001134| 124530 . G A 1509.43 . AC=2;AF=0.002632;AN=730;DP=22078;ExcessHet=0.0029;FS=0;InbreedingCoeff=0.645;MLEAC=2;MLEAF=0.002632;MQ=60;QD=29.05;SOR=1.609 GT:AD:DP:GQ:PL 0/0:36,0:36:99:0,99,1382 0/0:49,0:49:99:0,108,1540 0/0:52,0:52:99:0,120,1800 0/0:55,0:55:99:0,103,1800 0/0:74,0:74:99:0,120,1800 0/0:63,0:63:99:0,120,1800 0/0:56,0:56:99:0,120,1800 0/0:41,0:41:99:0,99,1347 0/0:49,0:49:99:…
chrII:153632-153732	TRUE		chrII:153682	T	['G']	EvolvingFront_WGS_Plate5_H11:G/G (99.0, 0/226)	ref|NC_001134| 153682 . T G 8806.1 . AC=2;AF=0.005291;AN=730;DP=19795;ExcessHet=0;FS=0;InbreedingCoeff=0.6572;MLEAC=4;MLEAF=0.005291;MQ=60;QD=31.88;SOR=0.84 GT:AD:DP:GQ:PGT:PID:PL:PS 0/0:42,0:42:99:.:.:0,106,1671:. 0/0:54,0:54:99:.:.:0,114,1800:. 0/0:54,0:54:99:.:.:0,110,1800:. 0/0:63,0:63:99:.:.:0,111,1800:. 0/0:69,0:69:99:.:.:0,120,1800:. 0/0:58,0:58:99:.:.:0,120,1800:. 0/0:57,0:57:99:.:.:0,120…
chrII:187382-187482	TRUE		chrII:187432	T	['A']	EvolvingFront_WGS_Plate3_B02:A|A (99.0, 1/51)	ref|NC_001134| 187432 . T A 2168.35 . AC=2;AF=0.002625;AN=730;BaseQRankSum=-0.615;DP=19402;ExcessHet=0.0029;FS=0;InbreedingCoeff=0.6521;MLEAC=2;MLEAF=0.002625;MQ=60;MQRankSum=0;QD=30.31;ReadPosRankSum=-1.401;SOR=0.284 GT:AD:DP:GQ:PGT:PID:PL:PS 0/0:45,0:45:99:.:.:0,105,1665:. 0/0:46,0:46:99:.:.:0,101,1755:. 0/0:42,0:42:99:.:.:0,114,1538:. 0/0:54,0:54:99:.:.:0,120,1800:. 0/0:67,0:67:99:.:.:0,115,18…
chrII:187390-187490	TRUE		chrII:187440	C	['T']	EvolvingFront_WGS_Plate3_B02:T|T (99.0, 1/51)	ref|NC_001134| 187440 . C T 2159.31 . AC=2;AF=0.002618;AN=730;BaseQRankSum=-0.558;DP=19432;ExcessHet=0.0028;FS=0;InbreedingCoeff=0.6503;MLEAC=2;MLEAF=0.002618;MQ=60;MQRankSum=0;QD=29.84;ReadPosRankSum=-1.335;SOR=0.273 GT:AD:DP:GQ:PGT:PID:PL:PS 0/0:45,0:45:99:.:.:0,105,1665:. 0/0:46,0:46:99:.:.:0,101,1755:. 0/0:42,0:42:99:.:.:0,114,1538:. 0/0:54,0:54:99:.:.:0,120,1800:. 0/0:67,0:67:99:.:.:0,115,18…
chrII:231800-231900	TRUE		chrII:231850	C	['T']	EvolvingFront_WGS_Plate1_D03:C/T (99.0, 49/51)	ref|NC_001134| 231850 . C T 1397.75 . AC=1;AF=0.001319;AN=730;BaseQRankSum=0.934;DP=14575;ExcessHet=3.0103;FS=0.735;InbreedingCoeff=0.6238;MLEAC=1;MLEAF=0.001319;MQ=60;MQRankSum=0;QD=13.98;ReadPosRankSum=0.684;SOR=0.616 GT:AD:DP:GQ:PL 0/0:47,0:47:99:0,110,1621 0/0:33,0:33:99:0,99,1280 0/0:42,0:42:99:0,99,1529 0/0:35,0:35:99:0,99,1480 0/0:40,0:40:99:0,101,1522 0/0:34,0:34:99:0,101,1372 0/0:34,0:34…
chrII:325586-325686	TRUE		chrII:325636	G	['A']	EvolvingFront_WGS_Plate5_C02:G/A (99.0, 44/57)	ref|NC_001134| 325636 . G A 1828.72 . AC=1;AF=0.001312;AN=730;BaseQRankSum=-0.84;DP=19907;ExcessHet=3.0103;FS=1.635;InbreedingCoeff=0.6135;MLEAC=1;MLEAF=0.001312;MQ=60;MQRankSum=0;QD=18.11;ReadPosRankSum=-0.905;SOR=0.876 GT:AD:DP:GQ:PL 0/0:43,0:43:99:0,105,1452 0/0:39,0:39:99:0,99,1485 0/0:39,0:39:99:0,102,1464 0/0:65,0:65:99:0,120,1800 0/0:51,0:51:99:0,102,1800 0/0:54,0:54:99:0,120,1800 0/0:49,0…
chrII:330131-330231	TRUE		chrII:330181	G	['A']	EvolvingFront_WGS_Plate1_D03:G/A (99.0, 48/37)	ref|NC_001134| 330181 . G A 872.76 . AC=1;AF=0.001316;AN=730;BaseQRankSum=-0.406;DP=18502;ExcessHet=3.0103;FS=0;InbreedingCoeff=0.6067;MLEAC=1;MLEAF=0.001316;MQ=60;MQRankSum=0;QD=10.27;ReadPosRankSum=-0.634;SOR=0.76 GT:AD:DP:GQ:PL 0/0:41,0:41:99:0,102,1434 0/0:40,0:40:99:0,99,1572 0/0:39,0:39:99:0,102,1464 0/0:65,0:65:99:0,120,1800 0/0:51,0:51:99:0,102,1800 0/0:54,0:54:99:0,120,1800 0/0:49,0:49:9…
chrII:343083-343183	TRUE		chrII:343133	T	['A']	EvolvingFront_WGS_Plate4_E06:T/A (99.0, 14/18)	ref|NC_001134| 343133 . T A 515.82 . AC=1;AF=0.001323;AN=730;BaseQRankSum=-0.694;DP=19576;ExcessHet=3.0103;FS=7.829;InbreedingCoeff=0.6103;MLEAC=1;MLEAF=0.001323;MQ=60;MQRankSum=0;QD=16.12;ReadPosRankSum=0.418;SOR=0.531 GT:AD:DP:GQ:PL 0/0:36,0:36:99:0,99,1371 0/0:44,0:44:99:0,99,1643 0/0:44,0:44:99:0,100,1561 0/0:60,0:60:99:0,120,1800 0/0:51,0:51:99:0,102,1800 0/0:54,0:54:99:0,120,1800 0/0:49,0:4…
chrII:422234-422334	TRUE		chrII:422284	G	['T']	EvolvingFront_WGS_Plate3_C08:T/T (99.0, 0/46)	ref|NC_001134| 422284 . G T 1818.4 . AC=2;AF=0.002625;AN=730;DP=19460;ExcessHet=0.0029;FS=0;InbreedingCoeff=0.6419;MLEAC=2;MLEAF=0.002625;MQ=60;QD=31.74;SOR=0.874 GT:AD:DP:GQ:PL 0/0:40,0:40:99:0,102,1420 0/0:47,0:47:99:0,104,1752 0/0:43,0:43:99:0,103,1500 0/0:64,0:64:99:0,120,1800 0/0:56,0:56:99:0,120,1800 0/0:52,0:52:99:0,120,1800 0/0:58,0:58:99:0,109,1800 0/0:48,0:48:99:0,102,1458 0/0:50,0:50:9…
chrII:432767-432867	TRUE		chrII:432817	C	['G']	EvolvingFront_WGS_Plate1_A02:C/G (99.0, 45/34)	ref|NC_001134| 432817 . C G 818.71 . AC=1;AF=0.001312;AN=730;BaseQRankSum=0.599;DP=20563;ExcessHet=3.0103;FS=3.03;InbreedingCoeff=0.6189;MLEAC=1;MLEAF=0.001312;MQ=60;MQRankSum=0;QD=10.36;ReadPosRankSum=1.1;SOR=0.849 GT:AD:DP:GQ:PL 0/0:43,0:43:99:0,104,1580 0/0:45,0:45:99:0,109,1800 0/0:36,0:36:99:0,99,1345 0/0:64,0:64:99:0,120,1800 0/0:56,0:56:99:0,120,1800 0/0:52,0:52:99:0,120,1800 0/0:59,0:59:9…
chrII:433105-433205	TRUE		chrII:433155	G	['C']	EvolvingFront_WGS_Plate5_D02:G/C (99.0, 56/60)	ref|NC_001134| 433155 . G C 1966.73 . AC=1;AF=0.001316;AN=730;BaseQRankSum=0.981;DP=20727;ExcessHet=3.0103;FS=7.14;InbreedingCoeff=0.6198;MLEAC=1;MLEAF=0.001316;MQ=60;MQRankSum=0;QD=16.95;ReadPosRankSum=-0.083;SOR=0.813 GT:AD:DP:GQ:PL 0/0:43,0:43:99:0,104,1580 0/0:45,0:45:99:0,109,1800 0/0:36,0:36:99:0,99,1345 0/0:64,0:64:99:0,120,1800 0/0:56,0:56:99:0,120,1800 0/0:52,0:52:99:0,120,1800 0/0:59,0:…
chrII:441806-441906	TRUE		chrII:441856	C	['T']	EvolvingFront_WGS_Plate3_E02:T/T (99.0, 0/79)	ref|NC_001134| 441856 . C T 2966.42 . AC=2;AF=0.002632;AN=730;DP=20143;ExcessHet=0.0029;FS=0;InbreedingCoeff=0.6463;MLEAC=2;MLEAF=0.002632;MQ=60;QD=28.66;SOR=0.824 GT:AD:DP:GQ:PL 0/0:39,0:39:99:0,101,1352 0/0:41,0:41:99:0,102,1530 0/0:37,0:37:99:0,99,1310 0/0:60,0:60:99:0,120,1800 0/0:61,0:61:99:0,120,1800 0/0:60,0:60:99:0,120,1800 0/0:53,0:53:99:0,113,1800 0/0:51,0:51:99:0,120,1800 0/0:54,0:54:9…
chrII:463990-464090	POOR MAPPING		chrII:464040	CTGTTGTTGTTGTTGTTGTTGT	['CTGTTGTTGTTGTTGTTGTTGTTGT', 'CTGTTGTTGTTGTTGTTGT', 'C']	EVO3D_IRA1_NON_rearray_Plate1-D7:CTGTTGTTGTTGTTGTTGTTGT/CTGTTGTTGTTGTTGTTGTTGTTGT (99.0, 7/30) EvolvingFront_WGS_Plate1_A01:CTGTTGTTGTTGTTGTTGTTGTTGT/CTGTTGTTGTTGTTGTTGTTGTTGT (37.0, 1/24) EvolvingFront_WGS_Plate1_A03:CTGTTGTTGTTGTTGTTGTTGTTGT/CTGTTGTTGTTGTTGTTGTTGTTGT (26.0, 1/20) EvolvingFront_WGS_Plate1_A09:CTGTTGTTGTTGTTGTTGTTGTTGT/CTGTTGTTGTTGTTGTTGTTGTTGT (90.0, 5/79) EvolvingFront_WGS_Plat…	ref|NC_001134| 464019 . CTGTTGTTGTTGTTGTTGTTGT CTGTTGTTGTTGTTGTTGTTGTTGT,CTGTTGTTGTTGTTGTTGT,C 283038 . AC=261,6,33;AF=0.36,0.007916,0.044;AN=730;BaseQRankSum=-0.121;DP=28207;ExcessHet=-0;FS=1.019;InbreedingCoeff=0.6567;MLEAC=303,5,35;MLEAF=0.4,0.006596,0.046;MQ=59.98;MQRankSum=0;QD=30.92;ReadPosRankSum=-0.24;SOR=0.598 GT:AD:DP:GQ:PGT:PID:PL:PS 0/1:7,30,0,0:37:99:.:.:802,0,143,825,232,1057,825,23…
chrII:504361-504461	TRUE		chrII:504411	G	['A']	EvolvingFront_WGS_Plate5_E09:A/A (99.0, 0/235)	ref|NC_001134| 504411 . G A 8977.4 . AC=2;AF=0.002632;AN=730;DP=19097;ExcessHet=0.0029;FS=0;InbreedingCoeff=0.6509;MLEAC=2;MLEAF=0.002632;MQ=60;QD=35.19;SOR=0.754 GT:AD:DP:GQ:PL 0/0:45,0:45:99:0,105,1552 0/0:45,0:45:99:0,101,1620 0/0:50,0:50:99:0,120,1800 0/0:59,0:59:99:0,120,1800 0/0:47,0:47:99:0,109,1259 0/0:57,0:57:99:0,105,1800 0/0:53,0:53:99:0,120,1800 0/0:48,0:48:99:0,116,1600 0/0:64,0:64:9…
chrII:521550-521650	TRUE		chrII:521600	C	['A']	EvolvingFront_WGS_Plate3_E02:A/A (99.0, 0/55)	ref|NC_001134| 521600 . C A 2143.43 . AC=2;AF=0.002639;AN=730;DP=19283;ExcessHet=0.0029;FS=0;InbreedingCoeff=0.6558;MLEAC=2;MLEAF=0.002639;MQ=60;QD=30.73;SOR=0.804 GT:AD:DP:GQ:PL 0/0:41,0:41:99:0,99,1325 0/0:44,0:44:99:0,102,1570 0/0:40,0:40:99:0,111,1640 0/0:60,0:60:99:0,120,1800 0/0:59,0:59:99:0,120,1800 0/0:57,0:57:99:0,105,1800 0/0:53,0:53:99:0,105,1793 0/0:45,0:45:99:0,99,1389 0/0:51,0:51:99…
chrII:522377-522477	TRUE		chrII:522427	A	['T']	EVO3D_IRA1_NON_rearray_Plate1-D7:T/T (99.0, 0/50) EVO3D_IRA1_NON_rearray_Plate1-E2:T/T (99.0, 0/45) EVO3D_IRA1_NON_rearray_Plate1-E8:T/T (99.0, 0/51) EVO3D_IRA1_NON_rearray_Plate2-B11:T/T (99.0, 0/86) EVO3D_IRA1_NON_rearray_Plate2-B12:T/T (99.0, 0/68) EVO3D_IRA1_NON_rearray_Plate2-C10:T/T (99.0, 0/75) EVO3D_IRA1_NON_rearray_Plate2-C3:T/T (99.0, 0/83) EvolvingFront_WGS_Plate1_A02:T/T (99.0, 0/77) …	ref|NC_001134| 522427 . A T 324215 . AC=262;AF=0.355;AN=730;BaseQRankSum=-0.249;DP=21881;ExcessHet=-0;FS=0;InbreedingCoeff=0.9028;MLEAC=300;MLEAF=0.395;MQ=60;MQRankSum=0;QD=26.72;ReadPosRankSum=-0.518;SOR=0.579 GT:AD:DP:GQ:PL 1/1:0,50:50:99:1735,150,0 1/1:0,45:45:99:1755,135,0 1/1:0,51:51:99:1861,153,0 1/1:0,86:86:99:3102,258,0 1/1:0,68:68:99:2426,203,0 1/1:0,75:75:99:2648,225,0 1/1:0,83:83:99:28…
chrII:522426-522526	TRUE		chrII:522476	T	['C']	EvolvingFront_WGS_Plate1_F03:T/C (99.0, 5/7) EvolvingFront_WGS_Plate5_C09:T/C (99.0, 83/89)	ref|NC_001134| 522476 . T C 3162.5 . AC=2;AF=0.002646;AN=730;BaseQRankSum=0.624;DP=19849;ExcessHet=3.0161;FS=2.524;InbreedingCoeff=0.6109;MLEAC=2;MLEAF=0.002646;MQ=60;MQRankSum=0;QD=17.19;ReadPosRankSum=0.317;SOR=0.531 GT:AD:DP:GQ:PL 0/0:37,0:37:99:0,105,1341 0/0:47,0:47:99:0,103,1674 0/0:45,0:45:99:0,111,1580 0/0:57,0:57:99:0,112,1800 0/0:68,0:68:99:0,120,1800 0/0:56,0:56:99:0,120,1800 0/0:56,0:…
chrII:522647-522747	TRUE		chrII:522697	G	['A']	EvolvingFront_WGS_Plate1_A01:A/A (99.0, 0/62) EvolvingFront_WGS_Plate1_A03:A/A (45.0, 0/15) EvolvingFront_WGS_Plate1_A09:A/A (99.0, 0/179) EvolvingFront_WGS_Plate1_A10:A/A (99.0, 0/82) EvolvingFront_WGS_Plate1_A11:A/A (99.0, 0/124) EvolvingFront_WGS_Plate1_B03:A/A (99.0, 1/68) EvolvingFront_WGS_Plate1_B06:A|A (57.0, 0/19) EvolvingFront_WGS_Plate1_C02:A/A (99.0, 0/60) EvolvingFront_WGS_Plate1_C05:…	ref|NC_001134| 522697 . G A 462132 . AC=304;AF=0.426;AN=730;BaseQRankSum=1.95;DP=23175;ExcessHet=-0;FS=0;InbreedingCoeff=0.9133;MLEAC=362;MLEAF=0.481;MQ=60;MQRankSum=0;QD=24.84;ReadPosRankSum=-0.022;SOR=0.884 GT:AD:DP:GQ:PGT:PID:PL:PS 0/0:37,0:37:99:.:.:0,99,1417:. 0/0:47,0:47:99:.:.:0,103,1674:. 0/0:45,0:45:99:.:.:0,111,1580:. 0/0:57,0:57:99:.:.:0,112,1800:. 0/0:68,0:68:99:.:.:0,120,1800:. 0/0:5…
chrII:568247-568347	TRUE		chrII:568297	C	['T']	EvolvingFront_WGS_Plate1_D07:C/T (99.0, 15/11)	ref|NC_001134| 568297 . C T 229.75 . AC=1;AF=0.001319;AN=730;BaseQRankSum=0.416;DP=20044;ExcessHet=3.0103;FS=1.617;InbreedingCoeff=0.6222;MLEAC=1;MLEAF=0.001319;MQ=60;MQRankSum=0;QD=8.84;ReadPosRankSum=0.209;SOR=0.34 GT:AD:DP:GQ:PL 0/0:37,0:37:99:0,99,1335 0/0:46,0:46:99:0,102,1671 0/0:44,0:44:99:0,99,1485 0/0:62,0:62:99:0,120,1800 0/0:64,0:64:99:0,120,1800 0/0:60,0:60:99:0,101,1565 0/0:55,0:55:9…
chrII:578833-578933	TRUE		chrII:578883	C	['G']	EvolvingFront_WGS_Plate3_B08:G/G (99.0, 0/70)	ref|NC_001134| 578883 . C G 2641.42 . AC=2;AF=0.002632;AN=730;DP=20985;ExcessHet=0.0029;FS=0;InbreedingCoeff=0.6485;MLEAC=2;MLEAF=0.002632;MQ=60;QD=31.63;SOR=1.819 GT:AD:DP:GQ:PL 0/0:44,0:44:99:0,105,1418 0/0:46,0:46:99:0,102,1667 0/0:39,0:39:99:0,102,1338 0/0:58,0:58:99:0,120,1800 0/0:67,0:67:99:0,120,1800 0/0:66,0:66:99:0,120,1800 0/0:51,0:51:99:0,107,1800 0/0:38,0:38:99:0,99,1173 0/0:53,0:53:9…
chrII:610449-610549	TRUE		chrII:610499	A	['T']	EvolvingFront_WGS_Plate1_D11:T/T (99.0, 0/202) EvolvingFront_WGS_Plate1_E03:T/T (99.0, 0/67) EvolvingFront_WGS_Plate1_F01:T/T (99.0, 0/52) EvolvingFront_WGS_Plate1_F03:T/T (69.0, 0/23) EvolvingFront_WGS_Plate1_F10:T/T (99.0, 0/82) EvolvingFront_WGS_Plate4_B05:A/T (15.0, 3/37) EvolvingFront_WGS_Plate4_B07:T/T (99.0, 0/50) EvolvingFront_WGS_Plate4_B09:T/T (70.0, 1/36) EvolvingFront_WGS_Plate4_B11:T…	ref|NC_001134| 610499 . A T 109869 . AC=71;AF=0.093;AN=730;BaseQRankSum=-0.086;DP=22004;ExcessHet=-0;FS=0;InbreedingCoeff=0.8123;MLEAC=79;MLEAF=0.104;MQ=59.99;MQRankSum=0;QD=32.38;ReadPosRankSum=-0.277;SOR=0.503 GT:AD:DP:GQ:PL 0/0:41,0:41:99:0,108,1755 0/0:48,0:48:99:0,107,1800 0/0:41,0:41:99:0,105,1569 0/0:64,0:64:99:0,120,1800 0/0:63,0:63:99:0,105,1800 0/0:51,0:51:99:0,100,1800 0/0:53,0:53:99:0…
chrII:627417-627517	TRUE		chrII:627467	G	['T']	EVO3D_IRA1_NON_rearray_Plate1-D7:T/T (75.0, 1/38)	ref|NC_001134| 627467 . G T 1278.37 . AC=2;AF=0.002625;AN=730;BaseQRankSum=-0.649;DP=20659;ExcessHet=0.0029;FS=0;InbreedingCoeff=0.649;MLEAC=2;MLEAF=0.002625;MQ=60;MQRankSum=0;QD=32.78;ReadPosRankSum=-0.045;SOR=0.267 GT:AD:DP:GQ:PL 1/1:1,38:39:75:1329,75,0 0/0:45,0:45:99:0,100,1621 0/0:44,0:44:99:0,116,1772 0/0:64,0:64:99:0,120,1800 0/0:63,0:63:99:0,105,1800 0/0:51,0:51:99:0,100,1800 0/0:53,0:53:…
chrII:632283-632383	TRUE		chrII:632333	G	['C']	EvolvingFront_WGS_Plate1_D11:C/C (99.0, 0/189) EvolvingFront_WGS_Plate4_B07:C/C (99.0, 0/47) EvolvingFront_WGS_Plate4_B12:C/C (99.0, 0/48)	ref|NC_001134| 632333 . G C 9823.02 . AC=6;AF=0.007937;AN=730;DP=21153;ExcessHet=0;FS=0;InbreedingCoeff=0.6834;MLEAC=7;MLEAF=0.009259;MQ=60;QD=34.59;SOR=0.827 GT:AD:DP:GQ:PL 0/0:44,0:44:99:0,120,1621 0/0:44,0:44:99:0,105,1575 0/0:44,0:44:99:0,99,1476 0/0:67,0:67:99:0,102,1530 0/0:60,0:60:99:0,118,1800 0/0:59,0:59:99:0,108,1620 0/0:56,0:56:99:0,105,1575 0/0:41,0:41:99:0,104,1396 0/0:59,0:59:99:0,1…
chrII:691675-691775	TRUE		chrII:691725	C	['T']	EvolvingFront_WGS_Plate5_F11:T/T (99.0, 11/187)	ref|NC_001134| 691725 . C T 6586.51 . AC=2;AF=0.002653;AN=730;BaseQRankSum=0.802;DP=20870;ExcessHet=0.0029;FS=1.205;InbreedingCoeff=0.6596;MLEAC=2;MLEAF=0.002653;MQ=60;MQRankSum=0;QD=33.27;ReadPosRankSum=0.179;SOR=0.46 GT:AD:DP:GQ:PL 0/0:42,0:42:99:0,102,1530 0/0:50,0:50:99:0,104,1800 0/0:38,0:38:99:0,103,1382 0/0:58,0:58:99:0,117,1800 0/0:71,0:71:99:0,120,1800 0/0:62,0:62:99:0,120,1800 0/0:54,0:…
chrII:712757-712857	TRUE		chrII:712807	ACTAATATATAGGCTAATATATAGG	['A']	EvolvingFront_WGS_Plate3_A07:A/A (99.0, 0/34)	ref|NC_001134| 712783 . ACTAATATATAGGCTAATATATAGG A 1476.41 . AC=2;AF=0.002639;AN=730;DP=21093;ExcessHet=0.0029;FS=0;InbreedingCoeff=0.6522;MLEAC=2;MLEAF=0.002639;MQ=60;QD=29.96;SOR=1.418 GT:AD:DP:GQ:PL 0/0:40,0:40:99:0,102,1435 0/0:50,0:50:99:0,109,1800 0/0:40,0:40:99:0,102,1521 0/0:66,0:66:99:0,120,1800 0/0:57,0:57:99:0,120,1800 0/0:59,0:59:99:0,119,1800 0/0:55,0:55:99:0,120,1800 0/0:47,0:47:99…
chrII:713419-713519	TRUE		chrII:713469	C	['T']	EvolvingFront_WGS_Plate5_D12:T/T (99.0, 1/163)	ref|NC_001134| 713469 . C T 6479.48 . AC=2;AF=0.002646;AN=730;BaseQRankSum=1.89;DP=21307;ExcessHet=0.0029;FS=0;InbreedingCoeff=0.6565;MLEAC=2;MLEAF=0.002646;MQ=60;MQRankSum=0;QD=28.28;ReadPosRankSum=-0.466;SOR=0.428 GT:AD:DP:GQ:PL 0/0:40,0:40:99:0,102,1435 0/0:50,0:50:99:0,109,1800 0/0:40,0:40:99:0,102,1521 0/0:66,0:66:99:0,120,1800 0/0:57,0:57:99:0,120,1800 0/0:59,0:59:99:0,119,1800 0/0:55,0:55:…
chrII:738020-738120	TRUE		chrII:738070	A	['G']	EvolvingFront_WGS_Plate3_B09:G/G (99.0, 1/91)	ref|NC_001134| 738070 . A G 3549.35 . AC=2;AF=0.002625;AN=730;BaseQRankSum=-0.58;DP=21943;ExcessHet=0.0029;FS=0;InbreedingCoeff=0.6521;MLEAC=2;MLEAF=0.002625;MQ=60;MQRankSum=0;QD=30.68;ReadPosRankSum=-0.961;SOR=0.258 GT:AD:DP:GQ:PL 0/0:45,0:45:99:0,103,1629 0/0:57,0:57:99:0,109,1800 0/0:72,0:72:99:0,100,1800 0/0:78,0:78:99:0,120,1800 0/0:71,0:71:99:0,106,1800 0/0:70,0:70:99:0,120,1800 0/0:59,0:59…
chrII:765385-765485	TRUE		chrII:765435	C	['G']	EvolvingFront_WGS_Plate3_D07:G/G (99.0, 0/58)	ref|NC_001134| 765435 . C G 2329.48 . AC=2;AF=0.002639;AN=730;DP=22320;ExcessHet=0.0029;FS=0;InbreedingCoeff=0.6467;MLEAC=2;MLEAF=0.002639;MQ=60;QD=29.19;SOR=1.382 GT:AD:DP:GQ:PL 0/0:45,0:45:99:0,105,1626 0/0:52,0:52:99:0,120,1800 0/0:41,0:41:99:0,99,1551 0/0:69,0:69:99:0,111,1800 0/0:69,0:69:99:0,120,1800 0/0:66,0:66:99:0,120,1800 0/0:45,0:45:99:0,102,1530 0/0:34,0:34:99:0,99,1152 0/0:57,0:57:99…
chrII:772943-773043	TRUE		chrII:772993	T	['G']	EvolvingFront_WGS_Plate2_B08:G/G (99.0, 0/41)	ref|NC_001134| 772993 . T G 1686.41 . AC=2;AF=0.002632;AN=730;DP=22809;ExcessHet=0.0029;FS=0;InbreedingCoeff=0.6489;MLEAC=2;MLEAF=0.002632;MQ=60;QD=26.06;SOR=0.843 GT:AD:DP:GQ:PL 0/0:46,0:46:99:0,102,1646 0/0:63,0:63:99:0,110,1800 0/0:45,0:45:99:0,101,1749 0/0:69,0:69:99:0,111,1800 0/0:69,0:69:99:0,120,1800 0/0:71,0:71:99:0,114,1800 0/0:62,0:62:99:0,120,1800 0/0:46,0:46:99:0,101,1463 0/0:60,0:60:…
chrIII:190-290	POOR MAPPING (REPEAT)		chrIII:240	ACACCCACACCCCACACC	['A', '*']	EvolvingFront_WGS_Plate1_A01:ACACCCACACCCCACACC|A (99.0, 11/30) EvolvingFront_WGS_Plate1_A03:ACACCCACACCCCACACC|A (99.0, 8/25) EvolvingFront_WGS_Plate1_A09:ACACCCACACCCCACACC|A (99.0, 15/105) EvolvingFront_WGS_Plate1_A11:ACACCCACACCCCACACC|A (99.0, 48/36) EvolvingFront_WGS_Plate1_B03:ACACCCACACCCCACACC|A (99.0, 8/32) EvolvingFront_WGS_Plate1_D06:ACACCCACACCCCACACC|* (99.0, 73/54) EvolvingFront_WG…	ref|NC_001135| 223 . ACACCCACACCCCACACC A,* 114570 . AC=120,9;AF=0.161,0.012;AN=726;BaseQRankSum=1.25;DP=54050;ExcessHet=-0;FS=10.741;InbreedingCoeff=0.2783;MLEAC=172,11;MLEAF=0.223,0.014;MQ=50.27;MQRankSum=-0.818;QD=22.42;ReadPosRankSum=0.625;SOR=1.886 GT:AD:DP:GQ:PGT:PID:PL:PS 0/0:352,0,0:352:99:.:.:0,120,1800,120,1800,1800:. 0/0:356,0,0:356:99:.:.:0,120,1800,120,1800,1800:. 0/0:395,0,0:395:99:…
chrIII:246-346	POOR MAPPING (REPEAT)		chrIII:296	AC	['*', 'CC', 'A', 'ACC']	EvolvingFront_WGS_Plate1_F10:AC|* (99.0, 13/179) EvolvingFront_WGS_Plate2_H11:AC|CC (51.0, 6/62) EvolvingFront_WGS_Plate3_E03:*|* (25.0, 2/83) EvolvingFront_WGS_Plate3_F11:*/* (6.0, 2/100) EvolvingFront_WGS_Plate3_H08:AC/* (99.0, 9/71) EvolvingFront_WGS_Plate4_B05:*|A (42.0, 2/66) EvolvingFront_WGS_Plate4_B09:AC|A (2.0, 3/83) EvolvingFront_WGS_Plate4_B11:AC/A (99.0, 6/74) EvolvingFront_WGS_Plate4…	ref|NC_001135| 295 . AC *,CC,A,ACC 27825.7 . AC=12,3,22,1;AF=0.017,0.003866,0.028,0.001289;AN=730;BaseQRankSum=2.01;DP=36349;ExcessHet=0;FS=10.317;InbreedingCoeff=0.2758;MLEAC=18,3,32,1;MLEAF=0.023,0.003866,0.041,0.001289;MQ=50.56;MQRankSum=0.113;QD=7.73;ReadPosRankSum=0.971;SOR=2.037 GT:AD:DP:GQ:PGT:PID:PL:PS 0/0:45,0,0,0,0:45:99:.:.:0,102,1563,102,1563,1563,102,1563,1563,1563,102,1563,1563,1563…
chrIII:254-354	POOR MAPPING (REPEAT)		chrIII:304	CACCCA	['*', 'C']	EvolvingFront_WGS_Plate1_F10:CACCCA|* (99.0, 13/107) EvolvingFront_WGS_Plate3_E03:*|* (25.0, 2/47) EvolvingFront_WGS_Plate4_B05:CACCCA|C (99.0, 7/47) EvolvingFront_WGS_Plate4_B09:CACCCA|C (2.0, 3/49) EvolvingFront_WGS_Plate4_B11:CACCCA/C (99.0, 9/28) EvolvingFront_WGS_Plate4_C01:C|C (99.0, 1/78) EvolvingFront_WGS_Plate4_C06:C|C (61.0, 1/54) EvolvingFront_WGS_Plate4_D02:C|C (75.0, 0/45) EvolvingFr…	ref|NC_001135| 299 . CACCCA *,C 23966.2 . AC=3,20;AF=0.003876,0.026;AN=730;BaseQRankSum=2.84;DP=36984;ExcessHet=0;FS=17.465;InbreedingCoeff=0.5603;MLEAC=3,22;MLEAF=0.003876,0.028;MQ=51.03;MQRankSum=1.1;QD=20.12;ReadPosRankSum=0.798;SOR=2.48 GT:AD:DP:GQ:PGT:PID:PL:PS 0/0:45,0,0:45:99:.:.:0,102,1563,102,1563,1563:. 0/0:52,0,0:52:99:.:.:0,120,1800,120,1800,1800:. 0/0:42,0,0:42:99:.:.:0,114,1710,114,…
chrIII:259-359	POOR MAPPING (REPEAT)		chrIII:309	AC	['*', 'CC', 'A']	EvolvingFront_WGS_Plate1_F10:AC|* (99.0, 13/143) EvolvingFront_WGS_Plate3_E03:*|* (25.0, 2/65) EvolvingFront_WGS_Plate3_H08:AC|A (99.0, 6/83) EvolvingFront_WGS_Plate4_C12:AC/* (85.0, 6/57) EvolvingFront_WGS_Plate4_D06:AC/* (23.0, 5/64) EvolvingFront_WGS_Plate5_C10:AC/* (99.0, 54/175) EvolvingFront_WGS_Plate5_D09:AC|CC (77.0, 18/219)	ref|NC_001135| 308 . AC *,CC,A 6062.3 . AC=6,1,1;AF=0.007752,0.001292,0.001292;AN=730;BaseQRankSum=3.15;DP=35683;ExcessHet=0.0796;FS=12.301;InbreedingCoeff=0.1244;MLEAC=9,2,2;MLEAF=0.012,0.002584,0.002584;MQ=51.75;MQRankSum=1.32;QD=6.66;ReadPosRankSum=0.674;SOR=1.618 GT:AD:DP:GQ:PGT:PID:PL:PS 0/0:45,0,0,0:45:99:.:.:0,102,1563,102,1563,1563,102,1563,1563,1563:. 0/0:52,0,0,0:52:99:.:.:0,120,1800,12…
chrIII:260-360	POOR MAPPING (REPEAT)		chrIII:310	C	['*', 'A']	EvolvingFront_WGS_Plate1_F10:C|* (99.0, 13/107) EvolvingFront_WGS_Plate3_A08:C|A (21.0, 35/16) EvolvingFront_WGS_Plate4_C12:C/* (85.0, 6/41) EvolvingFront_WGS_Plate4_D06:C/* (23.0, 5/42) EvolvingFront_WGS_Plate5_C10:C/* (99.0, 54/121) EvolvingFront_WGS_Plate5_D09:C|A (78.0, 18/173)	ref|NC_001135| 310 . C *,A 5083.16 . AC=4,2;AF=0.005168,0.002584;AN=730;BaseQRankSum=3.09;DP=38208;ExcessHet=3.0951;FS=16.373;InbreedingCoeff=0.4117;MLEAC=5,2;MLEAF=0.00646,0.002584;MQ=52.96;MQRankSum=4.63;QD=8.06;ReadPosRankSum=2.9;SOR=1.822 GT:AD:DP:GQ:PGT:PID:PL:PS 0/0:45,0,0:45:99:.:.:0,102,1563,102,1563,1563:. 0/0:52,0,0:52:99:.:.:0,120,1800,120,1800,1800:. 0/0:42,0,0:42:99:.:.:0,114,1710,11…
chrIII:268-368	POOR MAPPING (REPEAT)		chrIII:318	CCA	['*', 'C']	EvolvingFront_WGS_Plate1_F10:CCA|* (99.0, 13/107) EvolvingFront_WGS_Plate4_B05:CCA|C (99.0, 6/49) EvolvingFront_WGS_Plate4_B09:CCA|C (18.0, 4/57) EvolvingFront_WGS_Plate4_B11:CCA/C (99.0, 7/23) EvolvingFront_WGS_Plate4_C01:C|C (1.0, 4/75) EvolvingFront_WGS_Plate4_C06:C|C (78.0, 1/60) EvolvingFront_WGS_Plate4_C12:CCA/* (85.0, 6/41) EvolvingFront_WGS_Plate4_D02:C|C (48.0, 2/49) EvolvingFront_WGS_Pl…	ref|NC_001135| 316 . CCA *,C 23445.9 . AC=3,20;AF=0.003886,0.026;AN=730;BaseQRankSum=2.53;DP=39582;ExcessHet=0;FS=11.675;InbreedingCoeff=0.3524;MLEAC=4,23;MLEAF=0.005181,0.03;MQ=51.97;MQRankSum=1.09;QD=19.02;ReadPosRankSum=1.09;SOR=1.987 GT:AD:DP:GQ:PGT:PID:PL:PS 0/0:45,0,0:45:99:.:.:0,102,1563,102,1563,1563:. 0/0:52,0,0:52:99:.:.:0,120,1800,120,1800,1800:. 0/0:42,0,0:42:99:.:.:0,114,1710,114,171…
chrIII:286-386	POOR MAPPING (REPEAT)		chrIII:336	ACAC	['*', 'A']	EvolvingFront_WGS_Plate4_B05:ACAC|A (88.0, 8/55) EvolvingFront_WGS_Plate4_B09:ACAC|A (30.0, 5/51) EvolvingFront_WGS_Plate4_B11:ACAC/A (99.0, 10/45) EvolvingFront_WGS_Plate4_C01:A|A (19.0, 8/83) EvolvingFront_WGS_Plate4_C06:A|A (92.0, 2/64) EvolvingFront_WGS_Plate4_C12:ACAC/* (85.0, 6/41) EvolvingFront_WGS_Plate4_D02:A|A (72.0, 2/57) EvolvingFront_WGS_Plate4_D03:ACAC/A (99.0, 13/77) EvolvingFront_…	ref|NC_001135| 333 . ACAC *,A 27752.6 . AC=2,21;AF=0.002584,0.027;AN=730;BaseQRankSum=2.05;DP=36516;ExcessHet=0;FS=26.956;InbreedingCoeff=0.5128;MLEAC=2,23;MLEAF=0.002584,0.03;MQ=52.18;MQRankSum=2.14;QD=22.67;ReadPosRankSum=1.78;SOR=2.681 GT:AD:DP:GQ:PGT:PID:PL:PS 0/0:45,0,0:45:99:.:.:0,102,1563,102,1563,1563:. 0/0:52,0,0:52:99:.:.:0,120,1800,120,1800,1800:. 0/0:42,0,0:42:99:.:.:0,114,1710,114,17…
chrIII:300-400	POOR MAPPING (REPEAT)		chrIII:350	CCA	['C']	EvolvingFront_WGS_Plate5_E08:C/C (99.0, 6/102)	ref|NC_001135| 348 . CCA C 4044.27 . AC=2;AF=0.002604;AN=730;BaseQRankSum=3.87;DP=38739;ExcessHet=0.0028;FS=39.189;InbreedingCoeff=0.4926;MLEAC=2;MLEAF=0.002604;MQ=53.82;MQRankSum=2.83;QD=30.34;ReadPosRankSum=0.643;SOR=2.474 GT:AD:DP:GQ:PGT:PID:PL:PS 0/0:45,0:45:99:.:.:0,102,1563:. 0/0:52,0:52:99:.:.:0,120,1800:. 0/0:42,0:42:99:.:.:0,114,1710:. 0/0:60,0:60:99:.:.:0,120,1800:. 0/0:297,0:297:99:.:.…
chrIII:3899-3999	MIXED	EvolvingFront_WGS_Plate3_C01	chrIII:3949	C	['A']	EvolvingFront_WGS_Plate3_C01:./. (-1.0, 0/0) EvolvingFront_WGS_Plate5_D03:C/A (99.0, 80/80)	ref|NC_001135| 3949 . C A 2429.76 . AC=1;AF=0.001323;AN=728;BaseQRankSum=-2.416;DP=20827;ExcessHet=3.0103;FS=9.379;InbreedingCoeff=0.6302;MLEAC=1;MLEAF=0.001323;MQ=60;MQRankSum=0;QD=15.19;ReadPosRankSum=-0.896;SOR=1.038 GT:AD:DP:GQ:PL 0/0:42,0:42:99:0,105,1640 0/0:59,0:59:99:0,119,1800 0/0:37,0:37:99:0,99,1290 0/0:60,0:60:99:0,120,1800 0/0:42,0:42:99:0,110,1676 0/0:49,0:49:99:0,112,1800 0/0:38,0:…
chrIII:8853-8953	TRUE		chrIII:8903	C	['A']	EvolvingFront_WGS_Plate2_E02:A/A (93.0, 1/45)	ref|NC_001135| 8903 . C A 1677.47 . AC=2;AF=0.002639;AN=730;BaseQRankSum=-0.765;DP=20997;ExcessHet=0.0029;FS=3.203;InbreedingCoeff=0.6473;MLEAC=2;MLEAF=0.002639;MQ=55.92;MQRankSum=0.855;QD=26.13;ReadPosRankSum=-0.302;SOR=0.433 GT:AD:DP:GQ:PL 0/0:43,0:43:99:0,114,1679 0/0:49,0:49:99:0,120,1800 0/0:40,0:40:99:0,101,1665 0/0:46,0:46:99:0,107,1583 0/0:52,0:52:99:0,120,1800 0/0:61,0:61:99:0,120,1800 0…
chrIII:32064-32164	TRUE		chrIII:32114	G	['T']	EvolvingFront_WGS_Plate3_E02:T/T (99.0, 2/90)	ref|NC_001135| 32114 . G T 3545.51 . AC=2;AF=0.002639;AN=730;BaseQRankSum=2.8;DP=18563;ExcessHet=0.0029;FS=3.025;InbreedingCoeff=0.6427;MLEAC=2;MLEAF=0.002639;MQ=60;MQRankSum=0;QD=30.96;ReadPosRankSum=1.42;SOR=0.135 GT:AD:DP:GQ:PL 0/0:47,0:47:99:0,108,1800 0/0:66,0:66:99:0,104,1800 0/0:38,0:38:99:0,102,1575 0/0:53,0:53:99:0,107,1800 0/0:60,0:60:99:0,117,1800 0/0:48,0:48:99:0,120,1800 0/0:55,0:55:…
chrIII:39408-39508	TRUE		chrIII:39458	A	['G']	EvolvingFront_WGS_Plate4_E10:G/G (99.0, 3/86)	ref|NC_001135| 39458 . A G 3185.46 . AC=2;AF=0.002639;AN=730;BaseQRankSum=-0.293;DP=18959;ExcessHet=0.0029;FS=2.217;InbreedingCoeff=0.6512;MLEAC=2;MLEAF=0.002639;MQ=60;MQRankSum=0;QD=29.87;ReadPosRankSum=0.205;SOR=0.564 GT:AD:DP:GQ:PL 0/0:38,0:38:99:0,99,1485 0/0:75,0:75:99:0,118,1800 0/0:46,0:46:99:0,101,1800 0/0:53,0:53:99:0,107,1800 0/0:60,0:60:99:0,117,1800 0/0:48,0:48:99:0,120,1800 0/0:58,0:…
chrIII:114102-114202	TRUE		chrIII:114152	G	['T']	EvolvingFront_WGS_Plate3_H12:T/T (99.0, 2/86)	ref|NC_001135| 114152 . G T 2934.5 . AC=2;AF=0.002632;AN=730;BaseQRankSum=-0.552;DP=18928;ExcessHet=0.0029;FS=3.003;InbreedingCoeff=0.6324;MLEAC=2;MLEAF=0.002632;MQ=60;MQRankSum=0;QD=33.35;ReadPosRankSum=-0.589;SOR=0.148 GT:AD:DP:GQ:PL 0/0:38,0:38:99:0,100,1366 0/0:47,0:47:99:0,120,1800 0/0:44,0:44:99:0,102,1411 0/0:55,0:55:99:0,109,1800 0/0:50,0:50:99:0,99,1485 0/0:57,0:57:99:0,120,1800 0/0:43,0…
chrIII:145820-145920	TRUE		chrIII:145870	C	['T']	EvolvingFront_WGS_Plate2_F12:T/T (99.0, 1/71)	ref|NC_001135| 145870 . C T 2363.4 . AC=2;AF=0.002632;AN=730;BaseQRankSum=0.053;DP=16230;ExcessHet=0.0029;FS=3.259;InbreedingCoeff=0.6528;MLEAC=2;MLEAF=0.002632;MQ=60;MQRankSum=0;QD=32.82;ReadPosRankSum=0.024;SOR=0.448 GT:AD:DP:GQ:PL 0/0:39,0:39:99:0,102,1442 0/0:34,0:34:99:0,102,1272 0/0:40,0:40:99:0,105,1492 0/0:39,0:39:99:0,102,1403 0/0:41,0:41:99:0,99,1485 0/0:47,0:47:99:0,108,1620 0/0:34,0:3…
chrIII:160869-160969	TRUE		chrIII:160919	C	['T']	EvolvingFront_WGS_Plate5_E08:T/T (99.0, 0/152)	ref|NC_001135| 160919 . C T 5962.38 . AC=2;AF=0.002625;AN=730;DP=15355;ExcessHet=0.0029;FS=0;InbreedingCoeff=0.6458;MLEAC=2;MLEAF=0.002625;MQ=60;QD=28.53;SOR=0.832 GT:AD:DP:GQ:PL 0/0:40,0:40:99:0,105,1473 0/0:54,0:54:99:0,111,1800 0/0:36,0:36:99:0,102,1298 0/0:53,0:53:99:0,120,1800 0/0:33,0:33:99:0,99,977 0/0:50,0:50:99:0,108,1800 0/0:45,0:45:99:0,117,1789 0/0:40,0:40:99:0,101,1424 0/0:33,0:33:99…
chrIII:211989-212089	TRUE		chrIII:212039	G	['T']	EvolvingFront_WGS_Plate3_D10:T/T (99.0, 0/72)	ref|NC_001135| 212039 . G T 2633.4 . AC=2;AF=0.002632;AN=730;DP=22480;ExcessHet=0.0029;FS=0;InbreedingCoeff=0.6521;MLEAC=2;MLEAF=0.002632;MQ=60;QD=25.4;SOR=1.073 GT:AD:DP:GQ:PL 0/0:39,0:39:99:0,105,1398 0/0:48,0:48:99:0,118,1800 0/0:44,0:44:99:0,102,1608 0/0:59,0:59:99:0,120,1800 0/0:64,0:64:99:0,112,1800 0/0:58,0:58:99:0,120,1800 0/0:48,0:48:99:0,120,1800 0/0:40,0:40:99:0,111,1313 0/0:59,0:59:99…
chrIII:240166-240266	TRUE		chrIII:240216	G	['T']	EvolvingFront_WGS_Plate5_H02:T/T (99.0, 0/139)	ref|NC_001135| 240216 . G T 5664.38 . AC=2;AF=0.002625;AN=730;DP=22384;ExcessHet=0.0029;FS=0;InbreedingCoeff=0.645;MLEAC=2;MLEAF=0.002625;MQ=60;QD=27.98;SOR=0.737 GT:AD:DP:GQ:PL 0/0:37,0:37:99:0,99,1358 0/0:51,0:51:99:0,99,1800 0/0:41,0:41:99:0,99,1443 0/0:59,0:59:99:0,102,1800 0/0:53,0:53:99:0,103,1800 0/0:46,0:46:99:0,120,1800 0/0:51,0:51:99:0,100,1800 0/0:41,0:41:99:0,99,1347 0/0:53,0:53:99:0,…
chrIII:278459-278559	TRUE		chrIII:278509	C	['A']	EvolvingFront_WGS_Plate2_E12:A/A (99.0, 3/78)	ref|NC_001135| 278509 . C A 2571.52 . AC=2;AF=0.002653;AN=730;BaseQRankSum=0.551;DP=18283;ExcessHet=0.0029;FS=0;InbreedingCoeff=0.657;MLEAC=2;MLEAF=0.002653;MQ=60;MQRankSum=0;QD=31.75;ReadPosRankSum=0.388;SOR=0.4 GT:AD:DP:GQ:PL 0/0:42,0:42:99:0,105,1481 0/0:52,0:52:99:0,105,1800 0/0:40,0:40:99:0,99,1485 0/0:51,0:51:99:0,105,1762 0/0:56,0:56:99:0,120,1800 0/0:43,0:43:99:0,103,1440 0/0:45,0:45:99:0…
chrIII:281797-281897	TRUE		chrIII:281847	T	['G']	EvolvingFront_WGS_Plate2_A09:G/G (72.0, 0/24) EvolvingFront_WGS_Plate5_F08:G/G (99.0, 0/115)	ref|NC_001135| 281847 . T G 5090.01 . AC=4;AF=0.005291;AN=730;DP=18214;ExcessHet=0;FS=0;InbreedingCoeff=0.6645;MLEAC=4;MLEAF=0.005291;MQ=60;QD=24.64;SOR=0.965 GT:AD:DP:GQ:PL 0/0:35,0:35:99:0,99,1371 0/0:52,0:52:99:0,105,1800 0/0:39,0:39:99:0,100,1358 0/0:51,0:51:99:0,105,1762 0/0:56,0:56:99:0,120,1800 0/0:43,0:43:99:0,103,1440 0/0:45,0:45:99:0,99,1614 0/0:43,0:43:99:0,99,1435 0/0:51,0:51:99:0,103…
chrIII:282266-282366	TRUE		chrIII:282316	C	['G']	EvolvingFront_WGS_Plate1_D01:C/G (99.0, 33/34)	ref|NC_001135| 282316 . C G 827.78 . AC=1;AF=0.001323;AN=730;BaseQRankSum=-0.244;DP=18236;ExcessHet=3.0103;FS=0;InbreedingCoeff=0.6242;MLEAC=1;MLEAF=0.001323;MQ=60;MQRankSum=0;QD=12.35;ReadPosRankSum=-0.715;SOR=0.631 GT:AD:DP:GQ:PL 0/0:45,0:45:99:0,113,1755 0/0:52,0:52:99:0,105,1800 0/0:39,0:39:99:0,100,1358 0/0:51,0:51:99:0,105,1762 0/0:56,0:56:99:0,120,1800 0/0:43,0:43:99:0,103,1440 0/0:45,0:45…
chrIII:313943-314043	TRUE		chrIII:313993	C	['A']	EvolvingFront_WGS_Plate1_F01:C/A (99.0, 31/24)	ref|NC_001135| 313993 . C A 693.76 . AC=1;AF=0.001319;AN=730;BaseQRankSum=2.09;DP=22668;ExcessHet=3.0103;FS=2.258;InbreedingCoeff=0.6203;MLEAC=1;MLEAF=0.001319;MQ=60;MQRankSum=0;QD=12.61;ReadPosRankSum=-0.895;SOR=1.022 GT:AD:DP:GQ:PL 0/0:40,0:40:99:0,99,1442 0/0:78,0:78:99:0,120,1800 0/0:41,0:41:99:0,101,1575 0/0:63,0:63:99:0,120,1800 0/0:53,0:53:99:0,120,1800 0/0:54,0:54:99:0,99,1800 0/0:49,0:49…
chrIII:316475-316575	POOR MAPPING (REPEAT)		chrIII:316525	G	['T']	EvolvingFront_WGS_Plate1_A11:G|T (99.0, 53/24)	ref|NC_001135| 316525 . G T 769.7 . AC=1;AF=0.001309;AN=730;BaseQRankSum=1.47;DP=27570;ExcessHet=3.0103;FS=10.592;InbreedingCoeff=0.6104;MLEAC=1;MLEAF=0.001309;MQ=56.11;MQRankSum=-2.64;QD=10;ReadPosRankSum=3.76;SOR=0.599 GT:AD:DP:GQ:PGT:PID:PL:PS 0/0:66,0:66:99:.:.:0,99,1800:. 0/0:51,0:51:99:.:.:0,116,1800:. 0/0:81,0:81:90:.:.:0,90,2279:. 0/0:128,0:128:99:.:.:0,120,1800:. 0/0:72,0:72:99:.:.:0,102…
chrIII:316484-316584	POOR MAPPING (REPEAT)		chrIII:316534	TGGGTGTGG	['AGGGTGTGG', 'T']	EvolvingFront_WGS_Plate1_A11:TGGGTGTGG|AGGGTGTGG (99.0, 53/37) EvolvingFront_WGS_Plate3_C09:T|T (99.0, 0/70)	ref|NC_001135| 316526 . TGGGTGTGG AGGGTGTGG,T 3067.45 . AC=1,2;AF=0.001309,0.002618;AN=730;BaseQRankSum=1.02;DP=27493;ExcessHet=0.0085;FS=4.219;InbreedingCoeff=0.5831;MLEAC=1,2;MLEAF=0.001309,0.002618;MQ=54.58;MQRankSum=-2.524;QD=19.17;ReadPosRankSum=3.84;SOR=0.412 GT:AD:DP:GQ:PGT:PID:PL:PS 0/0:65,0,0:65:74:.:.:0,74,1791,74,1791,1791:. 0/0:51,0,0:51:99:.:.:0,116,1800,116,1800,1800:. 0/0:82,0,0:82…
chrIII:316508-316608	POOR MAPPING (REPEAT)		chrIII:316558	TGTGGGTGTGGTGTGTGGGTG	['*', 'TGGTGTGGTGTGTGGGTG']	EVO3D_IRA1_NON_rearray_Plate1-D7:TGTGGGTGTGGTGTGTGGGTG|TGGTGTGGTGTGTGGGTG (24.0, 3/16) EVO3D_IRA1_NON_rearray_Plate1-E2:TGTGGGTGTGGTGTGTGGGTG|TGGTGTGGTGTGTGGGTG (19.0, 3/49) EVO3D_IRA1_NON_rearray_Plate1-E8:./. (-1.0, 85/0) EVO3D_IRA1_NON_rearray_Plate2-B11:./. (-1.0, 132/0) EVO3D_IRA1_NON_rearray_Plate2-B12:TGTGGGTGTGGTGTGTGGGTG|TGGTGTGGTGTGTGGGTG (77.0, 6/62) EVO3D_IRA1_NON_rearray_Plate2-C10:.…	ref|NC_001135| 316538 . TGTGGGTGTGGTGTGTGGGTG *,TGGTGTGGTGTGTGGGTG 246541 . AC=7,275;AF=0.013,0.376;AN=704;BaseQRankSum=1.67;DP=27779;ExcessHet=-0;FS=1.792;InbreedingCoeff=0.4384;MLEAC=9,321;MLEAF=0.012,0.433;MQ=53.44;MQRankSum=1.01;QD=25.35;ReadPosRankSum=1.6;SOR=0.958 GT:AD:DP:GQ:PGT:PID:PL:PS 0|2:3,0,16:28:24:1|0:316528_GGTGTGGGTGTGTGGGTGTGGT_G:1373,632,698,0,68,24:316528 0|2:3,13,36:52:19:0|1…
chrIII:316497-316597	POOR MAPPING (REPEAT)		chrIII:316547	TGTG	['*', 'T']	EVO3D_IRA1_NON_rearray_Plate1-D7:TGTG|T (24.0, 3/16) EVO3D_IRA1_NON_rearray_Plate1-E2:TGTG|T (18.0, 3/48) EVO3D_IRA1_NON_rearray_Plate1-E8:./. (-1.0, 85/0) EVO3D_IRA1_NON_rearray_Plate2-B11:./. (-1.0, 132/0) EVO3D_IRA1_NON_rearray_Plate2-B12:TGTG|T (77.0, 6/31) EVO3D_IRA1_NON_rearray_Plate2-C10:./. (-1.0, 107/0) EVO3D_IRA1_NON_rearray_Plate2-C3:./. (-1.0, 118/0) EvolvingFront_WGS_Plate1_A02:TGTG|…	ref|NC_001135| 316544 . TGTG *,T 228347 . AC=7,274;AF=0.014,0.38;AN=694;BaseQRankSum=1.54;DP=26603;ExcessHet=0;FS=5.499;InbreedingCoeff=0.4118;MLEAC=10,324;MLEAF=0.014,0.443;MQ=53.79;MQRankSum=1.13;QD=26.25;ReadPosRankSum=1.92;SOR=1.198 GT:AD:DP:GQ:PGT:PID:PL:PS 0|2:3,0,16:26:24:1|0:316528_GGTGTGGGTGTGTGGGTGTGGT_G:1373,632,698,0,68,24:316528 0|2:3,12,36:51:18:0|1:316538_TGTG_T:1383,1169,1252,0,12…
chrIII:316514-316614	POOR MAPPING (REPEAT)		chrIII:316564	GGTGT	['GGT', 'G']	EVO3D_IRA1_NON_rearray_Plate1-D7:GGTGT|GGT (81.0, 3/21) EVO3D_IRA1_NON_rearray_Plate1-E2:GGT|GGT (5.0, 2/34) EVO3D_IRA1_NON_rearray_Plate2-B12:GGTGT/GGT (78.0, 4/35) EVO3D_IRA1_NON_rearray_Plate2-C10:./. (-1.0, 87/0) EvolvingFront_WGS_Plate1_A02:GGTGT|GGT (99.0, 14/24) EvolvingFront_WGS_Plate1_A08:GGTGT/GGT (99.0, 26/24) EvolvingFront_WGS_Plate1_A11:GGTGT|GGT (99.0, 53/53) EvolvingFront_WGS_Plate…	ref|NC_001135| 316560 . GGTGT GGT,G 165669 . AC=229,1;AF=0.305,0.001309;AN=728;BaseQRankSum=2.43;DP=25767;ExcessHet=0.0037;FS=6.518;InbreedingCoeff=0.1976;MLEAC=254,1;MLEAF=0.332,0.001309;MQ=53.78;MQRankSum=1.15;QD=24.5;ReadPosRankSum=2.12;SOR=1.342 GT:AD:DP:GQ:PGT:PID:PL:PS 0|1:3,16,5:24:81:1|0:316528_GGTGTGGGTGTGTGGGTGTGGT_G:622,0,81,634,130,764:316528 1|1:2,22,12:36:5:1|1:316560_GGT_G:896,5,0,…
chrIII:316524-316624	POOR MAPPING (REPEAT)		chrIII:316574	T	['TG']	EVO3D_IRA1_NON_rearray_Plate1-D7:T/TG (74.0, 1/16) EVO3D_IRA1_NON_rearray_Plate1-E2:TG/TG (32.0, 0/22) EVO3D_IRA1_NON_rearray_Plate2-B12:T/TG (60.0, 2/31) EvolvingFront_WGS_Plate1_A02:T/TG (99.0, 0/21) EvolvingFront_WGS_Plate1_A08:T/TG (99.0, 9/18) EvolvingFront_WGS_Plate1_B10:T/TG (99.0, 0/11) EvolvingFront_WGS_Plate1_C04:T/TG (99.0, 1/22) EvolvingFront_WGS_Plate1_D01:T/TG (99.0, 5/14) EvolvingF…	ref|NC_001135| 316574 . T TG 178696 . AC=240;AF=0.319;AN=730;BaseQRankSum=1.38;DP=22978;ExcessHet=0;FS=5.982;InbreedingCoeff=0.2583;MLEAC=266;MLEAF=0.347;MQ=53.76;MQRankSum=1.16;QD=33;ReadPosRankSum=1.16;SOR=1.742 GT:AD:DP:GQ:PGT:PID:PL:PS 0/1:1,16:21:74:.:.:707,0,74:. 1/1:0,22:29:32:.:.:1001,32,0:. 0/0:67,0:67:81:.:.:0,81,1215:. 0/0:89,0:89:99:.:.:0,108,1620:. 0/1:2,31:37:60:.:.:1174,0,60:. 0/0:…
chrIII:316525-316625	POOR MAPPING (REPEAT)		chrIII:316575	G	['GGT']	EvolvingFront_WGS_Plate3_F05:G|GGT (99.0, 4/12)	ref|NC_001135| 316575 . G GGT 421.46 . AC=1;AF=0.001305;AN=730;BaseQRankSum=0.656;DP=21235;ExcessHet=3.0103;FS=0.836;InbreedingCoeff=0.5798;MLEAC=1;MLEAF=0.001305;MQ=50.47;MQRankSum=-0.777;QD=26.34;ReadPosRankSum=0;SOR=0.828 GT:AD:DP:GQ:PGT:PID:PL:PS 0/0:53,0:53:99:.:.:0,102,1530:. 0/0:53,0:53:99:.:.:0,99,1485:. 0/0:67,0:67:20:.:.:0,20,1537:. 0/0:89,0:89:99:.:.:0,108,1620:. 0/0:48,0:48:99:.:.:0,9…
chrIV:65-165	POOR MAPPING (REPEAT)		chrIV:115	ACCACAC	['*', 'A']	EvolvingFront_WGS_Plate1_B06:ACCACAC|* (99.0, 23/4) EvolvingFront_WGS_Plate1_D11:ACCACAC/A (99.0, 24/144) EvolvingFront_WGS_Plate1_F01:ACCACAC/A (99.0, 8/55) EvolvingFront_WGS_Plate1_F03:ACCACAC/A (99.0, 10/18) EvolvingFront_WGS_Plate1_F10:ACCACAC/A (99.0, 12/91) EvolvingFront_WGS_Plate2_C05:./. (-1.0, 15/0) EvolvingFront_WGS_Plate3_B11:ACCACAC/* (33.0, 45/22) EvolvingFront_WGS_Plate3_F03:ACCACAC…	ref|NC_001136| 109 . ACCACAC *,A 61826 . AC=3,50;AF=0.003896,0.065;AN=728;BaseQRankSum=1.29;DP=39703;ExcessHet=0;FS=0;InbreedingCoeff=0.3879;MLEAC=3,59;MLEAF=0.003896,0.077;MQ=55.03;MQRankSum=1.79;QD=22.84;ReadPosRankSum=0.791;SOR=0.741 GT:AD:DP:GQ:PGT:PID:PL:PS 0/0:116,0,0:116:99:.:.:0,120,1800,120,1800,1800:. 0/0:158,0,0:158:99:.:.:0,120,1800,120,1800,1800:. 0/0:144,0,0:144:99:.:.:0,106,1800,10…
chrIV:91-191	POOR MAPPING (REPEAT)		chrIV:141	C	['A']	EvolvingFront_WGS_Plate2_B05:C|A (99.0, 52/27)	ref|NC_001136| 141 . C A 905.92 . AC=1;AF=0.001302;AN=730;BaseQRankSum=1.47;DP=41009;ExcessHet=3.0103;FS=12.797;InbreedingCoeff=0.5336;MLEAC=1;MLEAF=0.001302;MQ=56.64;MQRankSum=-2.646;QD=11.47;ReadPosRankSum=0.215;SOR=0.437 GT:AD:DP:GQ:PGT:PID:PL:PS 0/0:97,0:97:99:.:.:0,120,1800:. 0/0:142,0:142:99:.:.:0,120,1800:. 0/0:128,0:128:99:.:.:0,120,1800:. 0/0:192,0:192:99:.:.:0,120,1800:. 0/0:211,0:211:9…
chrIV:93-193	POOR MAPPING (REPEAT)		chrIV:143	CA	['C']	EvolvingFront_WGS_Plate2_B05:CA|C (99.0, 52/27)	ref|NC_001136| 142 . CA C 905.66 . AC=1;AF=0.001305;AN=730;BaseQRankSum=1.96;DP=41010;ExcessHet=3.0103;FS=1.721;InbreedingCoeff=0.6058;MLEAC=1;MLEAF=0.001305;MQ=56.82;MQRankSum=-2.83;QD=11.46;ReadPosRankSum=-0.265;SOR=0.498 GT:AD:DP:GQ:PGT:PID:PL:PS 0/0:97,0:97:99:.:.:0,120,1800:. 0/0:142,0:142:99:.:.:0,120,1800:. 0/0:128,0:128:99:.:.:0,120,1800:. 0/0:192,0:192:99:.:.:0,120,1800:. 0/0:211,0:211:9…
chrIV:48985-49085	TRUE		chrIV:49035	C	['T']	EvolvingFront_WGS_Plate3_C12:T/T (99.0, 0/82)	ref|NC_001136| 49035 . C T 3091.37 . AC=2;AF=0.002625;AN=730;DP=17291;ExcessHet=0.0029;FS=0;InbreedingCoeff=0.6464;MLEAC=2;MLEAF=0.002625;MQ=60;QD=31.53;SOR=1.151 GT:AD:DP:GQ:PL 0/0:41,0:41:99:0,100,1367 0/0:37,0:37:99:0,99,1485 0/0:37,0:37:99:0,102,1477 0/0:36,0:36:99:0,99,1492 0/0:48,0:48:99:0,109,1800 0/0:43,0:43:99:0,106,1662 0/0:42,0:42:99:0,111,1654 0/0:44,0:44:99:0,103,1267 0/0:46,0:46:99:…
chrIV:90574-90674	TRUE		chrIV:90624	C	['T']	EvolvingFront_WGS_Plate4_A01:T/T (99.0, 0/63)	ref|NC_001136| 90624 . C T 2433.45 . AC=2;AF=0.002639;AN=730;DP=21394;ExcessHet=0.0029;FS=0;InbreedingCoeff=0.651;MLEAC=2;MLEAF=0.002639;MQ=60;QD=28.93;SOR=0.933 GT:AD:DP:GQ:PL 0/0:40,0:40:99:0,99,1321 0/0:50,0:50:99:0,102,1710 0/0:46,0:46:99:0,110,1748 0/0:71,0:71:99:0,120,1800 0/0:68,0:68:99:0,120,1800 0/0:65,0:65:99:0,120,1800 0/0:56,0:56:99:0,102,1800 0/0:42,0:42:80:0,80,1250 0/0:53,0:53:99:0…
chrIV:96990-97090	TRUE		chrIV:97040	G	['T']	EvolvingFront_WGS_Plate1_B03:G/T (99.0, 34/41)	ref|NC_001136| 97040 . G T 1015.76 . AC=1;AF=0.001319;AN=730;BaseQRankSum=-0.816;DP=19988;ExcessHet=3.0103;FS=0.869;InbreedingCoeff=0.6204;MLEAC=1;MLEAF=0.001319;MQ=60;MQRankSum=0;QD=13.54;ReadPosRankSum=-0.075;SOR=0.843 GT:AD:DP:GQ:PL 0/0:41,0:41:99:0,99,1325 0/0:54,0:54:99:0,101,1800 0/0:44,0:44:99:0,105,1575 0/0:66,0:66:99:0,116,1800 0/0:55,0:55:99:0,118,1800 0/0:64,0:64:99:0,101,1800 0/0:64,0…
chrIV:120963-121063	TRUE		chrIV:121013	A	['G']	EvolvingFront_WGS_Plate5_C01:A/G (99.0, 76/51)	ref|NC_001136| 121013 . A G 1508.76 . AC=1;AF=0.001319;AN=730;BaseQRankSum=-1.148;DP=19189;ExcessHet=3.0103;FS=5.575;InbreedingCoeff=0.6202;MLEAC=1;MLEAF=0.001319;MQ=60;MQRankSum=0;QD=11.88;ReadPosRankSum=0.224;SOR=1.201 GT:AD:DP:GQ:PL 0/0:40,0:40:99:0,99,1380 0/0:51,0:51:99:0,120,1800 0/0:37,0:37:99:0,99,1451 0/0:66,0:66:99:0,116,1800 0/0:63,0:63:99:0,120,1800 0/0:64,0:64:99:0,120,1800 0/0:47,0:…
chrIV:197334-197434	TRUE		chrIV:197384	G	['C']	EvolvingFront_WGS_Plate1_D11:G/C (99.0, 107/109)	ref|NC_001136| 197384 . G C 2762.72 . AC=1;AF=0.001312;AN=730;BaseQRankSum=-0.051;DP=18170;ExcessHet=3.0103;FS=2.326;InbreedingCoeff=0.6141;MLEAC=1;MLEAF=0.001312;MQ=60;MQRankSum=0;QD=12.79;ReadPosRankSum=3.39;SOR=0.89 GT:AD:DP:GQ:PL 0/0:44,0:44:99:0,108,1692 0/0:38,0:38:99:0,101,1282 0/0:45,0:45:99:0,107,1710 0/0:49,0:49:99:0,103,1745 0/0:47,0:47:99:0,118,1534 0/0:52,0:52:99:0,101,1800 0/0:55,0:…
chrIV:209965-210065	TRUE		chrIV:210015	C	['A']	EvolvingFront_WGS_Plate5_A04:A/A (99.0, 2/151)	ref|NC_001136| 210015 . C A 5879.28 . AC=2;AF=0.002604;AN=730;BaseQRankSum=0.768;DP=17805;ExcessHet=0.0028;FS=0;InbreedingCoeff=0.6365;MLEAC=2;MLEAF=0.002604;MQ=60;MQRankSum=0;QD=28.8;ReadPosRankSum=0.273;SOR=1.007 GT:AD:DP:GQ:PL 0/0:41,0:41:99:0,99,1415 0/0:38,0:38:99:0,101,1282 0/0:42,0:42:99:0,99,1534 0/0:49,0:49:99:0,103,1745 0/0:47,0:47:99:0,118,1534 0/0:52,0:52:99:0,101,1800 0/0:55,0:55:99:…
chrIV:212544-212644	MIXED	EvolvingFront_WGS_Plate1_B06	chrIV:212594	A	['G']	EvolvingFront_WGS_Plate1_B06:./. (-1.0, 0/0) EvolvingFront_WGS_Plate5_F04:G/G (99.0, 0/146)	ref|NC_001136| 212594 . A G 5363.34 . AC=2;AF=0.005305;AN=728;DP=18966;ExcessHet=0;FS=0;InbreedingCoeff=0.6466;MLEAC=3;MLEAF=0.003979;MQ=60;QD=33.81;SOR=0.955 GT:AD:DP:GQ:PL 0/0:38,0:38:99:0,99,1382 0/0:43,0:43:99:0,102,1530 0/0:42,0:42:99:0,100,1511 0/0:47,0:47:99:0,108,1500 0/0:64,0:64:99:0,120,1800 0/0:50,0:50:99:0,99,1800 0/0:52,0:52:99:0,101,1644 0/0:43,0:43:99:0,99,1394 0/0:40,0:40:99:0,105…
chrIV:219977-220077	TRUE		chrIV:220027	C	['T']	EvolvingFront_WGS_Plate1_A08:C/T (99.0, 37/30)	ref|NC_001136| 220027 . C T 743.68 . AC=1;AF=0.001302;AN=730;BaseQRankSum=0.866;DP=18376;ExcessHet=3.0103;FS=6.541;InbreedingCoeff=0.5966;MLEAC=1;MLEAF=0.001302;MQ=60;MQRankSum=0;QD=11.1;ReadPosRankSum=-1.041;SOR=1.005 GT:AD:DP:GQ:PL 0/0:42,0:42:99:0,111,1408 0/0:38,0:38:99:0,101,1411 0/0:42,0:42:99:0,105,1552 0/0:47,0:47:99:0,108,1500 0/0:64,0:64:99:0,120,1800 0/0:50,0:50:99:0,99,1800 0/0:52,0:5…
chrIV:228417-228517	TRUE		chrIV:228467	G	['T']	EvolvingFront_WGS_Plate2_E12:T/T (99.0, 1/64)	ref|NC_001136| 228467 . G T 2220.39 . AC=2;AF=0.002632;AN=730;BaseQRankSum=-1.066;DP=19587;ExcessHet=0.0029;FS=0;InbreedingCoeff=0.6557;MLEAC=2;MLEAF=0.002632;MQ=60;MQRankSum=0;QD=34.16;ReadPosRankSum=-1.627;SOR=0.277 GT:AD:DP:GQ:PL 0/0:40,0:40:99:0,99,1349 0/0:42,0:42:99:0,99,1665 0/0:41,0:41:99:0,108,1486 0/0:40,0:40:99:0,99,1513 0/0:69,0:69:99:0,100,1800 0/0:48,0:48:99:0,107,1710 0/0:52,0:52:9…
chrIV:229858-229958	TRUE		chrIV:229908	G	['T']	EvolvingFront_WGS_Plate1_A10:G/T (99.0, 42/42)	ref|NC_001136| 229908 . G T 923.7 . AC=1;AF=0.001309;AN=730;BaseQRankSum=-0.694;DP=20789;ExcessHet=3.0103;FS=0;InbreedingCoeff=0.6098;MLEAC=1;MLEAF=0.001309;MQ=60;MQRankSum=0;QD=11;ReadPosRankSum=-0.161;SOR=0.606 GT:AD:DP:GQ:PL 0/0:40,0:40:99:0,105,1443 0/0:42,0:42:99:0,99,1665 0/0:42,0:42:99:0,107,1591 0/0:40,0:40:99:0,99,1513 0/0:69,0:69:99:0,100,1800 0/0:48,0:48:99:0,107,1710 0/0:52,0:52:99:0,…
chrIV:232247-232347	TRUE		chrIV:232297	T	['A']	EvolvingFront_WGS_Plate5_G05:T/A (99.0, 45/43)	ref|NC_001136| 232297 . T A 1473.79 . AC=1;AF=0.001323;AN=730;BaseQRankSum=1.13;DP=19982;ExcessHet=3.0103;FS=0.79;InbreedingCoeff=0.6169;MLEAC=1;MLEAF=0.001323;MQ=60;MQRankSum=0;QD=16.75;ReadPosRankSum=-0.372;SOR=0.793 GT:AD:DP:GQ:PL 0/0:40,0:40:99:0,104,1412 0/0:38,0:38:99:0,102,1575 0/0:46,0:46:99:0,102,1498 0/0:60,0:60:99:0,111,1800 0/0:64,0:64:99:0,107,1800 0/0:59,0:59:99:0,120,1800 0/0:55,0:…
chrIV:308396-308496	TRUE		chrIV:308446	A	['T']	EvolvingFront_WGS_Plate5_H01:T/T (99.0, 0/164)	ref|NC_001136| 308446 . A T 6403.45 . AC=2;AF=0.002639;AN=730;DP=20620;ExcessHet=0.0029;FS=0;InbreedingCoeff=0.6508;MLEAC=2;MLEAF=0.002639;MQ=60;QD=29.04;SOR=0.794 GT:AD:DP:GQ:PL 0/0:40,0:40:99:0,105,1453 0/0:42,0:42:99:0,120,1692 0/0:41,0:41:99:0,104,1340 0/0:64,0:64:99:0,120,1800 0/0:69,0:69:99:0,120,1800 0/0:67,0:67:99:0,120,1800 0/0:57,0:57:99:0,107,1800 0/0:46,0:46:99:0,103,1633 0/0:45,0:45:…
chrIV:428751-428851	TRUE		chrIV:428801	A	['C']	EvolvingFront_WGS_Plate3_H11:C/C (99.0, 2/76)	ref|NC_001136| 428801 . A C 2724.43 . AC=2;AF=0.002632;AN=730;BaseQRankSum=-1.351;DP=22782;ExcessHet=0.0029;FS=2.994;InbreedingCoeff=0.6452;MLEAC=2;MLEAF=0.002632;MQ=60;MQRankSum=0;QD=34.93;ReadPosRankSum=-0.395;SOR=0.155 GT:AD:DP:GQ:PL 0/0:40,0:40:99:0,99,1463 0/0:62,0:62:99:0,116,1800 0/0:53,0:53:99:0,119,1800 0/0:60,0:60:99:0,120,1800 0/0:73,0:73:99:0,106,1800 0/0:61,0:61:99:0,100,1800 0/0:51,…
chrIV:513731-513831	TRUE		chrIV:513781	G	['C']	EvolvingFront_WGS_Plate3_C08:C/C (99.0, 0/34)	ref|NC_001136| 513781 . G C 1263.69 . AC=2;AF=0.002653;AN=730;DP=12552;ExcessHet=0.0029;FS=0;InbreedingCoeff=0.6254;MLEAC=2;MLEAF=0.002653;MQ=54.1;QD=28.82;SOR=0.811 GT:AD:DP:GQ:PL 0/0:27,0:27:75:0,75,1125 0/0:39,0:39:99:0,101,1533 0/0:38,0:38:99:0,102,1334 0/0:38,0:38:99:0,99,1485 0/0:42,0:42:99:0,102,1530 0/0:42,0:42:99:0,120,1800 0/0:36,0:36:99:0,108,1413 0/0:26,0:26:72:0,72,972 0/0:36,0:36:99…
chrIV:519358-519458	TRUE		chrIV:519408	C	['G']	EvolvingFront_WGS_Plate2_H10:C/G (99.0, 57/31)	ref|NC_001136| 519408 . C G 824.83 . AC=1;AF=0.001326;AN=730;BaseQRankSum=2.45;DP=13228;ExcessHet=3.0103;FS=1.804;InbreedingCoeff=0.6119;MLEAC=1;MLEAF=0.001326;MQ=50.02;MQRankSum=-2.456;QD=9.37;ReadPosRankSum=0.009;SOR=0.917 GT:AD:DP:GQ:PL 0/0:34,0:34:99:0,99,1297 0/0:33,0:33:99:0,99,1182 0/0:37,0:37:99:0,99,1275 0/0:37,0:37:99:0,105,1528 0/0:37,0:37:99:0,102,1454 0/0:45,0:45:99:0,109,1800 0/0:34…
chrIV:524562-524662	TRUE		chrIV:524612	G	['A']	EvolvingFront_WGS_Plate5_H01:A/A (99.0, 0/126)	ref|NC_001136| 524612 . G A 5172.46 . AC=2;AF=0.002639;AN=730;DP=20155;ExcessHet=0.0029;FS=0;InbreedingCoeff=0.6497;MLEAC=2;MLEAF=0.002639;MQ=60;QD=27.21;SOR=0.899 GT:AD:DP:GQ:PL 0/0:46,0:46:99:0,120,1800 0/0:44,0:44:99:0,99,1556 0/0:43,0:43:99:0,102,1586 0/0:45,0:45:99:0,99,1800 0/0:47,0:47:99:0,105,1575 0/0:62,0:62:99:0,113,1800 0/0:57,0:57:99:0,119,1800 0/0:46,0:46:99:0,110,1630 0/0:33,0:33:99…
chrIV:568977-569077	TRUE		chrIV:569027	G	['T']	EvolvingFront_WGS_Plate3_A10:T|T (99.0, 0/62)	ref|NC_001136| 569027 . G T 2711.35 . AC=2;AF=0.002618;AN=730;DP=17338;ExcessHet=0.0028;FS=0;InbreedingCoeff=0.6424;MLEAC=2;MLEAF=0.002618;MQ=58.49;QD=29.99;SOR=0.693 GT:AD:DP:GQ:PGT:PID:PL:PS 0/0:37,0:37:99:.:.:0,99,1431:. 0/0:40,0:40:99:.:.:0,105,1504:. 0/0:41,0:41:99:.:.:0,102,1366:. 0/0:61,0:61:99:.:.:0,103,1800:. 0/0:64,0:64:99:.:.:0,120,1800:. 0/0:53,0:53:99:.:.:0,101,1800:. 0/0:47,0:47:99:…
chrIV:568978-569078	TRUE		chrIV:569028	T	['C']	EvolvingFront_WGS_Plate3_A10:C|C (99.0, 0/62)	ref|NC_001136| 569028 . T C 2711.35 . AC=2;AF=0.002618;AN=730;DP=17343;ExcessHet=0.0028;FS=0;InbreedingCoeff=0.6424;MLEAC=2;MLEAF=0.002618;MQ=58.49;QD=27.15;SOR=0.693 GT:AD:DP:GQ:PGT:PID:PL:PS 0/0:37,0:37:99:.:.:0,99,1431:. 0/0:40,0:40:99:.:.:0,105,1504:. 0/0:41,0:41:99:.:.:0,102,1366:. 0/0:61,0:61:99:.:.:0,103,1800:. 0/0:64,0:64:99:.:.:0,120,1800:. 0/0:53,0:53:99:.:.:0,101,1800:. 0/0:47,0:47:99:…
chrIV:589196-589296	TRUE		chrIV:589246	C	['T']	EvolvingFront_WGS_Plate3_E01:T/T (99.0, 0/67)	ref|NC_001136| 589246 . C T 2385.45 . AC=2;AF=0.002639;AN=730;DP=20683;ExcessHet=0.0029;FS=0;InbreedingCoeff=0.6508;MLEAC=2;MLEAF=0.002639;MQ=60;QD=29.04;SOR=0.99 GT:AD:DP:GQ:PL 0/0:42,0:42:99:0,99,1516 0/0:52,0:52:99:0,101,1747 0/0:38,0:38:99:0,102,1365 0/0:57,0:57:99:0,102,1800 0/0:67,0:67:99:0,116,1800 0/0:63,0:63:99:0,106,1800 0/0:50,0:50:99:0,120,1800 0/0:38,0:38:99:0,100,1148 0/0:52,0:52:99…
chrIV:591393-591493	TRUE		chrIV:591443	A	['G']	EvolvingFront_WGS_Plate3_D07:G/G (99.0, 0/70)	ref|NC_001136| 591443 . A G 2752.46 . AC=2;AF=0.002639;AN=730;DP=21020;ExcessHet=0.0029;FS=0;InbreedingCoeff=0.6502;MLEAC=2;MLEAF=0.002639;MQ=60;QD=34.43;SOR=0.874 GT:AD:DP:GQ:PL 0/0:35,0:35:99:0,99,1485 0/0:49,0:49:99:0,112,1708 0/0:51,0:51:99:0,108,1739 0/0:57,0:57:99:0,102,1800 0/0:61,0:61:99:0,120,1800 0/0:70,0:70:99:0,108,1800 0/0:51,0:51:99:0,120,1800 0/0:42,0:42:99:0,102,1386 0/0:48,0:48:9…
chrIV:592513-592613	TRUE		chrIV:592563	ATGCAAATGCAACTGCAAATGCAAC	['A']	EvolvingFront_WGS_Plate1_D08:ATGCAAATGCAACTGCAAATGCAAC|A (99.0, 59/55)	ref|NC_001136| 592539 . ATGCAAATGCAACTGCAAATGCAAC A 2000.73 . AC=1;AF=0.001319;AN=730;BaseQRankSum=1.82;DP=21758;ExcessHet=3.0103;FS=8.852;InbreedingCoeff=0.6189;MLEAC=1;MLEAF=0.001319;MQ=59.91;MQRankSum=-1.446;QD=17.55;ReadPosRankSum=0.078;SOR=1.477 GT:AD:DP:GQ:PGT:PID:PL:PS 0/0:48,0:48:99:.:.:0,99,1766:. 0/0:44,0:44:99:.:.:0,100,1710:. 0/0:46,0:46:99:.:.:0,120,1800:. 0/0:57,0:57:99:.:.:0,102,18…
chrIV:597289-597389	TRUE		chrIV:597339	C	['T']	EvolvingFront_WGS_Plate5_B09:T/T (99.0, 1/198)	ref|NC_001136| 597339 . C T 7924.45 . AC=2;AF=0.002639;AN=730;BaseQRankSum=1.99;DP=20071;ExcessHet=0.0029;FS=0;InbreedingCoeff=0.6504;MLEAC=2;MLEAF=0.002639;MQ=60;MQRankSum=0;QD=31.35;ReadPosRankSum=0.34;SOR=0.477 GT:AD:DP:GQ:PL 0/0:43,0:43:99:0,102,1592 0/0:47,0:47:99:0,115,1755 0/0:37,0:37:99:0,103,1367 0/0:60,0:60:99:0,120,1800 0/0:62,0:62:99:0,120,1800 0/0:49,0:49:99:0,108,1800 0/0:51,0:51:99…
chrIV:654134-654234	TRUE		chrIV:654184	C	['T']	EvolvingFront_WGS_Plate2_F07:C/T (99.0, 37/21)	ref|NC_001136| 654184 . C T 605.76 . AC=1;AF=0.001319;AN=730;BaseQRankSum=0.445;DP=14282;ExcessHet=3.0103;FS=0;InbreedingCoeff=0.6192;MLEAC=1;MLEAF=0.001319;MQ=60;MQRankSum=0;QD=10.44;ReadPosRankSum=0.842;SOR=0.738 GT:AD:DP:GQ:PL 0/0:42,0:42:99:0,102,1586 0/0:40,0:40:99:0,102,1536 0/0:42,0:42:99:0,105,1592 0/0:35,0:35:99:0,102,1469 0/0:45,0:45:99:0,105,1799 0/0:37,0:37:99:0,99,1460 0/0:43,0:43:99…
chrIV:664556-664656	TRUE		chrIV:664606	G	['A']	EvolvingFront_WGS_Plate3_G07:A/A (99.0, 0/74)	ref|NC_001136| 664606 . G A 2780.49 . AC=2;AF=0.002646;AN=730;DP=17735;ExcessHet=0.0029;FS=0;InbreedingCoeff=0.6533;MLEAC=2;MLEAF=0.002646;MQ=60;QD=28.93;SOR=1.209 GT:AD:DP:GQ:PL 0/0:38,0:38:99:0,102,1417 0/0:39,0:39:99:0,99,1389 0/0:43,0:43:99:0,104,1518 0/0:60,0:60:99:0,120,1800 0/0:64,0:64:99:0,120,1800 0/0:37,0:37:99:0,99,1460 0/0:49,0:49:99:0,118,1769 0/0:40,0:40:99:0,99,1196 0/0:49,0:49:99:…
chrIV:698257-698357	TRUE		chrIV:698307	ATTACTTCACTGAATCAATACAACTCGTAACGGTCATATAACTGCGAGTTTGTACGCAGTTATTCTGTTTGTGAAGACAGATTATACTTCGCCGTTGAAAGATTTCT	['A']	EvolvingFront_WGS_Plate1_A05:ATTACTTCACTGAATCAATACAACTCGTAACGGTCATATAACTGCGAGTTTGTACGCAGTTATTCTGTTTGTGAAGACAGATTATACTTCGCCGTTGAAAGATTTCT/A (99.0, 123/108)	ref|NC_001136| 698201 . ATTACTTCACTGAATCAATACAACTCGTAACGGTCATATAACTGCGAGTTTGTACGCAGTTATTCTGTTTGTGAAGACAGATTATACTTCGCCGTTGAAAGATTTCT A 1427.67 . AC=1;AF=0.001312;AN=730;BaseQRankSum=2.5;DP=18735;ExcessHet=3.0103;FS=1.003;InbreedingCoeff=0.6168;MLEAC=1;MLEAF=0.001312;MQ=60;MQRankSum=0;QD=6.18;ReadPosRankSum=-0.499;SOR=0.62 GT:AD:DP:GQ:PL 0/0:43,0:43:99:0,111,1584 0/0:42,0:42:99:0,105,1585 0/0:45,0:…
chrIV:740247-740347	TRUE		chrIV:740297	T	['C']	EvolvingFront_WGS_Plate5_D03:T/C (99.0, 66/73)	ref|NC_001136| 740297 . T C 2480.73 . AC=1;AF=0.001316;AN=730;BaseQRankSum=1.64;DP=18399;ExcessHet=3.0103;FS=1.362;InbreedingCoeff=0.6194;MLEAC=1;MLEAF=0.001316;MQ=60;MQRankSum=0;QD=17.85;ReadPosRankSum=-0.782;SOR=0.572 GT:AD:DP:GQ:PL 0/0:43,0:43:99:0,102,1507 0/0:36,0:36:99:0,99,1448 0/0:44,0:44:99:0,99,1489 0/0:34,0:34:99:0,102,1167 0/0:62,0:62:99:0,120,1800 0/0:49,0:49:99:0,108,1800 0/0:50,0:5…
chrIV:753211-753311	TRUE		chrIV:753261	C	['G']	EvolvingFront_WGS_Plate5_E09:G/G (99.0, 0/216)	ref|NC_001136| 753261 . C G 8905.53 . AC=2;AF=0.002639;AN=730;DP=17287;ExcessHet=0.0029;FS=0;InbreedingCoeff=0.6349;MLEAC=2;MLEAF=0.002639;MQ=60;QD=28.43;SOR=1.158 GT:AD:DP:GQ:PL 0/0:36,0:36:99:0,102,1407 0/0:42,0:42:99:0,99,1620 0/0:41,0:41:99:0,99,1388 0/0:34,0:34:99:0,102,1167 0/0:52,0:52:99:0,99,1767 0/0:49,0:49:99:0,99,1786 0/0:54,0:54:99:0,103,1735 0/0:38,0:38:99:0,101,1455 0/0:36,0:36:99:0…
chrIV:759873-759973	TRUE		chrIV:759923	G	['A']	EvolvingFront_WGS_Plate3_E03:A/A (99.0, 0/51)	ref|NC_001136| 759923 . G A 2070.51 . AC=2;AF=0.002646;AN=730;DP=16849;ExcessHet=0.0029;FS=0;InbreedingCoeff=0.6503;MLEAC=2;MLEAF=0.002646;MQ=60;QD=27.23;SOR=0.994 GT:AD:DP:GQ:PL 0/0:35,0:35:99:0,99,1404 0/0:39,0:39:99:0,99,1485 0/0:37,0:37:99:0,99,1322 0/0:51,0:51:99:0,100,1800 0/0:34,0:34:99:0,102,1131 0/0:44,0:44:99:0,116,1601 0/0:41,0:41:99:0,105,1575 0/0:42,0:42:99:0,99,1409 0/0:46,0:46:99:0…
chrIV:760341-760441	TRUE		chrIV:760391	A	['G']	EvolvingFront_WGS_Plate1_B03:A/G (99.0, 34/29)	ref|NC_001136| 760391 . A G 753.74 . AC=1;AF=0.001316;AN=730;BaseQRankSum=1.28;DP=16744;ExcessHet=3.0103;FS=2.094;InbreedingCoeff=0.6157;MLEAC=1;MLEAF=0.001316;MQ=60;MQRankSum=0;QD=11.96;ReadPosRankSum=0.035;SOR=0.575 GT:AD:DP:GQ:PL 0/0:35,0:35:99:0,99,1404 0/0:39,0:39:99:0,99,1485 0/0:37,0:37:99:0,99,1322 0/0:51,0:51:99:0,100,1800 0/0:34,0:34:99:0,102,1131 0/0:44,0:44:99:0,116,1601 0/0:41,0:41:9…
chrIV:831847-831947	TRUE		chrIV:831897	TTTGAGAAAAAATGC	['T']	EvolvingFront_WGS_Plate2_F02:TTTGAGAAAAAATGC/T (86.0, 4/27)	ref|NC_001136| 831883 . TTTGAGAAAAAATGC T 1096.76 . AC=1;AF=0.001323;AN=730;BaseQRankSum=1.3;DP=19653;ExcessHet=3.0103;FS=2.386;InbreedingCoeff=0.6135;MLEAC=1;MLEAF=0.001323;MQ=60;MQRankSum=0;QD=31.19;ReadPosRankSum=0.59;SOR=1.781 GT:AD:DP:GQ:PL 0/0:41,0:41:99:0,99,1459 0/0:46,0:46:99:0,108,1700 0/0:41,0:41:99:0,99,1563 0/0:58,0:58:99:0,114,1800 0/0:54,0:54:99:0,120,1800 0/0:57,0:57:99:0,120,1800…
chrIV:878322-878422	TRUE		chrIV:878372	A	['G']	EvolvingFront_WGS_Plate3_D12:G|G (99.0, 0/41)	ref|NC_001136| 878372 . A G 1794.59 . AC=2;AF=0.002646;AN=730;DP=12612;ExcessHet=0.0029;FS=0;InbreedingCoeff=0.6334;MLEAC=2;MLEAF=0.002646;MQ=58.77;QD=33.57;SOR=1.075 GT:AD:DP:GQ:PGT:PID:PL:PS 0/0:36,0:36:99:.:.:0,99,1420:. 0/0:37,0:37:99:.:.:0,102,1420:. 0/0:43,0:43:99:.:.:0,99,1582:. 0/0:37,0:37:99:.:.:0,102,1481:. 0/0:38,0:38:99:.:.:0,99,1396:. 0/0:37,0:37:99:.:.:0,105,1485:. 0/0:35,0:35:99:.:…
chrIV:878323-878423	TRUE		chrIV:878373	C	['T']	EvolvingFront_WGS_Plate3_D12:T|T (99.0, 0/41)	ref|NC_001136| 878373 . C T 1794.64 . AC=2;AF=0.002646;AN=730;DP=12638;ExcessHet=0.0029;FS=0;InbreedingCoeff=0.6276;MLEAC=2;MLEAF=0.002646;MQ=58.77;QD=33.42;SOR=1.075 GT:AD:DP:GQ:PGT:PID:PL:PS 0/0:36,0:36:99:.:.:0,99,1420:. 0/0:37,0:37:99:.:.:0,102,1420:. 0/0:43,0:43:99:.:.:0,99,1582:. 0/0:37,0:37:99:.:.:0,102,1481:. 0/0:38,0:38:99:.:.:0,99,1396:. 0/0:37,0:37:99:.:.:0,105,1485:. 0/0:35,0:35:99:.:…
[truncated: 607 more rows]
