# Supplementary material for: A high-resolution two-step evolution experiment in yeast reveals a shift from pleiotropic to modular adaptation
Source: PLoS Biol. 2024 Dec 5;22(12):e3002848. doi: 10.1371/journal.pbio.3002848 (PMC11620474; doi:10.1371/journal.pbio.3002848)
Supplement: S3 Data — (CSV) [file pbio.3002848.s013.csv]

barcode	ancestor	evolution_condition	class_new	gene	evolution_fitness_per_cycle	ResPerHour	FerPerHour	Fit2D_early_fitness	isolated_evolution_condition
TGATCAATCTACAAAAATATTTAATG_GAGTGAAACATGAATGGTATTCATCA	IRA1_MIS	Evo2D	high_fitness_diploids		0.6534536252296712	0.0836572068935133	0.0282193235304689	2.7909072036304203	Evo2D_Ira1_Mis_R2
CCGCCAATCCCGAACCCCGTTTCGCC_ACTCTAACGTGTAACTAATTTTGAGT	GPB2	Evo2D	adaptive_haploid	MKT1	0.4323267504865352	0.1009776759207682	0.0333472053306268	3.385819994839389	Evo2D_GPB2_R2
TGATCAATCTACAAAAATATTTAATG_CCGGAAAGCTGAAATATATTTTTTAT	IRA1_MIS	Evo2D	high_fitness_diploids	PAB1	0.6462789050222304	0.0946120928494088	0.0190548789672865	2.9616215648739144	Evo2D_Ira1_Mis_R2
CCAACAAAACACAAATCTGTTGTGTA_AGAGCAAAGGTGAATGTAGTTTAATG	IRA1_NON	Evo2D	adaptive_haploid	MTH1	0.5085727076815808	0.0748076080143267	0.0418472613217228	2.788336216658499	Evo2D_Ira1_Non_R2
AGAACAAAAACTAAACTCATTCATGG_AGTTAAATTGGGAAGGGTATTTTGAG	CYR1	Evo2D	high_fitness_diploids		0.5965403062959088	0.0720438325579575	0.0396124364498147	2.664992963144001	Evo2D_CYR1_R2
CATTGAATCACAAAATAGGTTAGATG_TGGACAATACCAAAGCTCCTTTGCCG	IRA1_MIS	Evo2D	high_fitness_diploids	RTG2	0.5999682388046672	0.0880919671559474	0.0366750768389494	3.0495110096860287	Evo2D_Ira1_Mis_R2
CCAACAAAACACAAATCTGTTGTGTA_ACCATAAAATGTAATGCGTTTCAGTG	IRA1_NON	Evo2D	adaptive_haploid	MAE1+TFA1+PUF3	0.6018357191393328	0.0725847914549207	0.0158577718481093	2.216497027438155	Evo2D_Ira1_Non_R2
TTAAAAATACAAAAAAAGATTTAAGG_GCTAGAAAGACGAATGCCCTTGCGTC	TOR1	Evo2D	high_fitness_diploids	PBS2	0.718507581743264	0.0753021756202697	0.0340573833218431	2.675228015163188	Evo2D_TOR1_R2
TGATCAATCTACAAAAATATTTAATG_AGTTAAAGCATGAACCGATTTTTCCC	IRA1_MIS	Evo2D	high_fitness_diploids	MKS1	0.5624027127989264	0.0847821205841007	0.0378096278284803	2.96575074529452	Evo2D_Ira1_Mis_R2
CATTGAATCACAAAATAGGTTAGATG_GCGTGAAAGCCCAACAGGTTTAGGGA	IRA1_MIS	Evo2D	high_fitness_diploids	CIT1	0.6213362450538376	0.0877783238656935	0.0274304004918567	2.8609426797327377	Evo2D_Ira1_Mis_R2
TGATCAATCTACAAAAATATTTAATG_AACTGAAGACTAAATATGATTTCGGT	IRA1_MIS	Evo2D	high_fitness_diploids	RTG2	0.629927980410432	0.099133774385882	0.0296860272443111	3.215411020019649	Evo2D_Ira1_Mis_R2
GACAGAAAAGCCAAATGGATTTACCG_GACCTAAGGTCCAAGCTGGTTCAGTC	CYR1	Evo2D	adaptive_haploid	GSH1	0.5484587403838496	0.040663647710913	0.0476351355028201	1.922198337785528	Evo2D_CYR1_R2
TTAAAAATACAAAAAAAGATTTAAGG_ACACGAATACCTAACTGTGTTCAGAT	TOR1	Evo2D	high_fitness_diploids	SSK2	0.7637561284581296	0.081731306734935	0.0316658714803127	2.827910474987008	Evo2D_TOR1_R2
GACAGAAAAGCCAAATGGATTTACCG_AGTTAAAGCCCGAAAGCGGTTAGCTT	CYR1	Evo2D	adaptive_haploid		0.5606043628254376	0.0766127092543973	0.0183304594376719	2.5325144927617464	Evo2D_CYR1_R2
TGATCAATCTACAAAAATATTTAATG_CCGGGAAGAAAGAAACGGATTACTAG	IRA1_MIS	Evo2D	high_fitness_diploids	KGD1	0.4556176865841768	0.0882575501932908	0.0220235737730181	2.8326880273290915	Evo2D_Ira1_Mis_R2
CATTGAATCACAAAATAGGTTAGATG_CAAGGAAATACGAACTTACTTATGAC	IRA1_MIS	Evo2D	high_fitness_diploids	CIT1	0.5553722526087456	0.092401071176829	0.0277606091906144	3.059093651663132	Evo2D_Ira1_Mis_R2
CCGCCAATCCCGAACCCCGTTTCGCC_CTTGCAATCGAGAATATGATTGGAC	GPB2	Evo2D	high_fitness_diploids	BMH1+GPB1	0.595011318540252	0.0565821406351594	0.0412906868466818	2.2254323490309327	Evo2D_GPB2_R2
ATCAGAAGTTCGAATCAAATTACGAA_TTACCAAGCGAAACATCGTTAATGC	TOR1	Evo2D	high_fitness_diploids	SSK2	0.3726454317278704	0.085050295991615	0.0334690970027815	2.925654821061139	Evo2D_TOR1_R2
ATCAGAAGTTCGAATCAAATTACGAA_TAAATAATTGGTAAGGGCCTTAACAT	TOR1	Evo2D	adaptive_haploid		0.345626259003884	0.0763974567162349	0.0290720067596208	2.6531412641304124	Evo2D_TOR1_R2
GACAGAAAAGCCAAATGGATTTACCG_GAAGAAACAGCGAACAGGCTTTTTTA	CYR1	Evo2D	high_fitness_diploids		0.625337747687944	0.0676470211821623	0.0394232233228586	2.56325059911992	Evo2D_CYR1_R2
AGAACAAAAACTAAACTCATTCATGG_CGGAGAAGTGGCAAGAAGATTGTGAC	CYR1	Evo2D	high_fitness_diploids		0.523239366308292	0.0725768144763603	0.0393014602801761	2.672997117707903	Evo2D_CYR1_R2
TGATCAATCTACAAAAATATTTAATG_TCCGCAAGACGGAATTTGGTTTGTTG	IRA1_MIS	Evo2D	adaptive_haploid	PAB1	0.4609681533635016	0.0788121559139968	0.0183518965700555	2.5581505038441605	Evo2D_Ira1_Mis_R2
CATTGAATCACAAAATAGGTTAGATG_GTGACAATTTCCAAGGTTATTAGAAA	IRA1_MIS	Evo2D	high_fitness_diploids	CIT1	0.63755992933724	0.0908343343498769	0.0286467511132788	2.976602517707615	Evo2D_Ira1_Mis_R2
CATTGAATCACAAAATAGGTTAGATG_GAGACAAGCCTTAATTGGGTTCTACG	IRA1_MIS	Evo2D	adaptive_haploid	ARO80	0.5161797407201568	0.0435406275236856	0.0601210137170504	2.209220042263152	Evo2D_Ira1_Mis_R2
CCAACAAAACACAAATCTGTTGTGTA_ATCAAAATATACAATAAGGTTATATT	IRA1_NON	Evo2D	adaptive_haploid	PUF3	0.4520710286897824	0.0569152693235006	0.0244154465409641	2.036048796359127	Evo2D_Ira1_Non_R2
CCGCCAATCCCGAACCCCGTTTCGCC_TTCATAAGACCGAAGTCCATTAGGAA	GPB2	Evo2D	adaptive_haploid		0.3153069020420992	0.0546253995808847	0.0271100666154584	1.96407264300411	Evo2D_GPB2_R2
CCAACAAAAGGAAACGTATTTATTGA_TGGAGAAACCATAATAGCGTTTCGAA	GPB2	Evo2D	high_fitness_diploids		0.7770733483716504	0.0858576285084313	0.03161896965161	2.914390447146908	Evo2D_GPB2_R2
GACAGAAAAGCCAAATGGATTTACCG_ACACGAAACTCCAAAGAATTTCTCCC	CYR1	Evo2D	high_fitness_diploids		0.4813238041933256	0.0729195512751642	0.0159696205250627	2.357811584895125	Evo2D_CYR1_R2
CTAGAAATCTCAAAAACTTTTGGCTG_ATCTAAATCCAAAAACCTTTTGTATG	CYR1	Evo2D	high_fitness_diploids		0.6151470825309152	0.0634320436065882	0.0349318286245468	2.363872505611751	Evo2D_CYR1_R2
CCAACAAAACACAAATCTGTTGTGTA_AACGCAAGAGGTAAGGGGATTGGGTG	IRA1_NON	Evo2D	adaptive_haploid	PUF3	0.4469207852288376	0.0475619105012272	0.0204250601986953	1.6569549539903003	Evo2D_Ira1_Non_R2
GACAGAAAAGCCAAATGGATTTACCG_TCTAGAACAGATAATGTAGTTGTCGT	CYR1	Evo2D	adaptive_haploid		0.4758284830334312	0.0790082137259336	0.0204423228123706	2.581128700697335	Evo2D_CYR1_R2
CAGAAAAGCCATAACGCTATTTGAAA_TAGTTAATTCAAAACGGCGTTTCATG	CYR1	Evo2D	high_fitness_diploids	RTG2	0.355892852405888	0.0868312869915265	0.0270362608757844	2.9077008605804417	Evo2D_CYR1_R2
GACAGAAAAGCCAAATGGATTTACCG_ATGGTAACATGTAATCTAGTTGTATC	CYR1	Evo2D	adaptive_haploid		0.4757290311719792	0.0662153147361873	0.0093550854654677	2.0683175294932896	Evo2D_CYR1_R2
CCAACAAAACACAAATCTGTTGTGTA_GGCTCAACGTGTAAGGGGGTTGGAGG	IRA1_NON	Evo2D	adaptive_haploid	KSP1	0.4431730306302088	0.0623014933232082	0.0318038699955952	2.231789085144985	Evo2D_Ira1_Non_R2
TGATCAATCTACAAAAATATTTAATG_CTGTGAACGACCAATTAATTTCTACT	IRA1_MIS	Evo2D	high_fitness_diploids	CIT1	0.532752091637884	0.0908309950621054	0.0282679636964445	3.0259186917486205	Evo2D_Ira1_Mis_R2
CATTGAATCACAAAATAGGTTAGATG_TGTTAAACCCATAAATTCGTTTGGCG	IRA1_MIS	Evo2D	adaptive_haploid		0.3833262378984312	0.0928847756574806	0.0299952624161959	3.0821429165738974	Evo2D_Ira1_Mis_R2
CATTGAATCACAAAATAGGTTAGATG_CGGTAAACGGGAAACTTGCTTGGGGC	IRA1_MIS	Evo2D	high_fitness_diploids		0.3701493916356064	0.0876266855569392	0.0285021757539884	2.922003482090457	Evo2D_Ira1_Mis_R2
TGATCAATCTACAAAAATATTTAATG_ATAGAAAACATGAAAATGGTTGGGTT	IRA1_MIS	Evo2D	high_fitness_diploids	PAB1+ATG26	0.4183065834417664	0.0788374067914039	0.0154314488062539	2.509859939077784	Evo2D_Ira1_Mis_R2
TGATCAATCTACAAAAATATTTAATG_TATATAAGATGCAATCCCTTTATGCG	IRA1_MIS	Evo2D	adaptive_haploid	GSH1	0.3892956053902312	0.0448962435935738	0.0512991192312291	2.108698808150032	Evo2D_Ira1_Mis_R2
CCAACAAAACACAAATCTGTTGTGTA_ACCATAAGTTTTAAAAGAGTTATTGC	IRA1_NON	Evo2D	adaptive_haploid	MTH1	0.4093027502882656	0.0687905194058669	0.0295730462581063	2.4075925438466905	Evo2D_Ira1_Non_R2
CATTGAATCACAAAATAGGTTAGATG_ATTATAAATCAGAATTGCGTTTGGCA	IRA1_MIS	Evo2D	adaptive_haploid	RTG2	0.4048837697336848	0.0678006754989342	0.025052463702392	2.3028072786845604	Evo2D_Ira1_Mis_R2
TGATCAATCTACAAAAATATTTAATG_GAAGAAATTGAGAAGGAACTTACATC	IRA1_MIS	Evo2D	high_fitness_diploids		0.40851712123452	0.0714781333604571	0.0405793464037071	2.64833178806797	Evo2D_Ira1_Mis_R2
CATTGAATCACAAAATAGGTTAGATG_TATAGAAGCGTAAATCTTCTTTAGGC	IRA1_MIS	Evo2D	high_fitness_diploids	RTG2	0.433091177469428	0.073214501754266	0.0377612320983884	2.693959037976383	Evo2D_Ira1_Mis_R2
CATTGAATCACAAAATAGGTTAGATG_CCACCAACGCGAAAGAGGCTTGGGAG	IRA1_MIS	Evo2D	adaptive_haploid	RTG2	0.3240424134069776	0.0676485614546389	0.0205095286683357	2.2753129235368053	Evo2D_Ira1_Mis_R2
TGATCAATCTACAAAAATATTTAATG_TTATTAAATGTAAAATAGGTTGCCTC	IRA1_MIS	Evo2D	adaptive_haploid	RTG2	0.4287981781698576	0.0733521362807679	0.0211307258296867	2.428662871530056	Evo2D_Ira1_Mis_R2
TGATCAATCTACAAAAATATTTAATG_TGTGGAACGCAAAAGGAAATTCTTGC	IRA1_MIS	Evo2D	adaptive_haploid	CIT1	0.4134527310162008	0.0634864933230946	0.0182050890956815	2.103156147587075	Evo2D_Ira1_Mis_R2
AGAACAAAAACTAAACTCATTCATGG_AGGGAAACCGGAAAGATTATTTGGTG	CYR1	Evo2D	high_fitness_diploids		0.5288452811857328	0.0670666778728725	0.0380299268383215	2.512620611974382	Evo2D_CYR1_R2
CATTGAATCACAAAATAGGTTAGATG_CTCAAAAACAAAAATAAAATTGTTAC	IRA1_MIS	Evo2D	high_fitness_diploids	MKT1	0.4577071130251256	0.0903946232157552	0.0462021235766339	3.304444931206112	Evo2D_Ira1_Mis_R2
TGATCAATCTACAAAAATATTTAATG_GACAAAAACTACAATAGTCTTTTACC	IRA1_MIS	Evo2D	adaptive_haploid	CIT1	0.4241398165582616	0.070874506819419	0.0193682219769796	2.38543794073726	Evo2D_Ira1_Mis_R2
GACAGAAAAGCCAAATGGATTTACCG_TCTTTAATGTAAAACTTCTTTTAGGT	CYR1	Evo2D	adaptive_haploid	PAB1	0.5971201421667064	0.0806464126910632	0.0172542077726538	2.548338404416148	Evo2D_CYR1_R2
CCAACAAAACACAAATCTGTTGTGTA_CTGTCAAGATGGAACGGTGTTGGGAG	IRA1_NON	Evo2D	adaptive_haploid	KSP1	0.40096059898576	0.0617515986081525	0.0295071672736008	2.195377395437694	Evo2D_Ira1_Non_R2
CCAACAAAACACAAATCTGTTGTGTA_CGCCCAATTTCCAATATCTTTAAGCT	IRA1_NON	Evo2D	adaptive_haploid	RTG2	0.362596219856992	0.0612326047502285	0.0445568544599755	2.41586502777904	Evo2D_Ira1_Non_R2
GACAGAAAAGCCAAATGGATTTACCG_CATAGAAGATCGAAGTGGTTTGGGCT	CYR1	Evo2D	adaptive_haploid		0.678174806315272	0.0670491752946717	0.007460637667541	1.9674292332610213	Evo2D_CYR1_R2
AGAACAAAAACTAAACTCATTCATGG_GAGTTAAAATCTAAATTCCTTCTCGA	CYR1	Evo2D	high_fitness_diploids		0.5501670549913272	0.0728881564681347	0.0358232929176157	2.647218730424514	Evo2D_CYR1_R2
AGAACAAAAACTAAACTCATTCATGG_GAAAAAAAAGTTAACATGGTTGTTAG	CYR1	Evo2D	high_fitness_diploids		0.3069533766630568	0.0652419067565423	0.0328065277386718	2.3766450901478677	Evo2D_CYR1_R2
TGATCAATCTACAAAAATATTTAATG_CGATCAAATCTTAAAAATTTTGCTAA	IRA1_MIS	Evo2D	adaptive_haploid	RTG2+VPS53	0.388922144613968	0.069066106241518	0.0223091313628215	2.3400493044903823	Evo2D_Ira1_Mis_R2
CATTGAATCACAAAATAGGTTAGATG_TTGATAACAAACAAAGCGATTACAAT	IRA1_MIS	Evo2D	high_fitness_diploids	CIT1	0.5127399567324312	0.0899783228258397	0.0283657265489845	2.98187803286791	Evo2D_Ira1_Mis_R2
CCAACAAAACACAAATCTGTTGTGTA_AATGCAACGGTTAATGTGTATTATGTA	IRA1_NON	Evo2D	adaptive_haploid	PUF3	0.4112462253613344	0.0435547962952965	0.0235411421218807	1.5379914032641195	Evo2D_Ira1_Non_R2
TGATCAATCTACAAAAATATTTAATG_GGAAGAACACGCAATCAGGTTCCAAT	IRA1_MIS	Evo2D	high_fitness_diploids	MKS1	0.4443912390911912	0.0729380765065671	0.0377692060830041	2.660923086586283	Evo2D_Ira1_Mis_R2
CCAACAAAACACAAATCTGTTGTGTA_GTCTTAAATGGTAACACATTTCGGAA	IRA1_NON	Evo2D	adaptive_haploid	KSP1	0.3754099443184728	0.0535559839165335	0.035096297069806	2.087899199340008	Evo2D_Ira1_Non_R2
TGATCAATCTACAAAAATATTTAATG_TGATAAATACATAAAGTATTTCTTGA	IRA1_MIS	Evo2D	high_fitness_diploids	MKS1	0.4360518470520984	0.0805810557087977	0.0342364701451043	2.8162473477486563	Evo2D_Ira1_Mis_R2
CCAACAAAACACAAATCTGTTGTGTA_AGACTAAGTGGAAATAGAGTTTAGAC	IRA1_NON	Evo2D	adaptive_haploid	PUF3	0.4095813371718936	0.0517857350238982	0.0185914485834897	1.7683749384477994	Evo2D_Ira1_Non_R2
CCAACAAAACACAAATCTGTTGTGTA_TACGAAAAATATAAAGGAGTTTATTT	IRA1_NON	Evo2D	adaptive_haploid	PUF3	0.4414588532957048	0.0374151316050755	0.0206022346052017	1.484890504107608	Evo2D_Ira1_Non_R2
CCAACAAAACACAAATCTGTTGTGTA_CGACCAAACAGTAAGTGGTTTTAGCC	IRA1_NON	Evo2D	adaptive_haploid		0.407707816363784	0.0601269486273092	0.028048352089089	2.1298018763526017	Evo2D_Ira1_Non_R2
CCAACAAAACACAAATCTGTTGTGTA_ATCCGAAAACGCAATCTTATTGTCGA	IRA1_NON	Evo2D	adaptive_haploid	PAB1	0.4085446945628088	0.053537241830713	0.046233107901199	2.238867437322781	Evo2D_Ira1_Non_R2
TGATCAATCTACAAAAATATTTAATG_ACATCAATACGGAATCGCTTTATAAG	IRA1_MIS	Evo2D	adaptive_haploid	ARO80	0.4306959787846576	0.0433475790612655	0.0562767775514544	2.1453468298692155	Evo2D_Ira1_Mis_R2
GACAGAAAAGCCAAATGGATTTACCG_GTTATAACACCTAAATAGCTTGGATG	CYR1	Evo2D	high_fitness_diploids		0.2791463753565616	0.0841852254600751	0.0299139540089486	2.794473938773668	Evo2D_CYR1_R2
CCAACAAAACACAAATCTGTTGTGTA_ACGATAAGGTTAAACAGCATTTCTGT	IRA1_NON	Evo2D	adaptive_haploid	PUF3	0.4098419313558328	0.0487170149024551	0.0258603816876032	1.6723322277485118	Evo2D_Ira1_Non_R2
TGATCAATCTACAAAAATATTTAATG_GGGCGAAACTGCAAGGCAGTTAGGCG	IRA1_MIS	Evo2D	adaptive_haploid		0.3853525546340616	0.046617061320047	0.0536654051195677	2.135250149067043	Evo2D_Ira1_Mis_R2
ACTTAAAAAGCAAACATGATTATTCA_GATCAAAATAGCAACTTTCTTCTTTT	CYR1	Evo2D	high_fitness_diploids	KGD1	0.4602551271647848	0.0818563182039261	0.0285900517490356	2.729330277637491	Evo2D_CYR1_R2
TTAAAAATACAAAAAAAGATTTAAGG_CTTAAAAACAATAACTGGTTTGGAAC	TOR1	Evo2D	adaptive_haploid		0.7961986161737376	0.0625227972309728	0.0240282043180294	2.1119077226329743	Evo2D_TOR1_R2
TGATCAATCTACAAAAATATTTAATG_GCCTGAATCTTTAAGCCGTTTAGGGA	IRA1_MIS	Evo2D	high_fitness_diploids		0.4260466747190104	0.050038073476013	0.0422057443420552	2.095550067283138	Evo2D_Ira1_Mis_R2
CATTGAATCACAAAATAGGTTAGATG_TAATTAACCGGCAATTTTGTTTAAGG	IRA1_MIS	Evo2D	adaptive_haploid	ALD5+RTG2	0.311575334986808	0.0581471451888787	0.0252624721648816	2.09114606563228	Evo2D_Ira1_Mis_R2
CCAACAAAACACAAATCTGTTGTGTA_GGAGTAAACGGAAACTGATTTGAAAG	IRA1_NON	Evo2D	adaptive_haploid	PAB1	0.4284534391823024	0.0550655609841433	0.0485930188345178	2.3281641383273297	Evo2D_Ira1_Non_R2
CCAACAAAACACAAATCTGTTGTGTA_TCATAAATATTGAAAGACGTTTCGAG	IRA1_NON	Evo2D	adaptive_haploid	KSP1	0.402791747909184	0.0606864899254043	0.026218523448082	2.1926194468159803	Evo2D_Ira1_Non_R2
CCAACAAAACACAAATCTGTTGTGTA_TATAGAACCATCAAAGAGTTTATGCT	IRA1_NON	Evo2D	adaptive_haploid	KSP1	0.4194198037955176	0.0553919932394566	0.0272659822169639	2.089263493923979	Evo2D_Ira1_Non_R2
CATTGAATCACAAAATAGGTTAGATG_ATCATAATTGTCAAGTCATTTATTAG	IRA1_MIS	Evo2D	adaptive_haploid	MKS1	0.3493475630591168	0.0692031848060949	0.0242276915321573	2.3238914197621057	Evo2D_Ira1_Mis_R2
AGAACAAAAACTAAACTCATTCATGG_GTTGAAAGCGCTAAGCTATTTGCCAT	CYR1	Evo2D	adaptive_haploid	BMH1	0.5618177024744456	0.0693787637160541	0.0097710843467466	2.1986808374586677	Evo2D_CYR1_R2
CATTGAATCACAAAATAGGTTAGATG_TTTGTAATTTGTAAGCAATTTTTTAA	IRA1_MIS	Evo2D	high_fitness_diploids	PAN2	0.3820912618520624	0.0491185016854104	0.0386734494935624	1.9998407927472288	Evo2D_Ira1_Mis_R2
TGATCAATCTACAAAAATATTTAATG_ACGTAAATTAAAAAGCCAGTTCATCA	IRA1_MIS	Evo2D	adaptive_haploid	MDH1	0.3945286627860496	0.0668178442797565	0.0219737892571216	2.344965967167604	Evo2D_Ira1_Mis_R2
CCAACAAAAGGAAACGTATTTATTGA_TGATTAATACACAACTTAATTATACA	GPB2	Evo2D	high_fitness_diploids		0.3404714549309784	0.0479246504287741	0.044125943049401	2.0880030208110933	Evo2D_GPB2_R2
CCAACAAAACACAAATCTGTTGTGTA_AATTAAAGTCGAAACGTAGTTCATGG	IRA1_NON	Evo2D	adaptive_haploid		0.4387748533576152	0.064026574158339	0.0310402492491396	2.2827013708314725	Evo2D_Ira1_Non_R2
CATTGAATCACAAAATAGGTTAGATG_AGACTAACATCGAACGCTTTTACACA	IRA1_MIS	Evo2D	adaptive_haploid	MKS1	0.3455035246701208	0.0640888153084611	0.0259955581976437	2.228203609025307	Evo2D_Ira1_Mis_R2
CCAACAAAACACAAATCTGTTGTGTA_CGCCTAAACAATAAATTCGTTAAGCC	IRA1_NON	Evo2D	adaptive_haploid	KSP1	0.4175566848418656	0.0558430462104011	0.0266593753738731	2.013916737404219	Evo2D_Ira1_Non_R2
CATTGAATCACAAAATAGGTTAGATG_TTAAGAATCACAAATAAATTTTCCCT	IRA1_MIS	Evo2D	adaptive_haploid		0.5064620988983536	0.0452597811493679	0.0530748292027847	2.180631501603784	Evo2D_Ira1_Mis_R2
TGATCAATCTACAAAAATATTTAATG_GGGCCAAACTGTAACGTTCTTGGGGG	IRA1_MIS	Evo2D	adaptive_haploid	KGD1	0.4506709582378232	0.0789985310877891	0.019032385700031	2.533564695482592	Evo2D_Ira1_Mis_R2
ACTTAAAAAGCAAACATGATTATTCA_CGTCAAAAGTGTAACCATATTATTCG	CYR1	Evo2D	high_fitness_diploids		0.3114405125721544	0.0521603158961381	0.0302774424137951	1.9212667443516425	Evo2D_CYR1_R2
TGATCAATCTACAAAAATATTTAATG_ACACTAACTCTCAACTATTTAGTTT	IRA1_MIS	Evo2D	adaptive_haploid	CIT1	0.409066527764616	0.0717064544719218	0.0163694049310707	2.3820524487592363	Evo2D_Ira1_Mis_R2
CATTGAATCACAAAATAGGTTAGATG_CCGAGAATACAGAATTTAATTTGTGT	IRA1_MIS	Evo2D	adaptive_haploid	MKS1	0.3335607609679808	0.0651448137652407	0.0249607074603114	2.2322907586777543	Evo2D_Ira1_Mis_R2
ATCAGAAGTTCGAATCAAATTACGAA_AATCAAACGGGGAACTTGGTTTGTGT	TOR1	Evo2D	adaptive_haploid	SSK2	0.2977339532634296	0.0603028538991063	0.0167336140686603	1.9276964428161407	Evo2D_TOR1_R2
CATTGAATCACAAAATAGGTTAGATG_GTTAAAATTTTTAAATATATTCTCAC	IRA1_MIS	Evo2D	high_fitness_diploids		0.4555582813838488	0.0704405439792967	0.0308367986995207	2.5205586573593126	Evo2D_Ira1_Mis_R2
ATCAGAAGTTCGAATCAAATTACGAA_TGAGCAATCTACAAGGTCATTGGAAT	TOR1	Evo2D	adaptive_haploid		0.6348087980971824	0.0715036472133789	0.020397314692662	2.375490497333834	Evo2D_TOR1_R2
TGATCAATCTACAAAAATATTTAATG_CACGGAAGGTTGAACTCCGTTTCCCC	IRA1_MIS	Evo2D	high_fitness_diploids	PAN2	0.3316840627196392	0.0530849960664736	0.0378253436861844	2.1567806350023875	Evo2D_Ira1_Mis_R2
CCAACAAAACACAAATCTGTTGTGTA_CTCTTAAAATCTAAGCGCATTAGAGT	IRA1_NON	Evo2D	adaptive_haploid	KSP1	0.3707071970020912	0.0638188319126506	0.0308203413682003	2.252307678498285	Evo2D_Ira1_Non_R2
CATTGAATCACAAAATAGGTTAGATG_GCGTGAACGCAAAAGTGGGTTAGCTG	IRA1_MIS	Evo2D	adaptive_haploid	PUF3	0.3326238947354464	0.0332309466995323	0.0171569006467757	1.2476216804489468	Evo2D_Ira1_Mis_R2
CATTGAATCACAAAATAGGTTAGATG_GCCTTAAGTGCTAATCTCGTTGAGAC	IRA1_MIS	Evo2D	adaptive_haploid	KSP1	0.3226650411728312	0.0553438268361931	0.0276918607523454	1.982475334758968	Evo2D_Ira1_Mis_R2
CCAACAAAACACAAATCTGTTGTGTA_CACGCAAGTGTTAATGCCTTTGATAT	IRA1_NON	Evo2D	adaptive_haploid		0.3601816932949928	0.0637753062452272	0.0254521359354635	2.3061610318665657	Evo2D_Ira1_Non_R2
CCAACAAAACACAAATCTGTTGTGTA_CCCTTAATCAAAAATTCAGTTTCTCA	IRA1_NON	Evo2D	adaptive_haploid	KSP1	0.377978160845444	0.0639820052401822	0.0309469151465066	2.291061136075759	Evo2D_Ira1_Non_R2
CTAGAAATCTCAAAAACTTTTGGCTG_ATAAGAACGATAAATTAGATTTCTAT	CYR1	Evo2D	adaptive_haploid		0.7764849914587496	0.0865690618778054	0.0128351511192375	2.6320778227295087	Evo2D_CYR1_R2
CCAACAAAACACAAATCTGTTGTGTA_GCCACAATACATAATCGTTTTGAGTG	IRA1_NON	Evo2D	adaptive_haploid	PUF3	0.4123391784602504	0.0385353405092161	0.0182552035772941	1.5157215906032862	Evo2D_Ira1_Non_R2
CCAACAAAACACAAATCTGTTGTGTA_ATCTAAAAGTCGAATGCTGTTCCGGT	IRA1_NON	Evo2D	adaptive_haploid	KSP1	0.3698792826313144	0.0500828713418927	0.0381442635606121	2.014389004592947	Evo2D_Ira1_Non_R2
TGATCAATCTACAAAAATATTTAATG_CTTCCAATATCGAACAGGTTTGCTAT	IRA1_MIS	Evo2D	adaptive_haploid	RTG2	0.4135212691060384	0.0682312551789244	0.0236784318063296	2.340213201697674	Evo2D_Ira1_Mis_R2
AGAACAAAAACTAAACTCATTCATGG_ATAAGAATCGGTAATAGTCTTTATCA	CYR1	Evo2D	high_fitness_diploids	RTG2	0.3364621054963464	0.0921590976875384	0.0225665149779185	3.028884331406523	Evo2D_CYR1_R2
CATTGAATCACAAAATAGGTTAGATG_GAAGGAATGGTCAACGTCTTTACCAC	IRA1_MIS	Evo2D	adaptive_haploid	PUF3+YPK9	0.3198022431336584	0.0419322420386483	0.0083294844961489	1.3888810695335292	Evo2D_Ira1_Mis_R2
CCAACAAAACACAAATCTGTTGTGTA_GCGAGAATTTGAAAACCACTTAATCA	IRA1_NON	Evo2D	adaptive_haploid	PUF3	0.3709317546211096	0.0575849474845712	0.0209569417484469	2.045530172732242	Evo2D_Ira1_Non_R2
AGAACAAAAACTAAACTCATTCATGG_GTGCAAATAGTTAAACAAATTGTATA	CYR1	Evo2D	adaptive_haploid		0.5687971944762656	0.0720092582227597	0.0185088196916515	2.130610093250994	Evo2D_CYR1_R2
CATTGAATCACAAAATAGGTTAGATG_AACTTAAAGCCTAAATCATTTCCTCT	IRA1_MIS	Evo2D	adaptive_haploid	KGD1	0.3100168643742064	0.0671773313879208	0.0191395681374009	2.154388332514716	Evo2D_Ira1_Mis_R2
AGAACAAAAACTAAACTCATTCATGG_TATCGAATTTTAAAGTAATTTCATGC	CYR1	Evo2D	adaptive_haploid		0.3369650097795776	0.0976690037745733	0.0225488650372556	3.134474463272832	Evo2D_CYR1_R2
CCAACAAAACACAAATCTGTTGTGTA_CCACCAACATGCAATGATATTTATGA	IRA1_NON	Evo2D	adaptive_haploid	PUF3	0.3797907241477232	0.0593945351371822	0.0187645965433737	1.9785127315492557	Evo2D_Ira1_Non_R2
CCAACAAAACACAAATCTGTTGTGTA_CTCCTAAACTGTAAATTAGTTGACGC	IRA1_NON	Evo2D	adaptive_haploid	KSP1	0.3511030227212952	0.0582877463152733	0.0331721273727714	2.0972986027441345	Evo2D_Ira1_Non_R2
GACAGAAAAGCCAAATGGATTTACCG_TTGTTAACTGGAAATACTGTTGCATA	CYR1	Evo2D	adaptive_haploid	PUF3	0.4354957410960472	0.1013125857903419	8.671166380663439e-05	2.7815310878831427	Evo2D_CYR1_R2
TGATCAATCTACAAAAATATTTAATG_TTCTCAAACTTGAATACAGTTCCGGG	IRA1_MIS	Evo2D	adaptive_haploid		0.4046174949407968	0.0743646170345738	0.0214916343116022	2.4667793639625404	Evo2D_Ira1_Mis_R2
CCAACAAAACACAAATCTGTTGTGTA_CGGCTAACAGACAAACGATTTTACTG	IRA1_NON	Evo2D	adaptive_haploid	KSP1	0.3781775470218704	0.0575897389582082	0.044541928519332	2.3052236710765817	Evo2D_Ira1_Non_R2
CCAACAAAACACAAATCTGTTGTGTA_CGGCAAACAGGGAACGTAGTTAGGGG	IRA1_NON	Evo2D	adaptive_haploid	KSP1	0.3852603359080056	0.0628116831014943	0.0272882934075359	2.1405252294699304	Evo2D_Ira1_Non_R2
CATTGAATCACAAAATAGGTTAGATG_CCTTCAAATGAAAAGTGAATTTAGAA	IRA1_MIS	Evo2D	adaptive_haploid		0.4039359555300864	0.0688943127408792	0.0230790424437343	2.358492872097784	Evo2D_Ira1_Mis_R2
TGATCAATCTACAAAAATATTTAATG_GCTAAAACATTAAAGCGGTTTAGAAA	IRA1_MIS	Evo2D	adaptive_haploid	CIT1	0.3318037138163632	0.0575307977976061	0.0173238815746041	1.8961779465164836	Evo2D_Ira1_Mis_R2
CATTGAATCACAAAATAGGTTAGATG_AAGGGAAGGGGGAAGGGGTTTGAAGC	IRA1_MIS	Evo2D	adaptive_haploid	MKS1	0.3758018974323768	0.0718314882330743	0.0235325496099293	2.393427344139869	Evo2D_Ira1_Mis_R2
CCAACAAAACACAAATCTGTTGTGTA_TGGCTAATATCAAAATAGGTTAAGTG	IRA1_NON	Evo2D	adaptive_haploid	PUF3	0.3458785285648688	0.050889559795547	0.0187182246651146	1.6670718160194675	Evo2D_Ira1_Non_R2
CCAACAAAACACAAATCTGTTGTGTA_TTATGAACTCAAAAACATGTTTCTTC	IRA1_NON	Evo2D	adaptive_haploid	PUF3	0.3782071263626296	0.0642818395786455	0.0114491029545914	2.0242535282677814	Evo2D_Ira1_Non_R2
CCAACAAAACACAAATCTGTTGTGTA_CTCAAAAAAAATAAATTCGTTTATTA	IRA1_NON	Evo2D	adaptive_haploid	KSP1	0.3833186860214704	0.0644625332663786	0.028635320236874	2.2292879136178856	Evo2D_Ira1_Non_R2
CCAACAAAACACAAATCTGTTGTGTA_TTCCCAACATATAACTAGCTTATTGC	IRA1_NON	Evo2D	adaptive_haploid	PAB1+KSP1+PUF3	0.4593104052173168	0.0783839450272618	0.0454398335221144	2.922053432719659	Evo2D_Ira1_Non_R2
CATTGAATCACAAAATAGGTTAGATG_TAAACAACATTTAATTACTTTCGAAT	IRA1_MIS	Evo2D	adaptive_haploid		0.3385297263591616	0.0651559697539174	0.0244936136886598	2.228401637896321	Evo2D_Ira1_Mis_R2
CATTGAATCACAAAATAGGTTAGATG_TCGCTAACTAATAATGCTGTTTCAAT	IRA1_MIS	Evo2D	adaptive_haploid		0.367350838613692	0.0639550159986517	0.021550204373004	2.1536405765111097	Evo2D_Ira1_Mis_R2
TGATCAATCTACAAAAATATTTAATG_CTCTGAAACCTCAAGCGACTTAGTTG	IRA1_MIS	Evo2D	adaptive_haploid		0.604588742884464	0.0800486444201627	-0.0007506730435954	2.363410909134869	Evo2D_Ira1_Mis_R2
CATTGAATCACAAAATAGGTTAGATG_ATCGTAAGCGTGAAAGGGTTTTTCTC	IRA1_MIS	Evo2D	adaptive_haploid	CIT1	0.3490298210326736	0.0622957687890753	0.0236883162917742	2.1457768511374997	Evo2D_Ira1_Mis_R2
CATTGAATCACAAAATAGGTTAGATG_CTAGGAACATAGAAGGTTTTTGGATT	IRA1_MIS	Evo2D	adaptive_haploid	MAE1	0.2560302190114112	0.0539921748546526	0.0241559753724088	1.9216203278317587	Evo2D_Ira1_Mis_R2
CCAACAAAACACAAATCTGTTGTGTA_ATTTCAACCTAAAATGAGGTTTTTGC	IRA1_NON	Evo2D	adaptive_haploid	KSP1	0.4006121665258912	0.0590408282110909	0.0257395930131828	2.0739646939616296	Evo2D_Ira1_Non_R2
CATTGAATCACAAAATAGGTTAGATG_GTTAAAACCCTTAATTCTTTTATGGT	IRA1_MIS	Evo2D	adaptive_haploid		0.3251049618799752	0.0545775238112016	0.0257395671643453	1.932624819440368	Evo2D_Ira1_Mis_R2
TGATCAATCTACAAAAATATTTAATG_GATTTAAAAGATAATATAATTTCGTT	IRA1_MIS	Evo2D	adaptive_haploid	GSH1	0.3640539599434192	0.0479626138371972	0.0447851683807223	2.0986831244069086	Evo2D_Ira1_Mis_R2
CATTGAATCACAAAATAGGTTAGATG_CTGTCAAACGGGAAGGGGCTTTGAGG	IRA1_MIS	Evo2D	adaptive_haploid	PUF3	0.2926412812670352	0.0438645791990958	0.011784551468265	1.335813916607159	Evo2D_Ira1_Mis_R2
CATTGAATCACAAAATAGGTTAGATG_AGATTAACACAGAATCTCGTTAGACC	IRA1_MIS	Evo2D	adaptive_haploid	PUF3	0.37713359025306	0.0452652158167426	0.0100236938844855	1.449161533856985	Evo2D_Ira1_Mis_R2
CCAACAAAACACAAATCTGTTGTGTA_TCTCCAATAGCTAAGTGTTTTGCACG	IRA1_NON	Evo2D	adaptive_haploid	KSP1	0.4081731806224512	0.0535944828355607	0.037917680622498	1.995256351247351	Evo2D_Ira1_Non_R2
CCAACAAAACACAAATCTGTTGTGTA_CGGTCAAGGTGTAAGATTATTTTTAA	IRA1_NON	Evo2D	adaptive_haploid	KSP1+TFA1	0.3964637840453664	0.0530771652737632	0.0297195956553825	2.150655464208818	Evo2D_Ira1_Non_R2
TGATCAATCTACAAAAATATTTAATG_TACACAACGGGAAATGAAGTTTAACA	IRA1_MIS	Evo2D	adaptive_haploid	CIT1	0.2915561050803256	0.069291130738847	0.0219265605470681	2.28955813378502	Evo2D_Ira1_Mis_R2
CCAACAAAACACAAATCTGTTGTGTA_TCAGGAATGTCAAATGTATTTTGTTC	IRA1_NON	Evo2D	adaptive_haploid	KSP1+MAE1	0.4129499563098784	0.0647825218556043	0.0320163773563796	2.2827421907894268	Evo2D_Ira1_Non_R2
TGATCAATCTACAAAAATATTTAATG_TTAGCAAAACTAAACTTACTTATAAA	IRA1_MIS	Evo2D	adaptive_haploid		0.366423243656612	0.0688862102920482	0.0230209615797444	2.353655179026096	Evo2D_Ira1_Mis_R2
CATTGAATCACAAAATAGGTTAGATG_ATGACAACAGTGAATTCTATTCCTGT	IRA1_MIS	Evo2D	adaptive_haploid	MAE1	0.3493585540483704	0.0537510640350002	0.0269722076772915	1.9415629633323657	Evo2D_Ira1_Mis_R2
CCAACAAAACACAAATCTGTTGTGTA_TTAGCAAAAGCAAAGGTTCTTGTGAG	IRA1_NON	Evo2D	adaptive_haploid		0.3771567138214232	0.0477462376054059	0.0390868385720748	1.9146217415098896	Evo2D_Ira1_Non_R2
CCAACAAAACACAAATCTGTTGTGTA_TCATGAACCAAAAAGGTCATTCTGAG	IRA1_NON	Evo2D	adaptive_haploid		0.383862362597136	0.0567214556331606	0.0301789127493308	2.086481734733753	Evo2D_Ira1_Non_R2
TGATCAATCTACAAAAATATTTAATG_ATCAAAACTACCAATACTCTTTATTT	IRA1_MIS	Evo2D	adaptive_haploid	MDH1	0.3781560164186768	0.0638883301551511	0.0209160930135269	2.1722740243618683	Evo2D_Ira1_Mis_R2
CCAACAAAACACAAATCTGTTGTGTA_TCAATAAACATTAAGCAATTTACGTA	IRA1_NON	Evo2D	adaptive_haploid		0.3958035207813344	0.059421326985859	0.0345784051512217	2.1339647432846784	Evo2D_Ira1_Non_R2
CCAACAAAACACAAATCTGTTGTGTA_CACTCAATATGTAAAGTGGTTCCCTT	IRA1_NON	Evo2D	adaptive_haploid	KSP1	0.3515435279887488	0.0587962475618629	0.026351402263059	2.056720453484643	Evo2D_Ira1_Non_R2
CATTGAATCACAAAATAGGTTAGATG_CTCTTAATGATGAAGCGGTTTAGATT	IRA1_MIS	Evo2D	adaptive_haploid	MDH1	0.4396736073888904	0.0694761984513537	0.0228313347344876	2.31201191013314	Evo2D_Ira1_Mis_R2
AGAACAAAAACTAAACTCATTCATGG_TGAGTAAACAGAAAGAAGTTTCCAGC	CYR1	Evo2D	high_fitness_diploids	GPR1	0.4493556729583568	0.0659805002393136	0.039200003812573	2.509679060716627	Evo2D_CYR1_R2
TGATCAATCTACAAAAATATTTAATG_ACGACAATCTCGAATAGGTTTTTCTG	IRA1_MIS	Evo2D	adaptive_haploid	CIT1	0.406522982700444	0.0673334166287427	0.0185098842296391	2.2537750460476045	Evo2D_Ira1_Mis_R2
CCAACAAAACACAAATCTGTTGTGTA_TTATCAAGACTGAAAATCGTTGAGCG	IRA1_NON	Evo2D	adaptive_haploid	PUF3	0.3858811388957648	0.0616741455330317	0.0125757436025159	1.8865685920816893	Evo2D_Ira1_Non_R2
CCAACAAAACACAAATCTGTTGTGTA_TTCCCAACTAGCAAGGCGCTTTTGGA	IRA1_NON	Evo2D	adaptive_haploid		0.3904470124967848	0.0568440505286711	0.0326546726610937	2.1687608505663585	Evo2D_Ira1_Non_R2
ACTTAAAAAGCAAACATGATTATTCA_TTATTAAACGGAAATATTGTTTCCCT	CYR1	Evo2D	adaptive_haploid	PUF3	0.5198557896870304	0.0634054132400809	0.0100464642100235	1.935013111109668	Evo2D_CYR1_R2
CCAACAAAACACAAATCTGTTGTGTA_TAAAAAAGGTGGAAGGGTTTTCGTAC	IRA1_NON	Evo2D	adaptive_haploid	PUF3	0.4145550442178848	0.0630105843837195	0.0221025184689489	2.201113673947739	Evo2D_Ira1_Non_R2
TGATCAATCTACAAAAATATTTAATG_ACACAAAAAGTTAAGGTGGTTGAGCA	IRA1_MIS	Evo2D	adaptive_haploid	KSP1	0.2668032670762904	0.0614610058527415	0.021933175365856	2.142057271265339	Evo2D_Ira1_Mis_R2
TGATCAATCTACAAAAATATTTAATG_ATTAGAAGCAAAAATTTCGTTTGAAG	IRA1_MIS	Evo2D	adaptive_haploid	PUF3+YPK9	0.3615782736332696	0.0450666922608264	0.0184184968291029	1.4954449853716898	Evo2D_Ira1_Mis_R2
TGATCAATCTACAAAAATATTTAATG_ATGAAAAGTTCTAAGGGAGTTTACTG	IRA1_MIS	Evo2D	adaptive_haploid	AIM17	0.2521290423852696	0.053454450304645	0.024545965571414	1.9604428886459688	Evo2D_Ira1_Mis_R2
TGATCAATCTACAAAAATATTTAATG_CACATAATGCTTAACTGCTTTGGATC	IRA1_MIS	Evo2D	high_fitness_diploids	ARO80	0.4635373288515472	0.0513300637732792	0.0543513403759663	2.3557682739467167	Evo2D_Ira1_Mis_R2
CATTGAATCACAAAATAGGTTAGATG_CTAAAAACCTTAAATTAATTTCAAAT	IRA1_MIS	Evo2D	high_fitness_diploids	PAN3	0.3425823309940296	0.0475629822382456	0.0344571669145186	1.9627685302055449	Evo2D_Ira1_Mis_R2
ACTTAAAAAGCAAACATGATTATTCA_GATTCAAACGTCAAAGTAGTTGTTTT	CYR1	Evo2D	adaptive_haploid	SSK2	0.349558970797792	0.0709696674317734	0.0205236731124576	2.294054480075837	Evo2D_CYR1_R2
CCAACAAAACACAAATCTGTTGTGTA_TCTTTAATTTATAACGGAATTTCATA	IRA1_NON	Evo2D	adaptive_haploid		0.3632633882718488	0.0669712037104304	0.0309192279488279	2.327634439391685	Evo2D_Ira1_Non_R2
CCAACAAAACACAAATCTGTTGTGTA_TTACTAAATTGTAAAGATTTTGCATG	IRA1_NON	Evo2D	adaptive_haploid		0.384175266858536	0.0546948221833172	0.0329753910349356	2.0371452302256445	Evo2D_Ira1_Non_R2
TGATCAATCTACAAAAATATTTAATG_CATAGAAAGAAAAAGTTTGTTCTGCC	IRA1_MIS	Evo2D	adaptive_haploid	AIM17	0.3011542867860128	0.0499530218072647	0.024795245120851	1.9138589039732137	Evo2D_Ira1_Mis_R2
CCAACAAAACACAAATCTGTTGTGTA_AAAATAACAAAGAATATGGTTACTCT	IRA1_NON	Evo2D	adaptive_haploid	PUF3	0.3851370491014456	0.0504246660434371	0.0182142119451587	1.6214380170335363	Evo2D_Ira1_Non_R2
CATTGAATCACAAAATAGGTTAGATG_TTCTTAACCGCTAAAATCCTTTAGAT	IRA1_MIS	Evo2D	adaptive_haploid	PUF3	0.2577464471426256	0.0461780432722024	0.0140115916847763	1.4809653780934773	Evo2D_Ira1_Mis_R2
TGATCAATCTACAAAAATATTTAATG_GGCACAATGTGTAAGTTCTTTATTAG	IRA1_MIS	Evo2D	adaptive_haploid	KSP1	0.4078848222956896	0.0671607914821589	0.0274534782254596	2.358666019147416	Evo2D_Ira1_Mis_R2
CAGAAAAGCCATAACGCTATTTGAAA_ATAAAAATTATAAATCGGGTTAACTC	CYR1	Evo2D	adaptive_haploid		0.439990608511204	0.0449565295755192	0.0378044149234067	1.8963542088602936	Evo2D_CYR1_R2
TGATCAATCTACAAAAATATTTAATG_AATTTAAACATTAATTCGTTTTTTAT	IRA1_MIS	Evo2D	adaptive_haploid	CIT1	0.3578244701437384	0.0705552309571811	0.018249582976406	2.3611282975369376	Evo2D_Ira1_Mis_R2
CCAACAAAACACAAATCTGTTGTGTA_TCCTAAAATTCGAAATGCTTTGCCAA	IRA1_NON	Evo2D	adaptive_haploid	KSP1	0.4283596010652248	0.0572340610097714	0.0287855128157334	2.066089041454692	Evo2D_Ira1_Non_R2
CATTGAATCACAAAATAGGTTAGATG_TTCTCAACAATAAAACCCGTTGTGCT	IRA1_MIS	Evo2D	adaptive_haploid	CIT1	0.3186229967337376	0.0631183939471622	0.0207230923445919	2.1660648874075545	Evo2D_Ira1_Mis_R2
TGATCAATCTACAAAAATATTTAATG_ATTACAACTCATAAGAATGTTTTGCG	IRA1_MIS	Evo2D	adaptive_haploid	PUF3	0.3577378651045392	0.0498177019649154	0.0145188563350777	1.5537331112783086	Evo2D_Ira1_Mis_R2
CCAACAAAACACAAATCTGTTGTGTA_CACTAAAACACGAATGAACTTTTTTC	IRA1_NON	Evo2D	adaptive_haploid		0.3781414468645472	0.0616671996492867	0.0322830245117133	2.2161007017425183	Evo2D_Ira1_Non_R2
CCAACAAAACACAAATCTGTTGTGTA_GCAGGAAGAGTAAAAGGCTTTGGCGT	IRA1_NON	Evo2D	adaptive_haploid	KSP1	0.3722029237746256	0.0548541825479895	0.0325407209738574	2.10902653881623	Evo2D_Ira1_Non_R2
CATTGAATCACAAAATAGGTTAGATG_CTGATAAAATTAAAGTTCATTAATTT	IRA1_MIS	Evo2D	high_fitness_diploids	CIT1	0.3746680230320016	0.0638643743837794	0.0222220523278092	2.144177582097829	Evo2D_Ira1_Mis_R2
CCAACAAAACACAAATCTGTTGTGTA_GTATGAATTCCCAAATATTTTTTGTT	IRA1_NON	Evo2D	adaptive_haploid		0.3912567145058184	0.0672732994235943	0.032726975182837	2.3045447574055906	Evo2D_Ira1_Non_R2
CCAACAAAACACAAATCTGTTGTGTA_AATGTAATTCCCAAGGAGGTTATTGA	IRA1_NON	Evo2D	adaptive_haploid	KSP1	0.4170460861370568	0.0637412897052249	0.028108171838135	2.2442974568729914	Evo2D_Ira1_Non_R2
CCAACAAAACACAAATCTGTTGTGTA_CGTTCAACTACGAACCTATTTTTTA	IRA1_NON	Evo2D	adaptive_haploid	PUF3	0.397199989342692	0.0561923689964304	0.0181425040296242	1.974431580417339	Evo2D_Ira1_Non_R2
CATTGAATCACAAAATAGGTTAGATG_GCTCTAATTTATAATACATTTAAGTA	IRA1_MIS	Evo2D	adaptive_haploid	KSP1	0.3417760554015056	0.0606282893845252	0.0215293101761483	2.0763380431827074	Evo2D_Ira1_Mis_R2
TGATCAATCTACAAAAATATTTAATG_CTCTTAAACAGGAAATATATTATAGA	IRA1_MIS	Evo2D	adaptive_haploid	MDH1	0.4112349851796104	0.0585969374782788	0.0234793690599118	2.031329711563107	Evo2D_Ira1_Mis_R2
CCAACAAAACACAAATCTGTTGTGTA_CTTGAAAATCTGAAATGTCTTGGAGC	IRA1_NON	Evo2D	adaptive_haploid	PUF3	0.3684921395047	0.0535547131030876	0.0195154469387988	1.7925632680799652	Evo2D_Ira1_Non_R2
CCAACAAAACACAAATCTGTTGTGTA_TTTAAAACGCTTAATTTAATTTTGAA	IRA1_NON	Evo2D	adaptive_haploid		0.4131367055854008	0.0626499817186018	0.0309171920017709	2.2454758082242257	Evo2D_Ira1_Non_R2
TGATCAATCTACAAAAATATTTAATG_AAGGAAACCGATAAGGTGTTTTTTAC	IRA1_MIS	Evo2D	adaptive_haploid	CIT1	0.3977863413531912	0.0681552502126933	0.0203872824541201	2.226622414613766	Evo2D_Ira1_Mis_R2
CCAACAAAACACAAATCTGTTGTGTA_CGCTAAATTCTAAACGATTTTTCAGT	IRA1_NON	Evo2D	adaptive_haploid	KSP1	0.422898792109912	0.0647275531278501	0.0256158940154753	2.269939514312077	Evo2D_Ira1_Non_R2
GACAGAAAAGCCAAATGGATTTACCG_AACAAAACTACTAAGCACCTTCCAGT	CYR1	Evo2D	adaptive_haploid		0.3252190276839872	0.0377825966821116	0.0377304121594119	1.6482242198860753	Evo2D_CYR1_R2
ACTTAAAAAGCAAACATGATTATTCA_TCAAAAAGATCAAAGAGTATTGCCTT	CYR1	Evo2D	adaptive_haploid	PUF3+YPK9	0.527826021623416	0.050154631607666	0.0162854703494996	1.8910954745502653	Evo2D_CYR1_R2
CCAACAAAACACAAATCTGTTGTGTA_TCTTGAAGCTTAAAATGTGTTTTTAT	IRA1_NON	Evo2D	adaptive_haploid	KSP1	0.4112024679049	0.0547646800596289	0.0328728996297356	1.9958542713002791	Evo2D_Ira1_Non_R2
CCAACAAAACACAAATCTGTTGTGTA_AACGCAAAATAAAAGTTAATTACAAA	IRA1_NON	Evo2D	adaptive_haploid		0.3988213339865112	0.0615356599739146	0.0285379972475594	2.341663174238682	Evo2D_Ira1_Non_R2
TGATCAATCTACAAAAATATTTAATG_CAGATAATGATAAAATCCTTTACTAG	IRA1_MIS	Evo2D	adaptive_haploid		0.323035812036244	0.0452797630332481	0.0336488883748395	1.7594617295323558	Evo2D_Ira1_Mis_R2
CTAGAAATCTCAAAAACTTTTGGCTG_ATATTAATGCCGAAAGTCTTTATGAA	CYR1	Evo2D	adaptive_haploid	PUF3	0.6552958731981872	0.0640923669571049	0.0083369944425645	2.0437872853011245	Evo2D_CYR1_R2
AGAACAAAAACTAAACTCATTCATGG_CCGCCTAAACCTATTTATGTG	CYR1	Evo2D	adaptive_haploid	ARO80	0.572160426264112	0.0585454783712488	0.0505952975713823	2.524035879660832	Evo2D_CYR1_R2
